# Supplementary material for: A hunting ground for predatory bacteria at the Zhenbei seamount in the South China Sea
Source: ISME Commun. 2025 Mar 5;5(1):ycaf042. doi: 10.1093/ismeco/ycaf042 (PMC11937823; doi:10.1093/ismeco/ycaf042)
Supplement: Supplementary-tables_ycaf042 [file supplementary-tables_ycaf042.xlsx]

## Sheet: Table Legends
Supplementary tables
Table S1 The temperature, pH, and geochemistry data associated with each of the samples analyzed for this study.
Table S2 Samples with successful sequencing.
Table S3 The 16S rRNA and rDNA sequencing statistics of each sample analyzed for this study.
Table S4 The OTU table and representative sequences.
Table S5 The alpha diversity index of samples.
Table S6 The relative abundance and rRNA/rDNA of major bacterial phyla.
Table S7 Assessment of abundance and activity of each phylum based on its rDNA and rRNA/rDNA.
Table S8 Blast analysis of several specific OTUs of phyla Bdellobibrionota and Myxococcota.
Table S9 The reads number of trimmed metagenomic and metatranscriptomic data.
Table S10 The basic information of assembly results.
Table S11 Bdellobibrionota and Myxococcota MAGs retrieved from the assembled contigs.
Table S12 The taxonomy, quality, and relative abundance of Bdellobibrionota and Myxococcota MAGs.
Table S13 The top 10 genes with the high relative abundance expressed in each Bdellobibrionota or Myxococcota MAG.
Table S14 The highest relative abundance expressed genes in each Bdellobibrionota or Myxococcota MAG.
Table S15 The TPM for T4-like virus tail tube protein gp19 of Myxococcota MAGs.
Table S16 Blastp analysis of several PLTS-like cluster detected in Myxococcota MAGs.
Table S17 The number of CAZys observed in each Bdellobibrionota or Myxococcota MAG.
Table S18 The expression of GH involoved in the degradation of bacterial cell wall detected in Bdellovibrionota and Myxococcota MAG.
Table S19 Concentrations of DNA and RNA extracted from the membrane filters as determined by Qubit 3.0.

## Sheet: Table S1
Table S2 The temperature, pH, and geochemistry data associated with each of the samples analyzed for this study.
Station	Sampling time	Longitude [degrees_east]	Latitude [degrees_north]	Bot. Depth [m]	samples	Depth [salt water, m]	T [ºC]	salinity (‰)	DO [mg/L]	pH	POC (μg/L)	PN (μg/L)	NO3-N [µmol/L]	NO2-N [µmol/L]	NH4-N [µmol/L]	PO4-P [µmol/L]	SiO3-Si [µmol/L]	DIN [µmol/L]	N:P	SI:N	Density [density, kg/m^3]
ZB12	2022-07-25T18:43:08	116.749	15.212	3623	ZB12-S	50	29.5973	33.3371	5.9474	8.095	33.9987	5.24269	0.7435	0.0557143	12.326	0.0256129	2.19739	0.799214	31.2036	2.74944	1020.83
					ZB12-M	1500	2.8858	34.5891	2.8621	7.849	12.5845	1.84473	25.0455	0.0792857	12.846	2.11629	119.047	25.1248	11.8721	4.73824	1034.55
					ZB12-B	3550	2.3972	34.6166	3.2944	7.892			23.8854	0.113214	11.7889	2.28448	105.377	23.9986	10.5051	4.39096	1043.92
ZB14	2022-07-22T10:11:31	116.68	15.1653	2099	ZB14-S	4	30.126	33.1702	5.8363	8.129	35.3953	7.93697	5.31029	0.0392857	5.78486	0.142774	3.16675	5.34957	37.4688	0.591963	1020.33
					ZB14-S	50	29.7794	33.2681	5.9051	8.166	29.7427	4.75402	0.746286	0.00878571	3.23021	0.0259677	2.44032	0.755071	29.0773	3.23191	1020.72
					ZB14-M	1000	4.1922	34.5324	2.6361	7.69	9.37647	3.63269	34.4269	0.0227143	3.02043	2.56839	117.694	34.4496	13.4129	3.41641	1032.04
					ZB14-B	2052	2.4681	34.6073	3.1173	7.602	11.3854	1.57917	30.851	0.0505714	10.1683	2.76242	137.203	30.9016	11.1864	4.44	1037.15
ZB15	2022-08-01T02:58:26	116.585	15.0862	1092	ZB15-S	4	30.4984	33.2801	5.8125	8.098	109.122	4.88448	0.625143	0.000642857	1.7	0.00596774	2.44032	0.625786	104.861	3.89961	1020.28
					ZB15-M	500	8.8743	34.4194	2.6562	7.799	16.574	1.04224	12.5801	0.0150714	1.40343	2.02952	62.6893	12.5951	6.20598	4.97726	1028.96
					ZB15-B	1050	3.906	34.5455	2.6385	7.892	15.1641	2.59049	20.2164	0.0138571	1.52093	2.56777	122.724	20.2303	7.87853	6.06633	1032.32
ZB21	2022-07-24T14:08:58	116.321	14.8877	3087	ZB21-S	50	29.3606	33.8616	6.2155	8.16	39.06	5.88847	1.01093	0.0817143	10.6818	0.00612903	1.63704	1.09264	178.273	1.49823	1021.3
					ZB21-M	1500	2.8191	34.5922	2.8857	7.792	18.7121	1.61931	34.2149	0.0830714	8.30514	2.65335	121.711	34.2979	12.9263	3.54865	1034.56
					ZB21-B	3000	2.367	34.6157	3.2583	7.81	15.3557	1.13681	35.3869	0.0753571	11.6633	2.64174	131.417	35.4623	13.4238	3.70583	1041.47

## Sheet: Table S2
Table S1 Samples with successful sequencing.
Depth	Samples	ZB15		ZB12		ZB21		ZB14
		FL	PA	FL	PA	FL	PA	FL	PA
S	16S rDNA	√	√	√	√	√	√
	16S rRNA	√	√	√	√	√	√
	Metagenomics	√	√	√	√	√	√
	Metranscriptics	√		√	√	√	√
M	16S rDNA	√	√			√	√
	16S rRNA	√	√
	Metagenomics	√	√
	Metranscriptics	√	√
B	16S rDNA	√	√			√		√
	16S rRNA	√	√			√		√
	Metagenomics	√	√					√
	Metranscriptics	√
S: surface		FL: free living
M: middle		PA: partial associated
B: bottom

## Sheet: Table S3
Table S3 The 16S rRNA and rDNA sequencing statistics of each sample analyzed for this study.
Sample	Raw_reads	Clean_reads
ZB12D-SFL	292004	180982
ZB12R-SFL	247788	178139
ZB21R-SPA	122232	88819
ZB15D-MFL	115744	84086
ZB21D-BFL	115393	83552
ZB21D-MPA	114325	82367
ZB12R-SPA	111440	81212
ZB21D-MFL	110144	80986
ZB14D-BFL	107166	80039
ZB12D-SPA	105605	76179
ZB15D-SFL	104397	75335
ZB15R-MFL	102166	73063
ZB21R-SFL	101014	71809
ZB15R-MPA	96475	69417
ZB15R-BFL	93915	66344
ZB15D-BFL	86720	66245
ZB21D-SFL	86467	63750
ZB21D-SPA	84490	62425
ZB21R-BFL	83505	62194
ZB14R-BFL	83012	60060
ZB15R-SPA	81109	59683
ZB15R-SFL	74242	58037
ZB15D-SPA	73794	57324
ZB15D-BPA	65720	47700
ZB15D-MPA	59437	46186
ZB15R-BPA	25658	20818

## Sheet: Table S4
Table S4 The OTU table and representative sequences.
OTU	OTU_ID	Taxon	Confidence	Seqs	ZB12D-SFL1	ZB12D-SPA2	ZB12R-SFL1	ZB12R-SPA2	ZB14D-BFL	ZB14R-BFL	ZB15D-BFL	ZB15D-BPA	ZB15D-MFL	ZB15D-MPA	ZB15D-SFL	ZB15D-SPA	ZB15R-BFL	ZB15R-BPA	ZB15R-MFL	ZB15R-MPA	ZB15R-SFL	ZB15R-SPA	ZB21D-BFL	ZB21D-MFL	ZB21D-MPA	ZB21D-SFL	ZB21D-SPA	ZB21R-BFL	ZB21R-SFL	ZB21R-SPA
495c5168780c3666624356635123fa88	OTU1	d__Bacteria; p__Cyanobacteria; c__Cyanobacteriia; o__Synechococcales; f__Cyanobiaceae; g__Prochlorococcus_MIT9313	0.997901	TAATACGGGAGTGGCAAGCGTTATCCGGAATTATTGGGCGTAAAGCGTCCGCAGGCGGCTTTTCAAGTCTGCTGTTAAAGCGTGGAGCTTAACTCCATCATGGCAGTGGAAACTGAAAGGCTTGAGTATGGTAGGGGCAGAGGGAATTCCCGGTGTAGCGGTGAAATGCGTAGATATCGGGAAGAACACCAGTGGCGAAGGCGCTCTGCTGGGCCATTACTGACGCTCATGGACGAAAGCCAGGGGAGCGAAAGGGATTAGATACCCCTGTAGTCCTGGCCGTAAACGATGAACACTAGGTGTCGGGGGAATCGACCCCTTCGGTGTCGTAGCTAACGCGTTAAGTGTTCCGCCTGGGGAGTACGCACGCAAG	52307	2117	46217	2464	585	941	31	4	6	0	28414	494	22	0	0	0	25738	0	1534	2549	610	14607	390	36	11618	649
64930f71a86d87b5bb9dc5dd820ea458	OTU2	d__Bacteria; p__Proteobacteria; c__Alphaproteobacteria; o__Rhodobacterales; f__Rhodobacteraceae	1	TAATACGGAGGGGGTTAGCGTTGTTCGGAATTACTGGGCGTAAAGCGCACGTAGGCGGACTGGAAAGTTGGGGGTGAAATCCCGGGGCTCAACCTCGGAACTGCCTCCAAAACTACTAGTCTAGAGTTCGAGAGAGGTGAGTGGAATTCCGAGTGTAGAGGTGAAATTCGTAGATATTCGGAGGAACACCAGTGGCGAAGGCGGCTCACTGGCTCGATACTGACGCTGAGGTGCGAAAGTGTGGGGAGCAAACAGGATTAGATACCCTGGTAGTCCACACCGTAAACGATGAATGCCAGTCGTCGGCAAGCATGCTTGTCGGTGACACACCTAACGGATTAAGCATTCCGCCTGGGGAGTACGGTCGCAAGAT	2844	1261	7197	0	0	59	4868	15890	18267	32072	8866	4121	614	603	6573	14339	10294	2180	14	41	0	266	2318	5702	762	398
7c0319b2af0e99778cd7a5cef19b2a53	OTU3	d__Bacteria; p__Proteobacteria; c__Gammaproteobacteria; o__Alteromonadales; f__Alteromonadaceae	1	TAATACGGAGGGTGCGAGCGTTAATCGGAATTACTGGGCGTAAAGCGCACGCAGGCGGTTTGTTAAGCTAGATGTGAAAGCCCCGGGCTCAACCTGGGATGGTCATTTAGAACTGGCAGACTAGAGTCTTGGAGAGGGGAGTGGAATTCCAGGTGTAGCGGTGAAATGCGTAGATATCTGGAGGAACATCAGTGGCGAAGGCGGCTCCCTGGCCAAAGACTGACGCTCATGTGCGAAAGTGTGGGTAGCGAACAGGATTAGATACCCTGGTAGTCCACACCGTAAACGCTGTCTACTAGCTGTTTGTGAATTTAATTCGTGAGTAGCGAAGCTAACGCGCTAAGTAGACCGCCTGGGGAGTACGGCCGCAAGG	6726	1193	8550	9824	716	1277	7768	2524	6292	2642	1017	170	6636	778	2727	3662	970	1636	2235	1174	19490	12394	982	6061	24802	460
ff4a063e73a93735941d98c24ebf4579	OTU4	d__Bacteria; p__Proteobacteria; c__Alphaproteobacteria; o__SAR11_clade; f__Clade_I; g__Clade_Ia	0.866622	TAATACGAAGGGACCTAGCGTAGTTCGGAATTACTGGGCTTAAAGAGTTCGTAGGTGGTTGAAAAAGTTGGTGGTGAAATCCCAGAGCTTAACTCTGGAACTGCCATCAAAACTTTTCAGCTAGAGTTTGATAGAGGAAAGCAGAATTTCTAGTGTAGAGGTGAAATTCGTAGATATTAGAAAGAATACCAATTGCGAAGGCAGCTTTCTGGATCATTACTGACACTGAGGAACGAAAGCATGGGTAGCGAAGAGGATTAGATACCCTCGTAGTCCATGCCGTAAACGATGTGTGTTAGACGTTGGAAATTTATTTTCAGTGTCGCAGCGAAAGCGATAAACACACCGCCTGGGGAGTACGACCGCAAGGTTA	36054	455	21489	1663	2339	1080	670	0	1817	0	15141	28	352	0	249	14	3731	295	4201	7359	16	12444	36	939	7904	150
0f0c6e3b5f3db192eb59574e1f038ddf	OTU5	d__Bacteria; p__Actinobacteriota; c__Actinobacteria; o__Corynebacteriales; f__Nocardiaceae; g__Rhodococcus	0.999998	TAATACGTAGGGTGCGAGCGTTGTCCGGAATTACTGGGCGTAAAGAGTTCGTAGGCGGTTTGTCGCGTCGTTTGTGAAAACCCGGGGCTCAACTTCGGGCTTGCAGGCGATACGGGCAGACTTGAGTGTTTCAGGGGAGACTGGAATTCCTGGTGTAGCGGTGAAATGCGCAGATATCAGGAGGAACACCGGTGGCGAAGGCGGGTCTCTGGGAAACAACTGACGCTGAGGAACGAAAGCGTGGGTAGCAAACAGGATTAGATACCCTGGTAGTCCACGCCGTAAACGGTGGGCGCTAGGTGTGGGTTCCTTCCACGGGATCTGTGCCGTAGCTAACGCATTAAGCGCCCCGCCTGGGGAGTACGGCCGCAAG	28	23591	5	273	0	0	3214	7829	2789	3197	19	19039	220	173	62	135	0	191	0	0	0	33	2099	2276	0	203
f5a16ff46eaec778ffa358c4de287feb	OTU6	d__Archaea; p__Crenarchaeota; c__Nitrososphaeria; o__Nitrosopumilales; f__Nitrosopumilaceae; g__Nitrosopumilaceae	0.999988	TAAAACCAGCACCTCAAGTGGTCAGGAGGATTATTGGGCCTAAAGCATCCGTAGCCGGCTCTGTAAGTTTTCGGTTAAATCCATGTGCTCAACGCATGGGCTGCCGAAAATACTGCATAGCTAGGGAGTGGGAGAGGTAGACGGTACTCGGTAGGAAGGGGTAAAATCCTTTGATCTATCGATGACCACCTGTGGCGAAGGCGGTCTACCAGAACACGTTCGACGGTGAGGGATGAAAGCTGGGGGAGCAAACCGGATTAGATACCCGGGTAGTCCCAGCTGTAAACGATGCAGACTCGATGATGCATTGGCATATAGCCAGTGCAGTGTCGCAGGGAAGCCGTTAAGTCTGCCGCCTGGGAAGTACGTACGC	0	33	10	0	11087	158	7104	39	11868	19	8	0	66	0	227	0	0	1502	9212	9736	50	0	0	9173	0	0
f4a6da66bebb8434eb485bdbeb4970f8	OTU7	d__Bacteria; p__Proteobacteria; c__Alphaproteobacteria; o__Rhodobacterales; f__Rhodobacteraceae	0.999973	TAATACGGAGGGGGTTAGCGTTGTTCGGAATTACTGGGCGTAAAGCGCACGTAGGCGGACTATTAAGTCAGGGGTGAAATCCCGGGGCTCAACCCCGGAACTGCCTTTGATACTGGTAGTCTAGAGTTCGAGAGAGGTGAGTGGAATTCCGAGTGTAGAGGTGAAATTCGTAGATATTCGGAGGAACACCAGTGGCGAAGGCGGCTCACTGGCTCGATACTGACGCTGAGGTGCGAAAGCGTGGGGAGCAAACAGGATTAGATACCCTGGTAGTCCACGCCGTAAACGATGAATGCCAGTCGTCGGGTAGCATGCTGCTCGGTGACACACCTAACGGATTAAGCATTCCGCCTGGGGAGTACGGTCGCAAGAT	306	2577	1389	340	122	178	5283	2627	6532	620	1957	10442	2153	231	6810	1566	2931	1085	123	0	185	57	869	5637	272	472
c1e75978abce59bd25cbfe9ac36067f2	OTU8	d__Bacteria; p__Bacteroidota; c__Bacteroidia; o__Flavobacteriales; f__Flavobacteriaceae; g__Winogradskyella; s__Winogradskyella_poriferorum	0.72972	TAATACGGAGGATGCAAGCGTTATCCGGAATCATTGGGTTTAAAGGGTCCGTAGGTGGATTAGTAAGTCAGAGGTGAAAGCCTGCAGCTCAACTGTAGAACTGCCTTTGATACTGCTAGTCTTGAATTATTGTGAAGTGGTTAGAATATGTAGTGTAGCGGTGAAATGCATAGATATTACATAGAATACCAATTGCGAAGGCAGATCACTAACAATATATTGACACTGATGGACGAAAGCGTGGGGAGCGAACGGGATTAGATACCCCGGTAGTCCACGCCGTAAACGATGGTCACTAGCTGTTCGGATTTCGGTCTGAGTGGCTAAGCGAAAGTGATAAGTGACCCACCTGGGGAGTACGTTCGCAAGAATG	125	1304	1117	1334	4	11	1876	3768	2817	2420	458	1695	5437	3265	5714	6272	1310	454	0	0	137	235	436	1885	837	855
92e155de219d4952dd6c0bf0640f0a53	OTU9	d__Bacteria; p__Proteobacteria; c__Gammaproteobacteria; o__Pseudomonadales; f__Pseudomonadaceae; g__Pseudomonas	0.956658	TAATACGAAGGGTGCAAGCGTTAATCGGAATTACTGGGCGTAAAGCGCGCGTAGGTGGTTTGTTAAGTTGAATGTGAAAGCCCCGGGCTCAACCTGGGAACTGCATCCAAAACTGGCAAGCTAGAGTATGGCAGAGGGTGGTGGAATTTCCTGTGTAGCGGTGAAATGCGTAGATATAGGAAGGAACACCAGTGGCGAAGGCGACCACCTGGGCTAATACTGACACTGAGGTGCGAAAGCGTGGGGAGCAAACAGGATTAGATACCCTGGTAGTCCACGCCGTAAACGATGTCGACTAGCCGTTGGGATCCTTGAGATCTTAGTGGCGCAGCTAACGCATTAAGTCGACCGCCTGGGGAGTACGGCCGCAAGG	10	255	42	612	9081	19752	65	89	25	20	0	90	104	104	22	55	0	124	2012	202	3268	35	1994	46	61	4836
65dbbeb5731d62c84dcaca10df79ec75	OTU10	d__Bacteria; p__Proteobacteria; c__Alphaproteobacteria; o__Sphingomonadales; f__Sphingomonadaceae	1	TAATACGGAGGGAGCTAGCGTTGTTCGGAATTACTGGGCGTAAAGCGCACGTAGGCGGCTTTTCAAGTCAGGGGTGAAATCCCGGGGCTCAACCCCGGAACTGCCCTTGAAACTGGATGGCTAGAATACTGGAGAGGTGAGTGGAATTCCGAGTGTAGAGGTGAAATTCGTAGATATTCGGAAGAACACCAGTGGCGAAGGCGACTCACTGGACAGTTATTGACGCTGAGGTGCGAAAGCGTGGGGAGCAAACAGGATTAGATACCCTGGTAGTCCACGCCGTAAACGATGATAACTAGCTGCTTGGGCTCATGGAGCTTGGGTGGCGCAGCTAACGCATTAAGTTATCCGCCTGGGGAGTACGGTCGCAAGA	978	3239	993	2760	4	29	1085	374	323	97	42	285	375	192	350	882	72	550	722	268	18	548	5220	699	687	13851
fade8447453e00713c3a0f3c491d755c	OTU11	d__Bacteria; p__Proteobacteria; c__Alphaproteobacteria; o__Rhodobacterales; f__Rhodobacteraceae	1	TAATACGGAGGGGGTTAGCGTTGTTCGGAATTACTGGGCGTAAAGCGCGCGTAGGCGGATCAGAAAGTTGGGGGTGAAATCCCGGGGCTCAACCTCGGAACTGCCTCCAAAACTCCTGGTCTTGAGTTCGAGAGAGGTGAGTGGAACTCCGAGTGTAGAGGTGAAATTCGTAGATATTCGGAAGAACACCAGTGGCGAAGGCGGCTCACTGGCTCGATACTGACGCTGAGGTGCGAAAGTGTGGGGAGCAAACAGGATTAGATACCCTGGTAGTCCACACCGTAAACGATGAATGCCAGTCGTCGGGTAGCATGCTATTCGGTGACACACCTAACGGATTAAGCATTCCGCCTGGGGAGTACGGTCGCAAGAT	319	4350	930	969	566	618	1909	2518	1807	919	147	3387	693	273	2075	3238	730	398	282	92	1429	219	2631	2076	1183	486
34e531f4bb336d8d6500624149df7ccd	OTU12	d__Bacteria; p__Bacteroidota; c__Bacteroidia; o__Flavobacteriales; f__Flavobacteriaceae; g__Muricauda	0.999996	TAATACGGAGGGTCCGAGCGTTATCCGGAATCATTGGGTTTAAAGGGTCCGTAGGCGGGCCTGTAAGTCAGGGGTGAAAGTTTGTGGCTCAACCATAAAATTGCCTTTGATACTGCAGGTCTTGAGTCATGGTGGGGTTGCCGGAACATGTGGTGTAGCGGTGAAATGCATAGATATCACATAGAACACCGATCGCGAAGGCAGGTGACCAACCATGTACTGACGCTGATGGACGAAAGCGTGGGTAGCGAACGGGATTAGATACCCCGGTAGTCCACGCCGTAAACGATGGATACTAGCTGTGGGGACTTCGGTCTCCGTGGCCAAGCGAAAGTGATAAGTATCCCACCTGGGGAGTACGTTCGCAAGAATG	587	1356	5911	1251	40	338	390	1005	352	258	133	1152	474	885	1884	2634	747	0	60	0	42	154	1427	316	1429	6033
c0cf2cab5a5b4f3554f0f6514d7057ec	OTU13	d__Bacteria; p__Proteobacteria; c__Alphaproteobacteria; o__SAR11_clade; f__Clade_II; g__Clade_II; s__unidentified_marine	0.790271	TAATACGAAGGGACCTAGCGTAGTTCGGAATTACTGGGCTTAAAGAGCTCGTAGGTGGTTAAAAAAGTTGATGGTGAAATCCCAAGGCTCAACCTTGGAACTGCCATCAAAACTTTTTAGCTAGAGTGTGATAGAGGTAAGTGGAATTTCTAGTGTAGAGGTGAAATTCGTAGATATTAGAAAGAACACCAAATGCGAAGGCAACTTACTGGGTCACTACTGACACTGAGGAGCGAAAGCATGGGTAGCGAAGAGGATTAGATACCCTCGTAGTCCATGCCGTAAACGATGTGTGCTAGACGTTGGAAATATATTTTTCAGTGTCGCAGCGAAAGCATTAAGCACACCGCCTGGGGAGTACGACCGCAAGGTT	10298	131	5833	591	155	122	35	0	0	0	3987	0	13	0	0	0	348	59	610	1442	29	3729	11	18	801	164
9c2d3a34f592c73bdb87ac298ca6f7c5	OTU14	d__Bacteria; p__Proteobacteria; c__Alphaproteobacteria; o__Rhodobacterales; f__Rhodobacteraceae	1	TAATACGGAGGGGGTTAGCGTTGTTCGGAATTACTGGGCGTAAAGCGCGCGTAGGCGGATTGGAAAGTTGGGGGTGAAATCCCGGGGCTCAACCCCGGAACTGCCTCCAAAACTATCAGTCTAGAGTTCGAGAGAGGTGAGTGGAATTCCAAGTGTAGAGGTGAAATTCGTAGATATTTGGAGGAACACCAGTGGCGAAGGCGGCTCACTGGCTCGATACTGACGCTGAGGTGCGAAAGTGTGGGGAGCAAACAGGATTAGATACCCTGGTAGTCCACACCGTAAACGATGAATGCCAGTCGTCGGGCAGTATACTGTTCGGTGACACACCTAACGGATTAAGCATTCCGCCTGGGGAGTACGGTCGCAAGAT	1003	3382	3063	1011	0	0	841	651	890	328	247	1163	842	81	1514	908	813	105	149	29	149	377	4914	731	1647	415
3f9ac028e807de6b3e52d49c2b269149	OTU15	d__Bacteria; p__Actinobacteriota; c__Acidimicrobiia; o__Actinomarinales; f__Actinomarinaceae; g__Candidatus_Actinomarina	1	TAATACGTAGGGGGCGAGCGTTGTCCGGATTTATTGGGCGTAAAGAGCTCGTAGGCGGTTCAACAAGTCGGTCGTGAAAGTTCAGGGCTCAACCCTGAAATGTCGATCGATACTGTTGTGACTAGGATACGGTAGAGGTGAGTGGAATTCCGAGTGTAGCGGTGAAATGCGTAGATATTCGGAGGAACACCAATTGCGAAGGCAGCTCACTGGGCCGCTATCGACGCTGAGGAGCGAAAGCTAGGGGAGCAAACAGGATTAGATACCCTGGTAGTCCTAGCTGTAAACGATGGATACTAGACGTAGGAATTGGATTAACGATTTCTGTGTCGTAGCTAACGCGTTAAGTATCCCGCCTGGGGAGTACGGTCGC	13106	168	1220	0	18	0	6	0	0	0	4047	20	0	0	0	0	50	0	217	557	138	4617	64	7	149	26
d7a0ffe6b26dde658036be6bd90533e4	OTU16	d__Bacteria; p__SAR324_clade(Marine_group_B); c__SAR324_clade(Marine_group_B); o__SAR324_clade(Marine_group_B); f__SAR324_clade(Marine_group_B); g__SAR324_clade(Marine_group_B); s__hydrothermal_vent	0.70862	TAATACATAGGGTGCGAGCGTTGTTCGGAATTACTGGGCGTAAAGGGCGCGCAGGCGGAATAGTAAGTCGGAGGTGAAAGCCCGGGGCTCAACCCCGGAGGGTCTTTCGAAACTGCTAATCTAGAGAGGGTCAGGGGCCGGCAGAATTCCTGGTGTAGAGGTGAAATTCGTAGATATCAGGAGGAATACCGGTGGCGAAGGCGGCCGGCTGGGGCCACTCTGACGCTGAGGCGCGAAAGCGTGGGGAGCAAACAGGATTAGATACCCTGGTAGTCCACGCCGTAAACGATGAGCACTGGACGTCCGGAGGGTTCGACCCTTCTGGGTGTCTCAGCTAACGCATTAAGTGCTCCGCCTGGGGAGTACGGTCGCA	0	0	9	0	6332	712	1341	7	1692	0	0	3	4	0	35	0	0	0	5685	4269	55	0	0	938	3	0
b802d4c4cc110e86cc895b2f0931cc1f	OTU17	d__Bacteria; p__Proteobacteria; c__Alphaproteobacteria; o__SAR11_clade; f__Clade_II; g__Clade_II	0.806709	TAATACGAAGGGACCTAGCGTAGTTCGGAATTACTGGGCTTAAAGAGCTCGTAGGTGGTTAGAAAAGTTGGTGGTGAAATCCCAAGGCTTAACCTTGGAACTGCCATCAAAACTTTTTGACTAGAGTATGATAGAGGAAAGTGGAATTTCTAGTGTAGAGGTGAAATTCGTAGATATTAGAAAGAACACCAATTGCGAAGGCAACTTTCTGGATCATTACTGACACTGAGGAGCGAAAGCATGGGTAGCGAAGAGGATTAGATACCCTCGTAGTCCATGCCGTAAACGATGTGTGCTAGACGTTGGAAATTTAGTTTTCAGTGTCGCAGCGAAAGCGTTAAGCACACCGCCTGGGGAGTACGACCGCAAGGTT	405	0	388	0	3451	579	1162	0	1270	22	85	0	359	20	442	0	0	130	4676	5131	182	202	0	1051	67	0
dd0f8f3aa298f0127eaeb3860c38cac7	OTU18	d__Bacteria; p__Proteobacteria; c__Gammaproteobacteria; o__Alteromonadales; f__Marinobacteraceae; g__Marinobacter	0.999955	TAATACGGAGGGTGCAAGCGTTAATCGGAATTACTGGGCGTAAAGCGCGCGTAGGTGGTTTGATAAGCGAGATGTGAAAGCCCCGGGCTTAACCTGGGAACGGCATTTCGAACTGTCAGGCTAGAGTATGGTAGAGGAGTGTGGAATTTCCTGTGTAGCGGTGAAATGCGTAGATATAGGAAGGAACACCAGTGGCGAAGGCGGCACTCTGGACCAATACTGACACTGAGGTGCGAAAGCGTGGGGAGCAAACAGGATTAGATACCCTGGTAGTCCACGCCGTAAACGATGTCTACTAGCCGTTGGGACTCTTGAAGTCTTAGTGGCGCAGCTAACGCACTAAGTAGACCGCCTGGGGAGTACGGCCGCAAGG	426	494	470	4703	11	19	1776	441	1474	199	92	137	3507	180	625	172	133	400	297	29	257	42	22	1164	84	0
59acf573200a746586d31dd69b058b5d	OTU19	d__Bacteria; p__Proteobacteria; c__Alphaproteobacteria; o__SAR11_clade; f__Clade_II; g__Clade_II; s__uncultured_proteobacterium	0.739231	TAATACGAAGGGACCTAGCGTAGTTCGGAATTACTGGGCTTAAAGAGCACGTAGGTGGTTAAGAAAGTTGGTGGTGAAATCCCAAGGCTTAACCTTGGAACTGCCACCAAAACTTTTTAACTAGAGTATGATTGAGGTAAGCGGAATTTCTAGTGTAGAGGTGAAATTCGTAGATATTAGAAAGAACACCAATTGCGAAGGCAGCTTTCTGGATCATTACTGACACTGAGGTGCGAAAGCATGGGTAGCGAAGAGGATTAGATACCCTCGTAGTCCATGCCGTAAACGATGTGTGCTAGACGTTGGGAATTTATTTTTCAGTGTCGCAGCAAAAGCGTTAAGCACACCGCCTGGGGAGTACGACCGCAAGGTT	0	3	5	0	3401	788	832	103	704	0	0	0	242	11	141	0	0	275	4722	3435	105	0	0	707	0	0
9184fe1cfebc33ebfef164c8e820f8e9	OTU20	d__Bacteria; p__Actinobacteriota; c__Actinobacteria; o__Propionibacteriales; f__Propionibacteriaceae; g__Cutibacterium	0.999805	TGATACGTAGGGTGCGAGCGTTGTCCGGATTTATTGGGCGTAAAGGGCTCGTAGGTGGTTGATCGCGTCGGAAGTGTAATCTTGGGGCTTAACCCTGAGCGTGCTTTCGATACGGGTTGACTTGAGGAAGGTAGGGGAGAATGGAATTCCTGGTGGAGCGGTGGAATGCGCAGATATCAGGAGGAACACCAGTGGCGAAGGCGGTTCTCTGGGCCTTTCCTGACGCTGAGGAGCGAAAGCGTGGGGAGCGAACAGGCTTAGATACCCTGGTAGTCCACGCTGTAAACGGTGGGTACTAGGTGTGGGGTCCATTCCACGGGTTCCGTGCCGTAGCTAACGCTTTAAGTACCCCGCCTGGGGAGTACGGCCGCAA	4	8	12	0	0	0	0	0	0	0	0	0	12	186	5	3	0	13535	5	105	850	0	18	20	0	9
33dcd3468217c79fb5ff91124f7cad2f	OTU21	d__Bacteria; p__Bacteroidota; c__Bacteroidia; o__Flavobacteriales; f__Flavobacteriaceae; g__Leeuwenhoekiella; s__Leeuwenhoekiella_blandensis	0.787255	TAATACGGAGGGTGCAAGCGTTATCCGGAATCATTGGGTTTAAAGGGTCCGTAGGTGGACTAATAAGTCAGTGGTGAAAGTCTGCAGCTTAACTGTAGAATTGCCATTGATACTGTTAGTCTTGAATTGTTGTGAAGTAACTAGAATATGTAGTGTAGCGGTGAAATGCATAGATATTACATAGAATACCGATTGCGAAGGCAGGTTACTAACAATATATTGACACTGATGGACGAAAGCGTGGGGAGCGAACAGGATTAGATACCCTGGTAGTCCACGCCGTAAACGATGGTTACTAGCTGTCCGGTCTAATTGAGGACTGGGTGGCCAAGCGAAAGTGATAAGTAACCCACCTGGGGAGTACGTTCGCAAG	107	118	585	343	9	214	683	90	843	29	159	19	3573	311	3044	299	211	281	32	193	0	534	347	565	1383	768
e0d4dcf64163ad465b9621ddc76b3a73	OTU22	d__Bacteria; p__Proteobacteria; c__Alphaproteobacteria; o__Rhodobacterales; f__Rhodobacteraceae; g__Paracoccus	0.826781	TAATACGGAGGGGGCTAGCGTTGTTCGGAATTACTGGGCGTAAAGCGCACGTAGGCGGATCGGAAAGTTGGGGGTGAAATCCCGGGGCTCAACCTCGGAACTGCCTCCAAAACTATCGGTCTTGAGTTCGAGAGAGGTGAGTGGAATTCCGAGTGTAGAGGTGAAATTCGTAGATATTCGGAGGAACACCAGTGGCGAAGGCGGCTCACTGGCTCGATACTGACGCTGAGGTGCGAAAGCGTGGGGAGCAAACAGGATTAGATACCCTGGTAGTCCACGCCGTAAACGATGAATGCCAGTCGTCGGGTTGCATGCAATTCGGTGACACACCTAACGGATTAAGCATTCCGCCTGGGGAGTACGGTCGCAAGAT	0	66	9	0	0	0	1078	505	254	58	12	442	170	33	46	35	7	175	0	0	0	13	8697	765	27	1712
85fbc9caf3401b8be344eb2b9de036c0	OTU23	d__Bacteria; p__Proteobacteria; c__Alphaproteobacteria; o__Rhodobacterales; f__Rhodobacteraceae; g__uncultured	0.936281	TAATACGGAGGGGGTTAGCGTTGTTCGGAATTACTGGGCGTAAAGCGCACGTAGGCGGATTAATAAGTCAGGGGTGAAATCCCGAGGCTCAACCTCGGAACTGCCTTTGATACTGTTAATCTTGAGTTCGAGAGAGGTGAGTGGAATTCCGAGTGTAGAGGTGAAATTCGTAGATATTCGGAGGAACACCAGTGGCGAAGGCGGCTCACTGGCTCGATACTGACGCTGAGGTGCGAAAGCGTGGGGAGCAAACAGGATTAGATACCCTGGTAGTCCACGCCGTAAACGATGAGAGCTAGTCGTTGGAGAGTTCGCTCTTCGGTGACGCAGCTAACGCATTAAGCTCTCCGCCTGGGGAGTACGGTCGCAAGAT	1204	133	7203	277	32	60	4	0	0	0	201	0	7	0	0	0	896	0	86	166	0	487	13	0	2602	14
cd52fdfd785f5283cbb40d2c1505ccd8	OTU24	d__Bacteria; p__Proteobacteria; c__Gammaproteobacteria; o__Alteromonadales; f__Alteromonadaceae; g__Aestuariibacter	0.998877	TAATACGGAGGGTGCGAGCGTTAATCGGAATTACTGGGCGTAAAGCGCACGCAGGCGGCTTGTTAAGCTAGAGGTGAAAGCCCCGCGCTCAACGTGGGAACTGCCTTTAGAACTGGCAGGCTAGAGTCTTGGAGAGGGGAGTGGAATTCCAGGTGTAGCGGTGAAATGCGTAGATATCTGGAGGAACATCAGTGGCGAAGGCGGCTCCCTGGCCAAAGACTGACGCTCATGTGCGAAAGTGTGGGTAGCGAACAGGATTAGATACCCTGGTAGTCCACACCGTAAACGCTGTCTACTAGCTGTTTGTGTATTTAATACGTGAGTAGCGAAGCTAACGCGCTAAGTAGACCGCCTGGGGAGTACGGCCGCAAGG	166	411	522	4252	78	227	165	161	133	169	22	0	196	32	98	393	66	0	87	50	2706	560	48	103	1691	40
4a71225aad1494a4ce0e8ca4c9d730be	OTU25	d__Bacteria; p__Proteobacteria; c__Alphaproteobacteria; o__SAR11_clade; f__Clade_I; g__uncultured	0.91917	TAATACGAAGGGACCTAGCGTAGTTCGGAATTACTGGGCTTAAAGAGCACGTAGGTGGTTAAAAAAGTTGGTGGTGAAATCCCAGAGCTTAACTCTGGAACTGCCATCAAAACTTTTTAGCTAGAGTATGATAGAGGAAAGTAGAATTTCTAGTGTAGAGGTGAAATTCGTAGATATTAGAAAGAATACCAATTGCGAAGGCAGCTTTCTGGATCATTACTGACACTGAGGTGCGAAAGCATGGGTAGCGAAGAGGATTAGATACCCTCGTAGTCCATGCCGTAAACGATGTGTGCTAGACGTTGGAAATTTATTTTCAGTGTCGCAGCGAAAGCATTAAGCACACCGCCTGGGGAGTACGACCGCAAGGTTA	276	0	219	0	2313	489	753	43	435	11	24	0	93	7	50	0	0	0	3195	3323	0	81	0	776	57	0
d798bf703845c55f764d0792dedd8921	OTU26	d__Bacteria; p__Proteobacteria; c__Gammaproteobacteria; o__Oceanospirillales; f__Halomonadaceae; g__Halomonas	0.999851	TAATACGGAGGGTGCAAGCGTTAATCGGAATTACTGGGCGTAAAGCGCGCGTAGGTGGCTTGATAAGCCGGTTGTGAAAGCCCCGGGCTCAACCTGGGAACGGCATCCGGAACTGTCAAGCTAGAGTGCAGGAGAGGAAGGTAGAATTCCCGGTGTAGCGGTGAAATGCGTAGAGATCGGGAGGAATACCAGTGGCGAAGGCGGCCTTCTGGACTGACACTGACACTGAGGTGCGAAAGCGTGGGTAGCAAACAGGATTAGATACCCTGGTAGTCCACGCCGTAAACGATGTCGACCAGCCGTTGGGTGCCTAGCGCACTTTGTGGCGAAGTTAACGCGATAAGTCGACCGCCTGGGGAGTACGGCCGCAAGG	2935	523	3304	1199	73	20	345	71	181	20	29	80	377	62	241	177	51	103	348	137	15	111	345	237	385	627
d614d7b58c08c397a0270fc641722bd2	OTU27	d__Bacteria; p__Myxococcota; c__Polyangia; o__Polyangiales; f__Sandaracinaceae; g__Sandaracinus	0.999031	TAAGACAGAGGGTGCGAACGTTGCTCGGAATCACTGGGCGTAAAGCGCGTGTAGGCGGACCAGCAAGTCAGGTGTGAAATCCCTGGGCTCAACCTAGGAACTGCATCTGAAACTGCTGGTCTTGAGTGTCGGAGAGGGAAGCGGAATTCCTGGTGTAGAGGTGAAATTCGTAGATATCAGGAGGAACACCGGTGGCGAAGGCGGCTTCCTGGACGACTACTGACGCTGAGACGCGAAAGCGTGGGGAGCAAACAGGATTAGATACCCTGGTAGTCCACGCCGTAAACGATGAGTGCTAGATGTCTCGGGTATTGACCCCTGAGGTGTCGTAGCTAACGCGTTAAGCACTCCGCCTGGGAACTACGGCCGCAAG	11	25	573	2893	47	601	42	32	28	6	0	16	397	566	1914	3163	154	0	0	0	328	2	0	24	52	215
bdd6aabb67d003915ae152e78715037a	OTU28	d__Bacteria; p__Bdellovibrionota; c__Bdellovibrionia; o__Bdellovibrionales; f__Bdellovibrionaceae; g__OM27_clade; s__uncultured_bacterium	0.724189	TAATACGGAGGGCGCAAGCGTTGCTCGGAATCACTGGGCGTAAAGCGAACGCAGGCGGCTTGTCAAGTTGGGTGTGAAATCCCGGGGCTCAACCCCGGAACTGCATTCAAAACTGGCAGCCTTGAGTATGGGAGAGGGAAGCGGAATTCCTGGTGTAGAGGTGAAATTCGTAGATATCAGGAGGAACACCAGTGGCGAAAGCGGCTTCCTGGCCCAATACTGACGCTCATGTTCGAAAGCGTGGGGAGCAAACAGGATTAGATACCCTGGTAGTCCACGCCGTAAACGATGAATGCTAGCTGCTGGATTTGTTACTGATTCAGTGGCGCAGTTAACGCATTAAGCATTCCGCCTGGGAAGTACGGCCGCAAGG	0	41	34	864	0	0	318	76	213	17	14	44	1057	306	4345	1972	1008	58	0	0	0	0	13	106	11	330
811251466234c0f3c650c27616595e5e	OTU29	d__Bacteria; p__Proteobacteria; c__Gammaproteobacteria; o__Oceanospirillales; f__Saccharospirillaceae; g__Oleibacter	0.948168	TAATACGGAGGGTGCAAGCGTTAATCGGAATTACTGGGCGTAAAGCGCGCGTAGGTTGTTTGTTAAGCGAGATGTGAAAGCCCCGGGCTTAACCTGGGAACTGCATTTCGAACTGGCAAGCTAGAGTACAGTAGAGGGTGGCGGAATTTCCTGTGTAGCGGTGAAATGCGTAGAGATGGGAAGGAACATCAGTGGCGAAGGCGGCCACCTGGACTGATACTGACACTGAGGTGCGAAAGCGTGGGGAGCAAACAGGATTAGATACCCTGGTAGTCCACGCCGTAAACGATGTCTACTAGTTGTCGGGAGACTTGATCTTTTGGTAACGAAGCTAACGCGATAAGTAGACCGCCTGGGGAGTACGGCCGCAAGG	1009	25	774	329	9	99	1470	62	1194	39	100	4	2716	76	748	84	81	296	5	6	0	318	39	984	333	14
a3f491b7b2f060ab821ca1dbd047f042	OTU30	d__Bacteria; p__Bdellovibrionota; c__Bdellovibrionia; o__Bdellovibrionales; f__Bdellovibrionaceae; g__OM27_clade; s__uncultured_bacterium	0.840558	TAATACGGAGGGTGCAAGCGTTGCTCGGAATCACTGGGCGTAAAGCGTACGCAGGTGGCTTGTTAAGTCGGGTGTGAAATCCCGGAGCTCAACTCCGGAACTGCGCCCGATACTGGCAGGCTTGAGTACGGGAGAGGGAAGCGGAATTCCTGGTGTAGAGGTGAAATTCGTAGATATCAGGAGGAACACCAGTGGCGTAAGCGGCTTCCTGGCCCGATACTGACACTCAGGTACGAAAGCGTGGGTAGCAAACAGGATTAGATACCCTGGTAGTCCACGCCGTAAACGATGAATGCTAGCTGCTGGGGATGTTTACCGTCTCAGTGGCGAAGTTAACGCATTAAGCATTCCGCCTGGGGAGTACGGCCGCAAG	0	0	160	228	0	0	47	6	0	7	0	0	870	422	2210	6643	31	0	0	0	0	0	0	17	7	0
4cbb390e8b5cc7fc09ca766a33f1b647	OTU31	d__Bacteria; p__Proteobacteria; c__Alphaproteobacteria; o__Micavibrionales; f__Micavibrionaceae; g__uncultured; s__uncultured_bacterium	0.935053	TAATACGAATGGGGCAAGCGTTGTTCGGAATCACTGGGCTTAAAGCGTATGTAGGCGGACTGTAAAGTCAGGAGTGAAATCCCGGAGCTCAACTCCGGAACTGCTCTTGAAACTCACAGTCTAGAATACTGGAGAGGTTGGGAGAATTCCTAGTGTAGAGGTGAAATTCGCAGATATTAGGAGGAATACCAGTGGCGTAGGCGCCCAACTGGACAGTTATTGACGCTCAGATACGAAAGCGTGGGGAGCAAACAGGATTAGATACCCTGGTAGTCCACGCCGTAAACGATGTGTGCTAGTTGTCGGGACTCTGGTCTCGGTGACGGAGCGAAAGTATTAAGCACACCGCCTGGGGAGTACGGCCGCAAGGTTA	7	0	146	0	0	41	655	387	206	158	69	47	1830	1315	1080	3623	404	115	0	0	0	0	0	419	8	0
3ade6228481d2cf49ee599478f31014b	OTU32	d__Bacteria; p__Bacteroidota; c__Bacteroidia; o__Flavobacteriales; f__Flavobacteriaceae; g__NS4_marine_group	0.999901	TAATACGGAGGATCCAAGCGTTATCCGGAATTATTGGGTTTAAAGGGTCCGCAGGCTGTTTTTTAAGTCAGAGGTGAAATCCTGCAGCTCAACTGTAGAATTGCCTTTGAAACTGAAAGACTTGAGTTATTGTGAAGTGGTTAGAATGTGTGGTGTAGCGGTGAAATGCATAGATATCACACAGAATACCAATTGCGAAGGCAGATCACTAACAATTAACTGACGCTCAGGGACGAAAGCGTGGGTAGCGAACAGGATTAGATACCCTGGTAGTCCACGCCGTAAACGATGGATACTAGCTGTATGTCTACCTCAGGTAGATGTGTGGCCAAGCGAAAGTGATAAGTATCCCACCTGGGGAGTACGATCGCAA	5033	249	2057	248	8	62	0	0	0	0	581	41	0	0	0	0	88	120	116	134	53	800	102	0	538	146
675a8a2355de1529c98bfc7f3377fbd5	OTU33	d__Bacteria; p__Planctomycetota; c__Planctomycetes; o__Pirellulales; f__Pirellulaceae; g__Pirellula	0.827487	TAAGACGAACCGTACGAACGTTATTCGGAATCACTGGGCTTAAAGAGTCCGTAGGCGGCCGTGTAGGTGGGATGTGAAAGCCCTCGTCTCAACCGAGGAATTGCGTTCCAAACCACATGGCTTGAGGAGGATAGAGGTGAGCGGAACTGATGGTGGAGCGGTGAAATGCGTTGATATCATCAGGAACACCAGAGGCGAAGGCGGCTCACTGGGTCCTTTCTGACGCTGAGGGACGAAAGCTAGGGGAGCAAACGGGATTAGATACCCCGGTAGTCCTAGCTGTAAACGATGAGCACTAGATCGAGGGGACTTCCACATCTTCTCGGTCGTAGCGAAAGTGTTAAGTGCTCCGCCTGGGGAGTATGGTCGCAAG	1199	2719	736	757	3	0	0	0	0	0	30	536	0	0	4	0	43	0	19	90	0	41	1742	0	28	1600
2072b604b50fca6cdf2fc9eabfbf4ce5	OTU34	d__Archaea; p__Crenarchaeota; c__Nitrososphaeria; o__Nitrosopumilales; f__Nitrosopumilaceae; g__Nitrosopumilaceae	0.999125	TAAAACCAGCACCTCAAGTGGTCAGGAGGATTATTGGGCCTAAAGCATCCGTAGCCTGTTCTATAAGTTTGCGGTTAAATCTATACGCTCAACGTATAGGCTGCCGTAAATACTGTAGAACTAGGGAGTGGGAGAGGTAGACGGTACTCGATAGGAAGGGGTAAAATCCTTTGATCTATTGATGACCACCTGTGGCGAAGGCGGTCTACCAGAACACGTTCGACGGTGAGGGATGAAAGCTGGGGGAGCAAACCGGATTAGATACCCGGGTAGTCCCAGCTGTAAACGATGCAGACTCGATGATGCAATGGCATAGAGCTATTGCAGTATCGCAGGGAAGCCGTTAAGTCTGCCGCCTGGGAAGTACGTACGC	0	0	0	0	829	7	1144	10	3536	0	0	0	9	0	57	0	0	197	570	1959	0	0	0	1222	0	0
002a65fd58922fbe39ed0b7b91b20655	OTU35	d__Bacteria; p__WPS-2; c__WPS-2; o__WPS-2; f__WPS-2; g__WPS-2; s__hydrothermal_vent	0.99994	TAAGACGTAGGGAGCAAGCGTTGCCCGGAATTACTGGGCGTAAAGAGCTCGTAGGCGGGGGCGTGCGTCTGAGAGGAAATCTCAAGGCTTAACCTTGGGGCTGTCTCAGATACGGCGCTTCTTGAGGATGTGAGAGGAAAGTGGAATTCCCGGTGTAGCGGTGAAATGCGTAGATATCGGGAGGAACACCAGTGGCGAAGGCGACTTTCTGGCACATTCCTGACGCTGAGGAGCGAAAGCGTGGGTAGCGAACGGGATTAGATACCCCGGTAGTCCACGCCGTAAACGATGGATACTAGGTGTAGGAGGTATCGACCCCTTCTGTGCCGGAGTTAACACATTAAGTATCCCGCCTGGGGAGTACGGTCGCAAG	13	453	88	957	0	54	586	538	229	90	10	357	1098	328	1711	1866	7	336	87	5	0	0	9	417	5	193
7dfeed6447e394717c3710375d104a90	OTU36	d__Bacteria; p__Proteobacteria; c__Gammaproteobacteria; o__HOC36; f__HOC36; g__HOC36; s__uncultured_bacterium	0.760584	TAATACGGGAGGTGCGAGCGTTAATCGGAATTACTGGGCGTAAAGCGAGCGTAGGCTGTTAATTAAGTCGAATGTGAAATCCCCGGGCTCAACCTGGGAACTGCATTCGAAACTATTTAACTAGAGTATGGGAGAGGAAAGTAGAATTTCCGGTGTAGCGGTGAAATGCGTAGATATCGGAAGGAATACCAGTGGCGAAGGCGGCTTTCTGGAACAATACTGACGCTGAGGTTCGAAAGCGTGGGGAGCAAACAGGATTAGATACCCTGGTAGTCCACGCCGTAAACGATGAGAACTAGATGTTGGGAGGATTGGCCTCTCAGTGTCGCAGCTAACGCAATAAGTTCTCCGCCTGGGGAGTACGACCGCAAGG	0	0	4	0	2703	553	354	0	179	0	0	0	63	0	21	0	0	272	2710	2138	68	0	0	177	0	0
992cbf4690f4b0f7f1d5a06befc1577b	OTU37	d__Bacteria; p__Bacteroidota; c__Bacteroidia; o__Flavobacteriales; f__Flavobacteriaceae; g__Mesoflavibacter	0.888662	TAATACGGAGGATCCAAGCGTTATCCGGAATCATTGGGTTTAAAGGGTCCGTAGGTGGATAATTAAGTCAGAGGTGAAATCCTGCAGCTTAACTGTAGAATTGCCTTTGATACTGGTTGTCTTGAGTTATTATGAAGTGGTTAGAATATGTAGTGTAGCGGTGAAATGCATAGATATTACATAGAATACCAATTGCGAAGGCAGATCACTAATAATATACTGACACTGATGGACGAAAGCGTGGGGAGCGAACAGGATTAGATACCCTGGTAGTCCACGCCGTAAACGATGGTCACTAGCTGTTCGGATTTCGGTCTGAGTGGCTAAGCGAAAGTGATAAGTGACCCACCTGGGGAGTACGTTCGCAAGAATG	14	87	70	194	0	0	319	273	214	136	45	228	1664	448	601	361	83	0	0	0	0	76	1671	303	150	2062
dce40f76d52bff0272b1782838eee494	OTU38	d__Bacteria; p__Bacteroidota; c__Bacteroidia; o__Flavobacteriales; f__Flavobacteriaceae; g__NS2b_marine_group	0.949877	TAATACGGAGGATCCAAGCGTTATCCGGAATCATTGGGTTTAAAGGGTCCGTAGGTGGACAAATAAGTCAGAGGTGAAATCCTGCAGCTCAACTGTAGAACTGCCTTTGATACTGTTTGTCTTGAGTTATTATGAAGTGGTTAGAATGTGTAGTGTAGCGGTGAAATGCATAGATATTACACAGAATACCGATTGCGAAGGCAGATCACTAATAATCAACTGACACTGATGGACGAAAGCGTGGGTAGCGAACAGGATTAGATACCCTGGTAGTCCACGCCGTAAACGATGGTCACTAGCTGTTTGGACTTCGGTCTGAGTGGCTAAGCGAAAGTGATAAGTGACCCACCTGGGGAGTACGTTCGCAAGAATG	2522	562	1943	492	10	108	21	0	47	0	551	197	25	0	9	0	213	106	72	79	289	447	357	34	262	153
a714183ae99defd1e88331830510b58f	OTU39	d__Bacteria; p__Bacteroidota; c__Bacteroidia; o__Flavobacteriales; f__Flavobacteriaceae; g__Flavobacteriaceae; s__Altibacter_sp.	0.998919	TAATACGGAGGATGCAAGCGTTATCCGGAATCATTGGGTTTAAAGGGTCCGTAGGCGGGCGATTAAGTCAGGGGTGAAAGTCTGCAGCTCAACTGTAGAACTGCCTTTGATACTGGTCGTCTTGAATTATTGTGAAGTGGCTAGAATATGTAGTGTAGCGGTGAAATGCATAGATATTACATAGAATACCAATTGCGAAGGCAGGTCACTAACAATATATTGACGCTGAGGGACGAAAGCGTGGGGAGCGAACAGGATTAGATACCCTGGTAGTCCACGCCGTAAACGATGGATACTAGCTGCTCGACTTTCGGGTTGAGTGGCTAAGCGAAAGTGATAAGTATCCCACCTGGGGAGTACGTTCGCAAGAATG	22	3068	186	4046	3	0	30	48	22	35	0	118	96	57	102	185	25	0	118	0	0	0	17	13	8	100
2df27542dc7ca2ac936bc26d46f964aa	OTU40	d__Bacteria; p__Proteobacteria; c__Alphaproteobacteria; o__Rickettsiales; f__S25-593; g__S25-593	1	TAATACGGAGGGAGCTAGCGTTGTTCGGAATTACTGGGCGTAAAGGGCGTGTAGGCTGTTAGGTAAGTCAGAGGTGAAATCCCTAAGCTCAACTTAGGAACTGCCTTTGATACTATCTTACTAGAGATCGAGAGAAGTTGGCGGAATTCCAAGTGTAGAGGTGAAATTCGTAGATATTTGGAAGAACACCAGTGGCGAAAGCGGCCAACTGGCTCGTATCTGACGCTGAGACGCGAAAGCGTGGGTAGCAAACAGGATTAGATACCCTGGTAGTCCACGCCGTAAACGATGAGTGCTAGCCGTTTGTGATTAATCACAAGTGGTGCAGCTAACGCGTTAAGCACTCCGCCTGGGGAGTACGATCGCAAGATTA	667	53	5078	329	7	209	0	0	0	0	110	0	6	0	0	0	581	0	39	128	29	145	0	0	838	6
05144bdba0a53fa7e645ee272f862fcc	OTU41	d__Bacteria; p__Proteobacteria; c__Alphaproteobacteria; o__Rhodobacterales; f__Rhodobacteraceae; g__Nautella	0.873971	TAATACGGAGGGGGTTAGCGTTGTTCGGAATTACTGGGCGTAAAGCGCGCGTAGGCGGATTAGTCAGTTAGAGGTGAAATCCCAGGGCTCAACCCTGGAACTGCCTTTAATACTGCTAGTCTTGAGTTCGAGAGAGGTGAGTGGAATTCCGAGTGTAGAGGTGAAATTCGTAGATATTCGGAGGAACACCAGTGGCGAAGGCGGCTCACTGGCTCGATACTGACGCTGAGGTGCGAAAGTGTGGGGAGCAAACAGGATTAGATACCCTGGTAGTCCACACCGTAAACGATGAATGCCAGTCGTCGGCAAGCATGCTTGTCGGTGACACACCTAACGGATTAAGCATTCCGCCTGGGGAGTACGGTCGCAAGAT	71	424	935	403	0	19	301	393	685	348	52	363	99	25	253	162	101	110	170	0	22	20	1324	278	133	367
4b7f3a982b7fdc49abd6e7ef38162e84	OTU42	d__Bacteria; p__Proteobacteria; c__Alphaproteobacteria; o__Rhizobiales; f__Rhizobiaceae; g__Pseudohoeflea	0.877808	TAATACGAAGGGGGCTAGCGTTGTTCGGAATTACTGGGCGTAAAGCGCACGTAGGCGGATCGGTCAGTTGGGGGTGAAATCCCAGGGCTCAACCCTGGAACTGCCTCCAATACTGCCGGTCTAGAGTTCGAGAGAGGTGAGTGGAATTCCGAGTGTAGAGGTGAAATTCGTAGATATTCGGAGGAACACCAGTGGCGAAGGCGGCTCACTGGCTCGACACTGACGCTGAGGTGCGAAAGCGTGGGGAGCAAACAGGATTAGATACCCTGGTAGTCCACGCCGTAAACGATGAATGTTAGCCGTCGGGCAGTTTACTGTTCGGTGGCGCAGCTAACGCATTAAACATTCCGCCTGGGGAGTACGGTCGCAAGAT	69	668	661	1634	0	0	67	165	31	38	0	149	147	223	276	1087	40	92	19	0	0	79	85	55	359	1097
3f2afe1c8e08a76e80b03d32b5c52926	OTU43	d__Bacteria; p__Marinimicrobia_(SAR406_clade); c__Marinimicrobia_(SAR406_clade); o__Marinimicrobia_(SAR406_clade); f__Marinimicrobia_(SAR406_clade); g__Marinimicrobia_(SAR406_clade)	0.999993	TAATACGAGGGGTGCTAGCGTTGTCCGGAATCATTGGGCGTAAAGGGTCCGTAGGTGTCTTTGCAAGTCGTTTGTTACATTCACCGGCTTAACCGGTGGCCTGCAATCGAAACTGCAAGGATAGAGTTCGAGAGAGGAAAGTGGAATTCCTGGTGTAGCGGTGACATGCGTAGATATCAGGAGGAACACCAATGGCGAAGGCAGCTTTCTGGCTCGATACTGACACTGAGGGACGAAAGCGTGGGGAGCAAACAGGATTAGATACCCTGGTAGTCCACGCCGTAAACGATGAGTACTTGATGTCGGAGGATTCGACCCCTTCGGTATCGTAGCTAACGCGTTAAGTACTCCGCCTGGGGACTACGGCCGCAAG	2	2	0	0	1886	675	233	0	350	2	0	0	169	0	190	0	0	0	1369	1772	0	0	0	185	0	0
c1fc9b7533317cf5445db84407d110f2	OTU44	d__Archaea; p__Thermoplasmatota; c__Thermoplasmata; o__Marine_Group_II; f__Marine_Group_II; g__Marine_Group_II	1	TAATACCGGCGCCCCAAGTGGTAGTCGCTTTTATTGGGCCTAAAACGTCCGTAGCCGGTCTGGTACATTCGTGGGTAAATCAACCAGCTCAACTGGTTGAATTCTGCGAGCACGGCCAGACTTGGGACCGGGAGAGGTGTGGGGTACTCTCAGGGTAGGGGTAAAATCCTGTCATCCTGAGAGGACCACCTGTTGCGAAGGCGCCACACTAGAACGGATCCGACGGTCAGGGACGAAGCCTAGGGGCACGAACCGGATTAGATACCCGGGTAGTCCTAGGTGTAAACGCTGTGGACTTGATGTTGGGGGCGCTCCGAGCGCACTCAGTGTCGAAGCGAAGGTGATAAGTCCACTGCCTGGGGAGTACGGTCGC	411	5	785	141	1561	0	377	7	1041	0	150	0	0	0	99	0	0	0	779	812	282	30	0	283	0	6
17cb9443dc5ddd92263067512142daa2	OTU45	d__Bacteria; p__Proteobacteria; c__Alphaproteobacteria; o__Sphingomonadales; f__Sphingomonadaceae; g__Novosphingobium	0.90205	TAATACGGAGGGAGCTAGCGTTGTTCGGAATTACTGGGCGTAAAGCGCGCGTAGGCGGTTACTCAAGTCAGAGGTGAAAGCCCGGGGCTCAACCCCGGAACTGCCTTTGAAACTAGGTGACTAGAATCTTGGAGAGGTCAGTGGAATTCCGAGTGTAGAGGTGAAATTCGTAGATATTCGGAAGAACACCAGTGGCGAAGGCGACTGACTGGACAAGTATTGACGCTGAGGTGCGAAAGCGTGGGGAGCAAACAGGATTAGATACCCTGGTAGTCCACGCCGTAAACGATGATAACTAGCTGTCCGGGCTCTTGGAGTTTGGGTGGCGCAGCTAACGCATTAAGTTATCCGCCTGGGGAGTACGGTCGCAAGA	15	0	0	0	895	496	0	14	0	0	0	0	0	0	0	0	0	0	189	116	2007	25	1820	8	17	1137
a0ba0031feb9e1b685a486151ed7ee16	OTU46	d__Bacteria; p__Planctomycetota; c__OM190; o__OM190; f__OM190; g__OM190	0.999968	TAATACGGAGGGCGCAAGCGTTGTTCGGATTCACTGGGCATAAAGAGCACGTAGGCGGTCTGCTCAGTCGGGTGTGAAAGCCCACGGCCCAACCGTGGAACTGCACCCGATACTGGTAGACTCGAGGACGGAAGGGGTGAGTGGAACTCCAGGTGGAACGGTGAAATGTATAGATATCTGGAGGAACACCGGTGGCGAAAGCGGCTCACTGGTCCGTCTCTGACGCTGAGGTGCGAAAGCTAGGGTAGCGAACGGGATTAGATACCCCGGTAGTCCTAGCCGTAAACGATGGGCACTAGGCAATGGGCCATCCTATGGGGCTCATTGCCGTAGCTAATGTGTTAAGTGCCCCGCCTGGGGAGTACGCTCGCAA	15	47	540	1709	0	0	0	0	0	3	0	23	0	0	0	0	0	0	4	0	89	0	52	0	3	4223
3b82565a11b3a408bec9ed4688860e6c	OTU47	d__Bacteria; p__Proteobacteria; c__Alphaproteobacteria; o__SAR11_clade; f__Clade_I; g__Clade_Ib	0.993555	TAATACGAAGGGACCTAGCGTAGTTCGGAATTACTGGGCTTAAAGAGTTCGTAGGTGGTTAAAAAAGTTGGTTGTGAAATCCCGAAGCTTAACTTCGGAACTGCAATCAAAACTTTTTAGCTAGAGTATGATAGAGGAAAGCAGAATTTCTAGTGTAGAGGTGAAATTCGTAGATATTAGAAAGAATACCAATTGCGAAGGCAGCTTTCTGGATCATTACTGACGCTGAGGAACGAAAGCATGGGTAGCGAAGAGGATTAGATACCCTCGTAGTCCATGCCGTAAACGATGTGTGTTAGACGTTGGAAATTTATTTTCAGTGTCGCAGCGAAAGCAGTAAACACACCGCCTGGGGAGTACGACCGCAAGGTTA	1948	36	888	0	86	29	0	0	0	0	1370	0	15	0	0	0	345	0	150	686	30	698	0	66	322	0
826fdd435a3cdbe5a6a1e088c6cfff7a	OTU48	d__Bacteria; p__Marinimicrobia_(SAR406_clade); c__Marinimicrobia_(SAR406_clade); o__Marinimicrobia_(SAR406_clade); f__Marinimicrobia_(SAR406_clade); g__Marinimicrobia_(SAR406_clade)	0.999999	TAATACGAGGGGGGCAAGCGTTGTCCGGATTTATTGGGCGTAAAGAGTTCGTAGGCTGGTTGGTCAGTCGAAATTGAAATCCCACGGCTTAACCGTGGACCCGGTTTCGATACTGCCAATCTTGAGTGAGGTAGAGGTAAGCGGAATTCCTGGTGTAGCGGTGAAATGCGTAGATATCAGGAGGAACACCAAAGGCGAAGGCAGCTTACTGGACCTATACTGACGCTGAGGAACGAAAGCGTGGGGAGCAAACAGGATTAGAGACCCTGGTAGTCCACGCCGTAAACGATGAGTACTTGGTGGTGGGGGATTCGACCCCTTCACTGTCGGAGCTAACGCGTTAAGTACTCCGCCTGGGAACTACGACCGCAAG	0	0	0	0	2064	1389	224	0	56	0	0	0	44	0	56	0	0	0	1508	1079	0	0	0	163	0	0
3ced23a0dbac69b00ec00d8130aa3f9b	OTU49	d__Bacteria; p__Proteobacteria; c__Alphaproteobacteria; o__Rhodobacterales; f__Rhodobacteraceae; g__uncultured; s__marine_metagenome	0.77727	TAATACGGAGGGGGTTAGCGTTGTTCGGAATTACTGGGCGTAAAGCGCACGTAGGCGGACTAGTCAGTCAGAGGTGAAATCCCGAGGCTCAACCTCGGAACTGCCTTTGATACTGCTAGTCTAGAGTTCGAGAGAGGTGAGTGGAATTCCGAGTGTAGAGGTGAAATTCGTAGATATTCGGAGGAACACCAGTGGCGAAGGCGGCTCACTGGATCGATACTGACGCTGAGGTGCGAAAGCGTGGGGAGCAAACAGGATTAGATACCCTGGTAGTCCACGCCGTAAACGATGAGAGCTAGTCGTCGGAAGGCATGCTTTTCGGTGACGCAGTTAACGCGTTAAGCTCTCCGCCTGGGGAGTACGATCGCAAGAT	850	45	4150	0	11	23	0	0	0	0	63	4	0	0	0	0	198	0	27	44	0	129	7	0	511	40
a38ca6560f81c7016394a4c257c34eeb	OTU50	d__Bacteria; p__Bacteroidota; c__Bacteroidia; o__Flavobacteriales; f__Flavobacteriaceae; g__NS5_marine_group	0.999989	TAATACGGAGGATCCAAGCGTTATCCGGAATTATTGGGTTTAAAGGGTCCGCAGGCTGTTTGTTAAGTCAGAGGTGAAATCCTACCGCTCAACGGTAGAACTGCCTTTGATACTGGCAAACTTGAGTTATTGTGAAGTAGTTAGAATGTGTAGTGTAGCGGTGAAATGCATAGATATTACACAGAATACCGATTGCGAAAGCAGATTACTAACAATATACTGACGCTGAGGGACGAAAGCGTGGGTAGCGAACAGGATTAGATACCCTGGTAGTCCACGCCGTAAACGATGGTCACTAGCTGTTTGATGTACATTGGTACATTGAGTGGCTAAGCGAAAGTGATAAGTGACCCACCTGGGGAGTACGCTCGCA	2312	74	1520	0	24	14	18	0	19	0	311	16	25	0	26	0	91	83	164	224	10	408	32	32	290	47
e2b152cc0639ff45f8691dad0bdfe19e	OTU51	d__Bacteria; p__Bacteroidota; c__Bacteroidia; o__Flavobacteriales; f__Flavobacteriaceae	1	TAATACGGAGGATCCAAGCGTTATCCGGAATCATTGGGTTTAAAGGGTCCGTAGGTGGATAATTAAGTCAGAGGTGAAAGTCTGCAGCTCAACTGTAGAATTGCCTTTGATACTGGTTATCTTGAATTATTATGAAGTAGTTAGAATATGTAGTGTAGCGGTGAAATGCATAGATATTACATAGAATACCAATTGCGAAGGCAGATTACTAATAATATATTGACACTGATGGACGAAAGCGTGGGGAGCGAACAGGATTAGATACCCTGGTAGTCCACGCCGTAAACGATGGTTACTAGCTGTTCGGACTTTGGTCTGAGTGGCTAAGCGAAAGTGATAAGTAACCCACCTGGGGAGTACGTTCGCAAGAATG	0	5	0	0	0	0	223	868	112	135	7	252	723	1850	583	582	28	84	0	0	0	0	0	221	0	0
f57a869f19c6cc4f5b8479b16f184453	OTU52	d__Bacteria; p__Bacteroidota; c__Bacteroidia; o__Flavobacteriales; f__Flavobacteriaceae; g__Maribacter	0.991812	TAATACGGAGGGTCCGAGCGTTATCCGGAATTATTGGGTTTAAAGGGTCCGTAGGCGGGCCGATAAGTCAGGGGTGAAAGTCTGCCGCTCAACGGTAGAACTGCCTTTGATACTGTCGGTCTTGAGTTATAGTGAAGTTGCCGGAATATGTAGTGTAGCGGTGAAATGCATAGATATTACATAGAACACCGATTGCGAAGGCAGGTGACTAACTATATACTGACGCTGATGGACGAAAGCGTGGGGAGCGAACAGGATTAGATACCCTGGTAGTCCACGCCGTAAACGATGGATACTAGCTGTCCGGGACCTTGAGTTCTGGGCGGCCAAGCGAAAGTGATAAGTATCCCACCTGGGGAGTACGTTCGCAAGA	0	0	29	3	0	0	116	10	99	0	8	29	158	6	360	12	24	0	0	0	0	6	703	83	0	3786
c7f8292d3b8e2e9e10e2600cd5787b61	OTU53	d__Bacteria; p__Bacteroidota; c__Bacteroidia; o__Flavobacteriales; f__Cryomorphaceae; g__Vicingus; s__uncultured_Flavobacteriales	0.706979	TAATACGGAGGGTCCAAGCGTTATCCGGATTCATTGGGTTTAAAGGGTACGTAGGCGGAATTTTAAGTCAGTAGTGAAAGCCCATTGCTTAACGATGGAACTGCTATTGATACTGGAATTCTTGAATATAGTTGAAGTAGGCGGAATACGGCATGTAGCGGTGAAATGCATAGATATGCCGTGGAACACCAATCGCGAAGGCAGCTTACTAAGCTACTATTGACGCTAAGGTACGAAAGCGTGGGGAGCGAACAGGATTAGATACCCTGGTAGTCCACGCTGTAAACGATGATTACTCGGTGTCGGCGATATACTGTCGGTGCCTAAGCGAAAGTGATAAGTAATCCACCTGGGGAGTACGATCGCAAGGTTG	0	0	3	0	0	67	281	0	69	0	5	0	3833	8	657	13	58	208	0	0	0	0	0	195	11	0
ea10ce309a19e03fb18d953a35e8cd17	OTU54	d__Bacteria; p__Actinobacteriota; c__Actinobacteria; o__Micrococcales; f__Micrococcaceae; g__Micrococcus	0.983495	TAATACGTAGGGTGCGAGCGTTATCCGGAATTATTGGGCGTAAAGAGCTCGTAGGCGGTTTGTCGCGTCTGTCGTGAAAGTCCGGGGCTTAACCCCGGATCTGCGGTGGGTACGGGCAGACTAGAGTGCAGTAGGGGAGACTGGAATTCCTGGTGTAGCGGTGGAATGCGCAGATATCAGGAGGAACACCGATGGCGAAGGCAGGTCTCTGGGCTGTAACTGACGCTGAGGAGCGAAAGCATGGGGAGCGAACAGGATTAGATACCCTGGTAGTCCATGCCGTAAACGTTGGGCACTAGGTGTGGGGACCATTCCACGGTTTCCGCGCCGCAGCTAACGCATTAAGTGCCCCGCCTGGGGAGTACGGCCGCAA	0	0	0	0	0	0	12	0	0	0	0	0	14	0	4	0	0	212	0	0	288	0	2677	12	2	2095
389b319206f744b69b440aa33ea0c232	OTU55	d__Bacteria; p__Bacteroidota; c__Bacteroidia; o__Flavobacteriales; f__Flavobacteriaceae; g__Winogradskyella; s__Flavobacterium_sp.	0.996769	TAATACGGAGGATCCGAGCGTTATCCGGAATCATTGGGTTTAAAGGGTCCGTAGGTGGATGATTAAGTCAGAGGTGAAATCCTGCAGCTCAACTGTAGAATTGCCTTTGATACTGGTCATCTTGAATTATCGTGAAGTAGTTAGAATATGTAGTGTAGCGGTGAAATGCATAGATATTACATAGAATACCAATTGCGAAGGCAGATTACTAACGATATATTGACACTGATGGACGAAAGCGTGGGGAGCGAACGGGATTAGATACCCCGGTAGTCCACGCCGTAAACGATGGTCACTAGCTGTCCGGACTTCGGTCTGGGTGGCTAAGCGAAAGTGATAAGTGACCCACCTGGGGAGTACGTTCGCAAGAATG	16	75	503	138	0	0	243	108	171	77	44	21	879	195	973	425	249	0	0	0	0	75	76	292	346	396
6e32243e8101601d9ece3e848e76dccc	OTU56	d__Bacteria; p__Proteobacteria; c__Gammaproteobacteria; o__Salinisphaerales; f__Salinisphaeraceae; g__Salinisphaera; s__uncultured_bacterium	0.99997	TAATACGGAGGGTGCAAGCGTTAATCGGATTTACTGGGCGTAAAGCGTGCGTAGGCGGCTACGTAAGTCAGTTGTGAAAGCCCCGGGCTTAACCTGGGAACTGCAATTGATACTGCGTGGCTAGAATTCGGTAGAGGAAGGTGGAACTCCAGGTGTAGCGGTGAAATGCGTAGATATCTGGAAGAACATCAATGGCGAAGGCAACCTTCTGGGCCTGAATTGACGCTGAGGTACGAAAGCGTGGGGAGCAAACAGGATTAGATACCCTGGTAGTCCACGCTGTAAACGATGAGAACTTGATGTTGGGTTGCTTAGCAATTCAGTATCGGAGCTAACGCGTTAAGTTCTCCGCCTGGGGAGTACGGCCGCAAGG	0	80	47	2756	16	62	53	13	18	0	0	0	1335	147	185	175	14	0	49	43	0	0	0	45	0	0
48b657fecbcd4c25764f1c3b6e469fbe	OTU57	d__Bacteria; p__Proteobacteria; c__Alphaproteobacteria; o__Rhodobacterales; f__Rhodobacteraceae; g__Limimaricola	0.97662	TAATACGGAGGGGGTTAGCGTTGTTCGGAATTACTGGGCGTAAAGCGCGCGTAGGCGGATTGGAAAGTTGGGGGTGAAATCCCGGGGCTCAACCCCGGAACTGCCTCCAAAACTATCAGTCTAGAGGTCGAGAGAGGTGAGTGGAATTCCGAGTGTAGAGGTGAAATTCGTAGATATTCGGAGGAACACCAGTGGCGAAGGCGGCTCACTGGCTCGATACTGACGCTGAGGTGCGAAAGCGTGGGGAGCAAACAGGATTAGATACCCTGGTAGTCCACGCCGTAAACGATGAATGCCAGACGTCGGGGGGCTTGCCCTTCGGTGTCACACCTAACGGATTAAGCATTCCGCCTGGGGAGTACGGTCGCAAGAT	10	40	24	112	0	0	141	154	122	94	41	3797	40	19	98	67	65	0	0	0	0	0	0	172	0	0
8eaa917a80f256dce4ed2858b1fcecf6	OTU58	d__Bacteria; p__Proteobacteria; c__Gammaproteobacteria; o__Pseudomonadales; f__Moraxellaceae; g__Acinetobacter	0.99927	TAATACAGAGGGTGCGAGCGTTAATCGGATTTACTGGGCGTAAAGCGTGCGTAGGCGGCTTTTTAAGTCGGATGTGAAATCCCTGAGCTTAACTTAGGAATTGCATTCGATACTGGGAAGCTAGAGTATGGGAGAGGATGGTAGAATTCCAGGTGTAGCGGTGAAATGCGTAGAGATCTGGAGGAATACCGATGGCGAAGGCAGCCATCTGGCCTAATACTGACGCTGAGGTACGAAAGCATGGGGAGCAAACAGGATTAGATACCCTGGTAGTCCATGCCGTAAACGATGTCTACTAGCCGTTGGGGCCTTTGAGGCTTTAGTGGCGCAGCTAACGCGATAAGTAGACCGCCTGGGGAGTACGGTCGCAAGA	24	55	12	126	17	175	38	5	0	0	0	19	127	92	7	0	0	3014	237	14	96	35	296	22	3	524
053cce19f1b678abc463b981bdeadc7c	OTU59	d__Bacteria; p__Actinobacteriota; c__Rubrobacteria; o__Rubrobacterales; f__Rubrobacteriaceae; g__Rubrobacter; s__Rubrobacter_xylanophilus	0.918762	TAATACGTAGGGGGCGAGCGTTGTCCGGAATCATTGGGCGTAAAGAGCGTGTAGGCGGCCCGGTAAGTCCGCTGTGAAAACCCGGGGCTCAACCCCGGGCGTGCAGTGGAAACTGCCGGGCTAGAGGGCGGCAGAGGCGAGTGGAATTCCCGGTGTAGCGGTGAAATGCGCAGATATCGGGAGGAACACCGGTAGCGAAGGCGGCTCGCTGGGCCGTTCCTGACGCTGAGACGCGAAAGCTAGGGGAGCGAACAGGATTAGATACCCTGGTAGTCCTAGCCGTAAACGATGGGCACTAGGTGTGGGGGGAGTCGAATCCCTCCGTGCCGCAGCCAACGCGTTAAGTGCCCCGCCTGGGGAGTACGGCCGCAAG	0	0	54	0	0	0	0	0	0	0	0	0	0	0	0	0	0	4625	0	0	0	0	0	2	0	0
1d75ed8f4771247d648f4998f6098dd8	OTU60	d__Bacteria; p__Proteobacteria; c__Gammaproteobacteria; o__Oceanospirillales; f__Alcanivoracaceae1; g__Alcanivorax	0.999997	TAATACGAAAGGTGCGAGCGTTAATCGGAATTACTGGGCGTAAAGCGCGCGTAGGCGGTTTGTTAAGTCAGATGTGAAAGCCCCGGGCTCAACCTGGGAATTGCATTTGAAACTGGCAGGCTAGAGTGCAGTAGAGGGAGGTGGAATTTCCGGTGTAGCGGTGAAATGCGTAGAGATCGGAAGGAACACCAGTGGCGAAGGCGGCCTCCTGGACTGACACTGACGCTGAGGTGCGAAAGCGTGGGGAGCAAACAGGATTAGATACCCTGGTAGTCCACGCCGTAAACGATGTCTACTAGTCGTTGGGAATCTTAGTATTCTTGGTGACGAAGTTAACGCGATAAGTAGACCGCCTGGGGAGTACGGCCGCAAG	104	90	90	568	0	0	394	26	368	0	60	6	527	11	184	32	26	93	940	291	43	69	7	274	37	0
413f44af822e1f6827737e3f6b211983	OTU61	d__Bacteria; p__Bacteroidota; c__Bacteroidia; o__Flavobacteriales; f__NS7_marine_group; g__NS7_marine_group; s__uncultured_bacterium	0.85646	TAATACGGAGGGTGCAAGCGTTATCCGGAATTATTGGGTTTAAAGGGTGCGTAGGCGGAAATTTAAGTCAGTGGTGAAAGCCTGCAGCTCAACTGTAGAATTGCCATTGATACTGAATTTCTTGAATCTAATTGAAGTGGGCGGAATATGACATGTAGCGGTGAAATGCTTAGATATGTCATAGAACACCGATAGCGAAGGCAGCTCACTAAGTTAGTATTGACGCTCATGCACGAAAGCGTGGGGAGCGAACAGGATTAGATACCCTGGTAGTCCACGCTGTAAACGATGATTACTCGCTATTGGCGATACACTGTCAGTGGCTAAGCGAAAGTGATAAGTAATCCACCTGGGGAGTACGATCGCAAGGTTG	1109	87	2154	44	0	37	0	0	0	0	57	74	0	0	0	0	115	0	21	86	0	67	22	0	201	29
aae6253f1ba5c02c9b7a263af120d43b	OTU62	d__Bacteria; p__Planctomycetota; c__Planctomycetes; o__Pirellulales; f__Pirellulaceae; g__uncultured	0.869595	TAAGACGAACCGTCCAAACGTTATTCGGAATTACTGGGCTTAAAGGGTGCGTAGGCGGCTTGGCAAGTTGGGTGTGAAATCCCTCGGCTCAACCGGGGAACCGCGCTCAAAACTGCCAGGCTAGAGGAAGATAGAGGTGAGCGGAACTGATGGTGGAGCGGTGAAATGCGTTGATATCATTAGGAACACCTGTGGCGAAAGCGGCTCACTGGGTCTTTTCTGACGCTGAGGCACGAAAGCTAGGGTAGCGAACGGGATTAGATACCCCGGTAGTCCTAGCTGTAAACGATGAGCACTAGGTTGGAGGCTCCTCCATAGGCTTCCGACCGAAGCGAAAGTGTTAAGTGCTCCGCCTGGGGAGTATGGTCGCAAG	238	489	176	0	48	20	9	13	16	9	4	118	0	0	14	11	0	0	42	24	2645	0	53	24	0	140
cae8e2c3c75079222e7aa86281609955	OTU63	d__Bacteria; p__Proteobacteria; c__Gammaproteobacteria; o__SAR86_clade; f__SAR86_clade; g__SAR86_clade; s__uncultured_bacterium	0.853323	TAATACGGAAGGTCCAAGCGTTAATCGGAATTACTGGGCGTAAAGCGCGCGTAGGTGGTTTTTTAAGTTGGATGTGAAAGCCCTGGGCTCAACCTAGGAACTGCATCCAAAACTAGATGACTAGAGTACGAAAGAGGGAAGTAGAATTCACAGTGTAGCGGTGGAATGCGTAGATATTGTGAAGAATACCAATGGCGAAGGCAGCTTCCTGGTTCTGTACTGACACTGAGGTGCGAAAGCGTGGGTAGCGAACAGGATTAGATACCCTGGTAGTCCACGCCGTAAACGATGACAACTAGCTGTTGGGAGACAAGATCTCTCAGTGGCGCAGCTAACGCTTTAAGTTGTCCGCCTGGGGAGTACGGCCGCAAGG	2170	67	398	0	49	12	0	0	0	0	246	16	0	0	0	0	18	0	101	256	27	602	16	0	95	15
16ee87fab5a1e402b32f58da61631630	OTU64	d__Bacteria; p__Bacteroidota; c__Bacteroidia; o__Flavobacteriales; f__Flavobacteriaceae; g__Formosa; s__uncultured_marine	0.708892	TAATACGGAGGATCCAAGCGTTATCCGGAATCATTGGGTTTAAAGGGTCCGTAGGTGGATAATTAAGTCAGAGGTGAAATCTTGCAGCTCAACTGTAAAATTGCCTTTGATACTGGTTATCTTGAGTCATTATGAAGTAGTTAGAATATGTAGTGTAGCGGTGAAATGCATAGATATTACATAGAATACCAATTGCGAAGGCAGATTACTAATAATGTACTGACACTGATGGACGAAAGCGTGGGTAGCGAACAGGATTAGATACCCTGGTAGTCCACGCCGTAAACGATGGTTACTAGCTGTGTGGACTTCGGTCTGCGTGGCTAAGCGAAAGTGATAAGTAACCCACCTGGGGAGTACGTTCGCAAGAATG	323	736	502	506	5	25	0	0	0	0	18	32	6	0	0	0	17	0	0	29	827	85	445	0	167	196
005f973da5f21301c8577b2fff7db054	OTU65	d__Bacteria; p__Planctomycetota; c__Planctomycetes; o__Planctomycetales; f__Rubinisphaeraceae; g__Rubinisphaera; s__uncultured_Planctomyces	0.992572	TAACACGTACTGTGCGAACGTTATTCGGAATCACTGGGCTTAAAGGGTGCGTAGGCGGCCTGGATAGTCAGATGTGAAATCCCACGGCTCAACCGTGGAACTGCATTTGAAACTGCCAGGCTTGAGTGAGACAGGGGTGTGTGGAACTTCTCGTGGAGCGGTGAAATGTGTTGATATGAGAAGGAACACCGGTGGCGAAAGCGACACACTGGGTCTTAACTGACGCTGAGGCACGAAAGCCAGGGGAGCGAACGGGATTAGATACCCCGGTAGTCCTGGCTGTAAACGTTGAGTACTAGTTGGTGGGAACTTCGGTTCTCACGGACGTAGCAAAAGTGTTAAGTACTCCGCCTGGGGAGTATGGTCGCAAGGC	0	40	0	0	0	0	5	128	4	22	0	1494	13	31	38	157	0	0	0	0	0	0	654	11	0	1266
1de9aa955aca41e60fb17352f2a83151	OTU66	d__Bacteria; p__Bacteroidota; c__Bacteroidia; o__Flavobacteriales; f__Flavobacteriaceae; g__Arenibacter	0.999987	TAATACGGAGGATCCGAGCGTTATCCGGAATCATTGGGTTTAAAGGGTCCGTAGGCGGGCCATTAAGTCAGGGGTGAAAGTCTGCGGCTCAACCGTAGAATTGCCCTTGATACTGGTGGTCTTGAGTTATGGTGAAGTAACTAGAATATGTAGTGTAGCGGTGAAATGCATAGATATTACATAGAATACCGATTGCGAAGGCAGGTTACTAACCATATACTGACGCTGATGGACGAAAGCGTGGGGAGCGAACAGGATTAGATACCCTGGTAGTCCACGCCGTAAACGATGGATACTAGCTGTCCGGATGCAAATCTGGGCGGCCAAGCGAAAGTGATAAGTATCCCACCTGGGGAGTACGTCCGCAAGGATG	0	4	4	0	0	0	5	53	0	14	0	65	13	143	43	100	0	0	0	0	0	0	73	0	0	3297
eab7bb612421c06f61c3d98d3e12fb1f	OTU67	d__Bacteria; p__Bacteroidota; c__Bacteroidia; o__Flavobacteriales; f__Flavobacteriaceae; g__Euzebyella; s__Euzebyella_marina	0.870022	TAATACGGAGGGTCCGAGCGTTATCCGGAATCATTGGGTTTAAAGGGTCCGTAGGCGGGCCGTTAAGTCAGGGGTGAAAGTCTGCGGCTCAACCGTAGAACTGCCCTTGATACTGGCGGTCTTGAGTCATACTGGAGTAGGCGGAATATGTAGTGTAGCGGTGAAATGCATAGATATTACATAGAACACCGATCGCGAAGGCAGCTTACTAAGTATGTACTGACGCTGATGGACGAAAGCGTGGGGAGCGAACGGGATTAGATACCCCGGTAGTCCACGCCGTAAACGATGGATACTAGCTGTCCGGGCCCTTGAGGCCTGGGCGGCCAAGCGAAAGTGATAAGTATCCCACCTGGGGAGTACGTTCGCAAGA	0	139	65	854	0	0	53	120	16	54	0	91	115	333	520	608	24	0	0	0	0	8	38	17	37	628
f023dcf7d1d0fccf5ef5889a0934c142	OTU68	d__Bacteria; p__Bacteroidota; c__Bacteroidia; o__Flavobacteriales; f__Crocinitomicaceae	0.99995	TAATACGGAGGGTCCAAGCGTTATCCGGAATCATTGGGTTTAAAGGGTCCGCAGGCGGACGAGTAAGTCAGTGGTGAAATCCTACAGCTTAACTGTAGAACTGCCATTGATACTGCTTGTCTTGAATTCGGTCGAAGTGGGCGGAATGTGTCATGTAGCGGTGAAATGCATAGATATGACACAGAACACCGATAGCGAAGGCAGCTCACTAGGCCTGAATTGACGCTCAGGGACGAAAGCGTGGGGAGCGAACAGGATTAGATACCCTGGTAGTCCACGCCGTAAACTATGATTACTCGTTTTCGGCGATATAATGTCGGAGACTAAGCGAAAGTGATAAGTAATCCACCTGGGGAGTACGATCGCAAGGTTG	2	26	0	0	0	25	106	259	188	63	7	101	373	213	725	306	22	0	0	0	0	0	300	131	9	855
149c3dd54534b5a2d815bfc993644649	OTU69	d__Bacteria; p__Proteobacteria; c__Gammaproteobacteria; o__SAR86_clade; f__SAR86_clade; g__SAR86_clade; s__unidentified_marine	0.821826	TAATACGGAAGGTGCAAGCGTTAATCGGAATTACTGGGCGTAAAGCGCGCGTAGGTGGTTTGTTAAGTTGGATGTGAAAGCCCTGGGCTCAACCTAGGAACTGCATCCAAAACTAACTCACTAGAGTACGATAGAGGGAGGTAGAATTCATAGTGTAGCGGTGGAATGCGTAGATATTATGAAGAATACCAGTGGCGAAGGCGGCCTCCTGGATCTGTACTGACACTGAGGTGCGAAAGCGTGGGTAGCGAACAGGATTAGATACCCTGGTAGTCCACGCCGTAAACGATGACAACTAGCTGTTGGGAGACAATGTCTTTCAGTGGCGCAGCTAACGTTTTAAGTTGTCCGCCTGGGGAGTACGGCCGCAAGG	1825	101	419	0	20	9	0	0	0	0	263	0	0	0	0	0	19	0	87	318	0	515	25	0	86	7
c58a84c6d6f0b99e1641e01df6ac2b13	OTU70	d__Bacteria; p__Proteobacteria; c__Alphaproteobacteria; o__Micavibrionales; f__Micavibrionaceae; g__uncultured; s__uncultured_bacterium	0.858785	TAATACGAATGGAGCAAGCGTTGTTCGGAATCACTGGGCTTAAAGCGTGCGCAGGCGGAACTGAAAGTCAGAAGTGAAATCCCGGGGCTCAACCCCGGAACTGCTTTTGAAACTCCAGTTCTAGAATCCGATAGAGGTAAGGAGAATTCCTAGTGTAGAGGTGAAATTCGCAGATATTAGGAGGAATACCAGTGGCGTAGGCGCCTTACTGGGTCGGTATTGACGCTCATGTACGAAAGCGTGGGGAGCAAACAGGATTAGATACCCTGGTAGTCCACGCCGTAAACGATGTGTGCTAGTTGTTGGAGTCTTAAGGCTTCAGTGACGCAGAGAAATCATTAAGCACACCGCCTGGGGAGTACGGCCGCAAGGT	0	15	25	0	0	0	327	98	220	10	3	7	1012	336	1158	221	17	0	0	0	0	0	0	201	0	20
735eed545917d07e904b897dad8cce42	OTU71	d__Bacteria; p__Proteobacteria; c__Gammaproteobacteria; o__Alteromonadales; f__Marinobacteraceae; g__Marinobacter	0.990605	TAATACGGAGGGTGCAAGCGTTAATCGGAATTACTGGGCGTAAAGCGCGCGTAGGTGGTTTGGTAAGCGAGATGTGAAAGCCCCGGGCTTAACCTGGGAACGGCATTTCGAACTGTCAGACTAGAGTGTGGTAGAGGGTAGTGGAATTTCCTGTGTAGCGGTGAAATGCGTAGATATAGGAAGGAACACCAGTGGCGAAGGCGGCTACCTGGACCAACACTGACACTGAGGTGCGAAAGCGTGGGGAGCAAACAGGATTAGATACCCTGGTAGTCCACGCCGTAAACGATGTCAACTAGCCGTTGGGACTCTTGAAGTCTTAGTGGCGCAGCTAACGCACTAAGTTGACCGCCTGGGGAGTACGGCCGCAAGG	70	167	121	418	53	58	338	138	306	173	13	19	505	21	131	122	0	78	89	115	128	140	46	162	168	66
395b1d6449e51076c3874e4166667443	OTU72	d__Archaea; p__Thermoplasmatota; c__Thermoplasmata; o__Thermoplasmata; f__Thermoplasmata; g__Marine_Group_III	0.999995	TAACACCGGCACCTCGAGTGGTAGCCACTATTATTGGGCCTAAAGCGTTCGTAGCCGGTTTGGTAAATTCTTGGGTAAATCGTACCGCTTAACGGTGCGGATTCCGGGGACACTACCAGACTTGAGACCGGGGGAGATCAGAGGTACTTGCGGGGGAGCGGTGAAATGTTGTAATCCCGCAGGGACCACCAGTGGCGAAGGCGTCTGATCAGAACGGCTCTGACGGTGAGGAACGAAACCCTGGGGCGCAAACGGGATTAGATACCCCGGTAGTCCAGGGCGTAAACGCTGCTGACTTGGTGTTGGGGATCCTACGAGGATGTCCAGTGCTGGCGCGAAGGTATTAAGTCAGCCGCCTGGGGAGTACGGTCGC	0	0	0	0	953	19	173	0	235	0	0	0	0	0	26	0	0	3	836	706	437	0	0	182	0	0
5cb6310ca85b1eff1829d7a6cf77bdf3	OTU73	d__Bacteria; p__Bacteroidota; c__Bacteroidia; o__Flavobacteriales; f__Flavobacteriaceae; g__Mesonia	0.989386	TAATACGGAGGATCCAAGCGTTATCCGGAATCATTGGGTTTAAAGGGTCCGTAGGCGGGCAGTTAAGTCAGTGGTGAAAGTCTTCCGCTCAACGGGAGAATTGCCATTGATACTGATTGTCTTGAGTCATTATGAAGTGGTTAGAATGAGTAGTGTAGCGGTGAAATGCATAGATATTACTCAGAATACCGATTGCGAAGGCAGATCACTAATAATGTACTGACGCTGATGGACGAAAGCGTAGGTAGCGAACAGGATTAGATACCCTGGTAGTCTACGCCGTAAACGATGGTTACTAGCTGTTTGGACGATTGAGTCTGAGTGGCTAAGCGAAAGTGATAAGTAACCCACCTGGGGAGTACGTTCGCAAGAA	702	27	884	0	0	0	204	19	81	0	34	13	788	50	165	15	32	0	119	40	0	13	46	148	23	131
f8197a1e93f894ea088bb088320c32d9	OTU74	d__Bacteria; p__Chloroflexi; c__Dehalococcoidia; o__SAR202_clade; f__SAR202_clade; g__SAR202_clade; s__SAR202_cluster	0.999905	TAATACGTAGGGAGCGAGCGTTACCCGGAATTACTGGGCGTAAAGAGCACGTAGGCGGTTGGATAAGTCTTCTGTGAAAGCTCCTGGCTCAACTGGGAGAGGTCAGGGGATACTATTCGACTTGAGGGCTGTAGAGGTAAGCGGAATTCCCGGTGTAGCGGTGAAATGCGTAGATATCGGGAGGAACACCAGCGGCGAAAGCGGCTTACTGGGCAGTGCCTGACGCTGAGGTGCGAGAGCGTGGGGAGCAAACTGGATTAGATACCCAGGTAGTCCACGCCCTAAACGATGAATACTAGATATAGGGGGTATCGACCCCCCCTGTGTCGCAGCTAACGCGATAAGTATTCCGCCTGGGGAGTACGGCCGCAAG	0	0	0	0	783	1071	81	2	87	0	0	0	61	0	59	0	0	0	842	448	0	0	0	47	0	0
b54d37b8e3c03c378d5545cce9af6e40	OTU75	d__Bacteria; p__Proteobacteria; c__Alphaproteobacteria; o__Rhodospirillales; f__Thalassospiraceae; g__Thalassospira	1	TAATACGAAAGGGGCTAGCGTTGTTCGGATTTACTGGGCGTAAAGGGCACGCAGGCGGTCTTGCCAGTCAGGGGTGAAAGCCCGAGGCTCAACCTCGGAACTGCCTCTGATACTGTAAGACTTGAGACTAGGAGAGGGTGGTGGAATTCCCAGTGTAGAGGTGAAATTCGTAGATATTGGGAGGAACACCAGAGGCGAAGGCGGCCACCTGGACTAGATCTGACGCTCAGGTGCGAAAGCGTGGGGAGCAAACAGGATTAGATACCCTGGTAGTCCACGCCGTAAACGATGAGTGCTAGTTGTCGGGACTTCGGTTTCGGTGACGCAGCTAACGCATTAAGCACTCCGCCTGGGGAGTACGGTCGCAAGATTA	5	0	11	0	772	2025	44	0	9	0	0	0	31	0	12	7	0	0	161	55	279	0	0	32	12	0
a9eedb059df9461191b55b1fa7ca4e4f	OTU76	d__Bacteria; p__Bacteroidota; c__Bacteroidia; o__Flavobacteriales; f__Flavobacteriaceae; g__NS4_marine_group	0.99998	TAATACGGAGGATCCAAGCGTTATCCGGAATTATTGGGTTTAAAGGGTCCGCAGGCGGCCTATTAAGTCAGAGGTGAAATCCAACAGCTCAACTGTTGAACTGCCTTTGATACTGATAGACTTGAGTTATTGTGAAGTGGTTAGAATGTGTGGTGTAGCGGTGAAATGCTTAGATATCACACAGAATACCCATTGCGAAGGCAGATCACTAACAATATACTGACGCTCATGGACGAAAGCGTGGGGAGCGAACGGGATTAGATACCCCGGTAGTCCACGCCGTAAACGATGGATACTAACTGTTCGGTTTTAGGACTGAGTGGTCAAGCGAAAGTGATAAGTATCCCACCTGGGGAGTACGCTCGCAAGAGTG	1362	524	1037	66	0	44	0	0	0	0	34	28	0	0	2	0	12	0	35	0	0	64	65	0	100	18
aab068a06eb1ffc7f94b47b351decf3d	OTU77	d__Bacteria; p__Proteobacteria; c__Alphaproteobacteria; o__Puniceispirillales; f__SAR116_clade; g__SAR116_clade; s__marine_metagenome	0.999551	TAATACGAAGGGGGCGAGCGTTGTTCGGAATTATTGGGCGTAAAGGGCGCGCAGGCGGTTTGGATAGTTAGACGTGAAAGCCCTGGGCTTAACCTAGGAACTGCGTTTAATACTGCCAAACTAGAGAACTAGAGAGGATAGCGGAACTCCCAGTGTAGAGGTGAAATTCGTAGATATTGGGAAGAACATCAGTGGCGAAAGCGGCTGTCTGGCTAGTTTCTGACGCTGAGGCGCGAAAGCGTGGGGAGCAAACAGGATTAGATACCCTGGTAGTCCACGCCGTAAACGATGTGTGCTAGATGTTGGAAGGTTACCTTGCAGTGTCGCAGCTAACGCGTTAAGCACACCGCCTGGGAAGTACGGTCGCAAGATT	1383	170	397	129	23	19	0	0	0	0	258	6	6	0	0	0	44	54	44	279	56	349	19	9	120	12
80b9f78b1dee51cd5c03c9378407ec40	OTU78	d__Bacteria; p__Proteobacteria; c__Gammaproteobacteria; o__Alteromonadales; f__Pseudoalteromonadaceae; g__Pseudoalteromonas	0.999897	TAATACGGAGGGTGCGAGCGTTAATCGGAATTACTGGGCGTAAAGCGTACGCAGGCGGTTTGTTAAGCGAGATGTGAAAGCCCCGGGCTCAACCTGGGAACTGCATTTCGAACTGGCAAACTAGAGTGTGATAGAGGGTGGTAGAATTTCAGGTGTAGCGGTGAAATGCGTAGAGATCTGAAGGAATACCGATGGCGAAGGCAGCCACCTGGGTCAACACTGACGCTCATGTACGAAAGCGTGGGGAGCAAACAGGATTAGATACCCTGGTAGTCCACGCCGTAAACGATGTCTACTAGAAGCTCGGGTCTTCGGACTTGTTTTTCAAAGCTAACGCATTAAGTAGACCGCCTGGGGAGTACGGCCGCAAGGT	24	28	22	0	117	153	236	6	124	0	0	0	199	14	44	0	0	195	370	81	647	575	45	146	268	0
853c62970c10fd16e072d511b6434515	OTU79	d__Bacteria; p__Proteobacteria; c__Gammaproteobacteria	0.970045	TAATACGGAGGGTGCAAGCGTTAATCGGAATTACTGGGCGTAAAGCGCGCGTAGGCGGTCTAGTCAGTCAGATGTGAAAGCCCCGGGCTTAACCTGGGAACTGCATTTGAAACTGCTGGACTAGAGTTTGGTAGAGGGAAGTGGAATTCCGAGTGTAGCGGTGAAATGCGTAGAGATTCGGAGGAACATCAGTGGCGAAGGCGACTTCCTGGACCAACACTGACGCTGAGGTGCGAAAGCGTGGGGAGCAAACAGGATTAGATACCCTGGTAGTCCACGCCGTAAACGATGTCTACTAGCCGTCGGGGAGCTTGTCTCCTTGGTGGCGCAGCTAACGCGATAAGTAGACCGCCTGGGGAGTACGGCCGCAAGG	0	0	0	0	881	496	197	0	311	0	0	0	22	0	48	0	0	0	547	543	0	0	0	142	0	0
068a47be4ac09dcaa724ab4d08381357	OTU80	d__Bacteria; p__Marinimicrobia_(SAR406_clade); c__Marinimicrobia_(SAR406_clade); o__Marinimicrobia_(SAR406_clade); f__Marinimicrobia_(SAR406_clade); g__Marinimicrobia_(SAR406_clade)	0.999997	TAATACGAGGGGGGCTAGCGTTGTCCGGATTTATTGGGCGTAAAGAGTTCGTAGGCGGGTCAGTCAGTCGAAATTGAAATCCCACGGCTTAACCGTGGACCCGGTTTCGATACTGCTGATCTTGAGTGAGACAGAGGTAAGCGGAATTCCTGGTGTAGCGGTGAAATGCGTAGATATCAGGAGGAACACCGAAGGCGAAGGCAGCTTACTGGGTCTATACTGACGCTGAGGAACGAAAGCGTGGGGAGCAAACAGGATTAGAGACCCTGGTAGTCCACGCTGTAAACGATGAGTACTTGGTGGTGGGGGATTCGACCCCTTCACTGTCGGAGCTAACGCGTTAAGTACTCCGCCTGGGGACTACGACCGCAAG	0	0	0	0	849	618	36	0	149	0	0	0	21	0	0	0	0	0	575	860	0	0	0	33	0	0
fffae28091bc13278c885f4b26956c32	OTU81	d__Bacteria; p__Firmicutes; c__Bacilli; o__Bacillales; f__Bacillaceae; g__Bacillus	0.964158	TAATACGTAGGTGGCAAGCGTTGTCCGGAATTATTGGGCGTAAAGCGCGCGCAGGTGGTTTCTTAAGTCTGATGTGAAAGCCCACGGCTCAACCGTGGAGGGTCATTGGAAACTGGGGAACTTGAGTGCAGAAGAGGAAAGTGGAATTCCAAGTGTAGCGGTGAAATGCGTAGAGATTTGGAGGAACACCAGTGGCGAAGGCGACTTTCTGGTCTGTAACTGACACTGAGGCGCGAAAGCGTGGGGAGCGAACAGGATTAGATACCCTGGTAGTCCACGCCGTAAACGATGAGTGCTAAGTGTTAGAGGGTTTCCGCCCTTTAGTGCTGCAGCAAACGCATTAAGCACTCCGCCTGGGGAGTACGGTCGCAAG	0	0	0	0	133	1044	0	0	0	0	0	0	0	6	0	0	0	0	39	77	1760	0	0	0	0	0
a2ee5ef26423a475b61c53ebdf028394	OTU82	d__Bacteria; p__Proteobacteria; c__Alphaproteobacteria; o__Sphingomonadales; f__Sphingomonadaceae; g__Croceicoccus	0.965416	TAATACGGAGGGAGCTAGCGTTGTTCGGAATTACTGGGCGTAAAGCGCGCGTAGGCGGCTTGCCAAGTCAGGGGTGAAATCCCGGGGCTCAACCCCGGAACTGCCCTTGAAACTAGCAGGCTAGAATCTTGGAGAGGTCAGTGGAATTCCGAGTGTAGAGGTGAAATTCGTAGATATTCGGAAGAACACCAGTGGCGAAGGCGACTGACTGGACAAGTATTGACGCTGAGGTGCGAAAGCGTGGGGAGCAAACAGGATTAGATACCCTGGTAGTCCACGCCGTAAACGATGATAACTAGCTGTCCGGGTTCACAGAACTTGGGTGGCGCAGCTAACGCATTAAGTTATCCGCCTGGGGAGTACGGTCGCAAGA	25	173	49	498	0	0	10	10	4	0	0	34	10	16	7	72	0	0	0	0	0	7	911	9	0	1157
01eb195961580576308dfa579aea45b2	OTU83	d__Bacteria; p__Proteobacteria; c__Gammaproteobacteria; o__SAR86_clade; f__SAR86_clade; g__SAR86_clade	0.99927	TAATACGGAGGGTACAAGCGTTAATCGGAATTACTGGGCGTAAAGCGCGCGTAGGCGGTTAAGTAAGTTGGATGTGAAAGCCCTGGGCTCAACCTAGGAACTGCATTCAAAACTATTTAACTAGAGTACGAGAGAGGAGAGTAGAATTTCTGGTGTAGCGGTGAAATGCGTAGATATCAGAAGGAATACCAATGGCGAAGGCAGCTCTCTGGATCGTCACTGACGCTAAGGTGCGAAAGCGTGGGTAGCAAACAGGATTAGATACCCTGGTAGTCCACGCCGTAAACGATGAGAACTAGCCGTTGGGGAGAATTAACTCTCCAGTGGCACAGCTAACGCATTAAGTTCTCCGCCTGGGGACTACGGCCGCAAG	2	0	0	0	688	82	109	0	152	0	0	0	8	0	12	0	0	0	596	1186	0	0	0	76	0	0
4b812e6d95ae6cf181f4ce56e79dd4b7	OTU84	d__Bacteria; p__Proteobacteria; c__Alphaproteobacteria; o__Sphingomonadales; f__Sphingomonadaceae; g__Sphingobium; s__Sphingobium_xenophagum	0.821584	TAATACGGAGGGAGCTAGCGTTGTTCGGAATTACTGGGCGTAAAGCGCACGTAGGCGGCGATTTAAGTCAGAGGTGAAAGCCCGGGGCTCAACCCCGGAACTGCCTTTGAGACTGGATTGCTAGAATCTTGGAGAGGCGAGTGGAATTCCGAGTGTAGAGGTGAAATTCGTAGATATTCGGAAGAACACCAGTGGCGAAGGCGGCTCGCTGGACAAGTATTGACGCTGAGGTGCGAAAGCGTGGGGAGCAAACAGGATTAGATACCCTGGTAGTCCACGCCGTAAACGATGATAACTAGCTGCCGGGGCACATGGTGTTTCGGTGGCGCAGCTAACGCATTAAGTTATCCGCCTGGGGAGTACGGTCGCAAGA	18	648	7	833	54	5	31	25	7	2	8	6	0	0	4	0	0	0	26	9	326	40	453	8	30	248
e2357fdba24f230269260615a35238b0	OTU85	d__Bacteria; p__Bacteroidota; c__Bacteroidia; o__Flavobacteriales; f__Flavobacteriaceae; g__Vitellibacter	0.835439	TAATACGGAGGATCCGAGCGTTATCCGGAATCATTGGGTTTAAAGGGTCCGTAGGCGGGCGTCTAAGTCAGTGGTGAAATCCCGCAGCTCAACTGTGGAATTGCCATTGATACTGGTCGCCTTGAATCAATGTGAAGTGGCTAGAATATGTAGTGTAGCGGTGAAATGCTTAGATATTACATAGAATACCGATTGCGAAGGCAGGTCACTAACATTGCATTGACGCTGATGGACGAAAGCGTGGGGAGCGAACAGGATTAGATACCCTGGTAGTCCACGCCGTAAACGATGGATACTAGCTGTCCGGCCTGCATTGGTAGGCTGGGTGGCCAAGCGAAAGTGATAAGTATCCCACCTGGGGAGTACGTTCGCA	0	100	8	0	0	0	22	224	14	84	0	438	72	363	131	1182	0	0	0	0	0	0	26	15	5	76
f796b94b4277f99adc2e10b253b00d29	OTU86	d__Bacteria; p__Proteobacteria; c__Gammaproteobacteria; o__Thiomicrospirales; f__Thioglobaceae; g__SUP05_cluster	0.974458	TAATACGGAGGGTGCAAGCGTTAATCGGAATTACTGGGCGTAAAGCGTGCGTAGGCGGTTTATTAAGTCAGATGTGAAAGCCCCGGGCTTAACCTGGGAACTGCATTTGAAACTGGTCAACTAGAGTATGGTAGAGGAAAGTGGAATTTCTGGTGTAGCGGTGAAATGCGTAGATATCAGAAGGAACATCAATGGCGAAGGCAGCTTTCTGGACCAATACTGACGCTGAGGTACGAAAGCGTGGGTAGCAAACAGGATTAGATACCCTGGTAGTCCACGCCGTAAACGATGATAACTAGCCGTTGGGGGGATTTACCCCTTAGTGGCGAAGCTAACGCGTTAAGTTATCCGCCTGGGGAGTACGGCCGCAAGG	0	0	0	0	937	61	228	0	203	0	0	0	34	0	7	0	0	0	462	601	74	0	0	148	0	0
f57519933f60c69dcfcc98e00eabedda	OTU87	d__Bacteria; p__Verrucomicrobiota; c__Verrucomicrobiae; o__Verrucomicrobiales; f__DEV007; g__DEV007	0.999995	TAATACGAAGGTCTCAAGCGTTGTTCGGATTTACTGGGCGTAAAGCGTCTGTAGGCGGAGTGGTAAGTCAGATGTGAAATCCCGGGGCTCAACCCCGGAACTGCATCCGATACTGCCACCCTAGAGGGTCGGAGGGGAGTCTGGAATTCTCGGTGTAGCAGTGAAATGCGTAGATATCGAGAGGAACACTAGTGGCGAAGGCGAGACTCTGGACGACACCTGACGCTGAGAGACGAAGGCCAGGGTAGCGAAAAGGATTAGATACCCTTGTAGTCCTGGCAGTAAACGGTGCACGCTTGGTGTGGGGAGGTTCGACCCTCTCCGTGCCGGAGCTAACGCGTTAAGCGTGCCGCCTGGGGAGTACGGTCGCAAG	130	488	180	0	0	0	0	0	0	0	5	247	0	0	0	0	10	0	0	0	19	4	205	6	27	1399
6983f99802ce31a576aadcb7c6a5d00d	OTU88	d__Bacteria; p__Planctomycetota; c__Phycisphaerae; o__Phycisphaerales; f__Phycisphaeraceae	0.794153	TAATACGAGAGGTCCGAGCGTTACGCGGAATTACTGGGCTTAAAGCGTACGTAGGCGGATCTACAGGTATCCTGTGAAAGCCCACGGCTCAACCGTGGAATTGCAGGGTAAACCGTAGATCTTGAGGTGGCTAGGGGCTCTCGGAACGGTAGGTGGAGTGGTGAAATGCGTTGATATCTACCGGAACGCCAAAGGGGAAGCCAGGGAGCTGGGGCCATTCTGACGCTGAGGTACGAAAGCGTGGGTAGCGAACGGGATTAGATACCCCGGTAGTCCACGCCGTAAACGATGTGCACTAGGTCGAGGGGGTTTGACGCCGCTCTCGGCTGAAGCGAAAGTGTTAAGTGCACCGCCTGGGGAGTACGGCCGCAAG	68	190	446	180	0	0	0	0	0	0	19	79	0	0	0	0	40	0	0	0	457	0	223	0	16	959
6fb7d0697404265de2e35f60c2ced3e0	OTU89	d__Bacteria; p__Proteobacteria; c__Gammaproteobacteria; o__Pseudomonadales; f__Moraxellaceae; g__Acinetobacter	0.999986	TAATACAGAGGGTGCAAGCGTTAATCGGATTTACTGGGCGTAAAGCGCGCGTAGGTGGCCAATTAAGTCAAATGTGAAATCCCCGAGCTTAACTTGGGAATTGCATTCGATACTGGTTGGCTAGAGTATGGGAGAGGATGGTAGAATTCCAGGTGTAGCGGTGAAATGCGTAGAGATCTGGAGGAATACCGATGGCGAAGGCAGCCATCTGGCCTAATACTGACACTGAGGTGCGAAAGCATGGGGAGCAAACAGGATTAGATACCCTGGTAGTCCATGCCGTAAACGATGTCTACTAGCCGTTGGGGCCTTTGAGGCTTTAGTGGCGCAGCTAACGCGATAAGTAGACCGCCTGGGGAGTACGGTCGCAAGA	0	0	0	0	0	20	0	0	0	0	0	0	0	0	0	0	0	2595	0	0	0	0	0	0	0	18
b947fd9d7d9e686cdc0e7d240f80aefb	OTU90	d__Bacteria; p__Bacteroidota; c__Bacteroidia; o__Chitinophagales; f__Saprospiraceae; g__Lewinella; s__Lewinella_nigricans	0.988799	TAATACGGAGGGTGCAAGCGTTATCCGGAATCACTGGGTTTAAAGGGTGCGTAGGCGGCTCTATAAGTCAGAAGTGAAAGCCTGCGGCTTAACCGTAGAATTGCTTTTGATACTGTAGAGCTTGAATTAGGTTGAGGTTGGCGGAATGTGACATGTAGCGGTGAAATGCATAGATATGTCATAGAACACCAATTGCGAAGGCAGCTGACTAGACCTTAATTGACGCTGAGGCACGAAAGCGTGGGGAGCGAACAGGATTAGATACCCTGGTAGTCCACGCCCTAAACGATGCTTACTCGACGTTGGACCATTTGTGTTCAGCGTCCAAGCGAAAGCGTTAAGTAAGCCACCTGGGGAGTACGCTCGCAAGAGT	0	9	0	308	0	0	0	463	9	113	0	101	35	517	46	1009	5	0	0	0	0	0	0	6	0	0
8339816c6551209e4d1ab9c063ba0e2f	OTU91	d__Bacteria; p__Marinimicrobia_(SAR406_clade); c__Marinimicrobia_(SAR406_clade); o__Marinimicrobia_(SAR406_clade); f__Marinimicrobia_(SAR406_clade); g__Marinimicrobia_(SAR406_clade); s__hydrothermal_vent	0.831677	TAATACGAGGGGTGCTAGCGTTGTCCGGAATTACTGGGCGTAAAGGGTCCGTAGGCGTCTTGACAAGTTGATCGTTAAATCCACCGGCTCAACCGGTGACCTGCGGTCAAAACTGGCAGGATAGAATATGTGAGAGGAAAGTGGAATTCCTGGTGTAGCGGTGACATGCGTAGATATCAGGAGGAACACCAATGGCGAAGGCAGCTTTCTGGCACAATATTGACGCTGAGGGACGAAAGCGTGGGGAGCGAACAGGATTAGATACCCTGGTAGTCCACGCCGTAAACGATGAGTACTTGGTGGTGGGAGATTCGACCCTCTCACTATCGGAGCTAACGCGTTAAGTACTCCGCCTGGGGACTACGGCCGCAAG	0	0	0	0	755	186	147	0	251	0	0	0	44	0	116	0	0	0	270	669	0	2	0	115	0	0
59771c56b97127970aadef801bdb4b71	OTU92	d__Bacteria; p__Actinobacteriota; c__Actinobacteria; o__Micrococcales; f__Microbacteriaceae; g__Microbacterium; s__Microbacterium_aquimaris	0.736358	TAATACGTAGGGCGCAAGCGTTATCCGGAATTATTGGGCGTAAAGAGCTCGTAGGCGGTCTGTCGCGTCTGCTGTGAAATTCCGAGGCTCAACCTCGGGCTTGCAGTGGGTACGGGCAGACTAGAGTGCGGTAGGGGAGATTGGAATTCCTGGTGTAGCGGTGGAATGCGCAGATATCAGGAGGAACACCGATGGCGAAGGCAGATCTCTGGGCCGTTACTGACGCTGAGGAGCGAAAGGGTGGGGAGCAAACAGGCTTAGATACCCTGGTAGTCCACCCCGTAAACGTTGGGAACTAGTTGTGGGGTCCTTTCCACGGATTCCGTGACGTAGCTAACGCATTAAGTTCCCCGCCTGGGGAGTACGGCCGCAA	12	564	3	69	23	0	47	78	20	15	0	344	0	13	31	15	0	0	0	6	0	0	840	41	0	403
51c13aa1d977f52afcf38402d7250d2a	OTU93	d__Bacteria; p__Myxococcota; c__Polyangia; o__Polyangiales; f__Sandaracinaceae; g__uncultured; s__marine_metagenome	0.999868	TAATACAGAGGGTGCAAACGTTGCTCGGAATTACTGGGCGTAAAGCGTACGTAGGCGGATTCGCAAGTCGGGCGTGAAATCCCTGGGCTCAACCCAGGAACTGCGTTCGAAACTGCGTATCTTGAGTGATGGAGAGGGAATCGGAATTCTCGGTGTAGAGGTGAAATTCGTAGATATCGAGAGGAACACCAGTGGCGAAAGCGGATTCCTGGACATTTACTGACGCTGAGGTACGAAAGCGTGGGGAGCAAACAGGATTAGATACCCTGGTAGTCCACGCCGTAAACGATGCGCACTAGGTGTCGCGGTTTTTGACAACTGCGGTGCCGTAGCTAACGCGTTAAGTGCGCCGCCTGGGGAGTACGGCCGCAAG	0	40	115	1376	0	0	5	0	2	0	0	86	211	43	112	101	349	0	0	0	0	0	0	0	5	69
5b13d7b85891c871b1e1948cfe976a1e	OTU94	d__Bacteria; p__Planctomycetota; c__Planctomycetes; o__Pirellulales; f__Pirellulaceae; g__uncultured; s__uncultured_marine	0.980518	TAATACGAACCGTACGAACGTTATTCGGAATCACTGGGCTTAAAGAGTGCGTAGGCGGCCTAGCAAGTTGGGTGTGAAATCCCTCGGCTCAACCGAGGAACTGCGCCCAAAACTGTTAGGCTTGAGGGAGGCAGAGGTGAGCGGAACTAATGGTGGAGCGGTGAAATGCGTTGATATCATTAGGAACACCGGTGGCGAAGGCGGCTCACTGGGTCTCTTCTGACGCTGAGGCACGAAAGCTAGGGGAGCGAACGGGATTAGATACCCCGGTAGTCCTAGCTGTAAACGATGAGCACTAGGTTGTGGGACCTTCCACAGTTTCACGACCGTAGCGAAAGTGTTAAGTGCTCCGCCTGGGGAGTATGGTCGCAAG	0	5	0	0	90	61	26	6	28	0	0	0	6	13	90	20	0	0	171	74	1869	0	0	43	0	0
49d03362ac54691ed29d934d42dccc7d	OTU95	d__Bacteria; p__Bacteroidota; c__Bacteroidia; o__Flavobacteriales; f__Flavobacteriaceae; g__NS5_marine_group	0.95972	TAATACGGAGGATCCAAGCGTTATCCGGAATTATTGGGTTTAAAGGGTCCGTAGGCGGTTTTTTAAGTCAGAGGTGAAATCCTGCAGCTCAACTGTAGAATTGCCTTTGATACTGAAAGACTTGAGTTATTGTGAAGTAGTTAGAATGTGTAGTGTAGCGGTGAAATGCATAGATATTACACAGAATACCGATTGCGAAAGCAGATTACTAACAATATACTGACGCTCATGGACGAAAGCGTGGGTAGCGAACAGGATTAGATACCCTGGTAGTCCACGCCGTAAACGATGGATACTAGCTGTTCGGTCAACACTGGTTGATTGAGTGGTTAAGCGAAAGTGATAAGTATCCCACCTGGGGAGTACGCTCGCA	1063	42	846	0	0	32	0	0	0	0	126	11	0	0	0	0	25	0	8	27	0	130	20	3	95	32
ff308948d080bd387f1f965b40ea93c6	OTU96	d__Bacteria; p__Nitrospinota; c__Nitrospinia; o__Nitrospinales; f__Nitrospinaceae; g__Nitrospina	0.999914	TAATACGGAGGGGGCAAGCGTTGTTCGGAATTATTGGGCGTAAAGCGTGTGTAGGCGGCTAAGTAAGTCAGGCGTGCAAGCCCGTGGCTCAACCACGGAATTGCGTTTGAAACTGCTTAACTTGAGTACAGGAGAGGAAAGCGGAATTCCCAGTGTAGCGGTGAAATGCATTGATATTGGGAAGAACATCTGTGGCGAAGGCGGCTTTCTGGTCTGTTACTGACGCTGAGATACGAAAGCCAGGGTAGCGAACGGGATTAGATACCCCGGTAGTCCTGGCTGTAAACGATGGGCACTAGGTGCAGGAGGTATCGATCCCCTCTGTGCCGTAGCTAACGCGTTAAGTGCCCCGCCTGGGGAGTACGGTCGCAAG	0	0	0	0	428	257	76	0	141	0	0	0	113	8	380	0	0	0	441	538	0	0	0	78	0	0
f9be7c420d36ad8475de5bf938b63581	OTU97	d__Bacteria; p__NB1-j; c__NB1-j; o__NB1-j; f__NB1-j; g__NB1-j; s__uncultured_deep-sea	0.908475	TAATACGGAGGGCATAAGCGTTGTTCGGAATCATTGGGCGTAAAGCGGGTGTAGGCGGCTTGGCAAGTCGGGTGTGAAATCCCTGGGCCCAACCCAGGAACTGCACTCGAAACTGCCTCGCTAGAGTCCCGGAGAGGGTGGCGGAATTCCCGGTGTAGAGGTGAAATTCGTAGATATCGGGAGGAACACCAGTGGCGAAGGCGGCCACCTGGACGGTGACTGACGCTCAGACCCGAAAGCGTGGGGAGCAAACAGGATTAGATACCCTGGTAGTCCACGCCGTAAACTTTGGGTGCTCGTCGTAGCGGGTATTGACCCCTGCTGTGACCAAGCTAACGCAAGAAGCACCCCGCCTGGGGAGTACGGTGGCAAC	0	0	0	0	81	26	6	0	10	2	0	0	0	0	98	4	0	0	27	129	2032	0	0	6	0	0
0c60e777395599ed296c2f002fab3be1	OTU98	d__Bacteria; p__Firmicutes; c__Bacilli; o__Staphylococcales; f__Staphylococcaceae; g__Staphylococcus	0.993008	TAATACGTAGGTGGCAAGCGTTATCCGGAATTATTGGGCGTAAAGCGCGCGTAGGCGGTTTTTTAAGTCTGATGTGAAAGCCCACGGCTCAACCGTGGAGGGTCATTGGAAACTGGAAAACTTGAGTGCAGAAGAGGAAAGTGGAATTCCATGTGTAGCGGTGAAATGCGCAGAGATATGGAGGAACACCAGTGGCGAAGGCGACTTTCTGGTCTGTAACTGACGCTGATGTGCGAAAGCGTGGGGATCAAACAGGATTAGATACCCTGGTAGTCCACGCCGTAAACGATGAGTGCTAAGTGTTAGGGGGTTTCCGCCCCTTAGTGCTGCAGCTAACGCATTAAGCACTCCGCCTGGGGAGTACGACCGCAAG	0	11	6	235	0	0	0	0	7	0	0	5	9	0	4	7	0	1682	0	67	93	0	35	0	2	256
ed2aaf831d887b949df8df1616cb077e	OTU99	d__Bacteria; p__Desulfobacterota; c__Desulfuromonadia; o__Bradymonadales; f__Bradymonadales; g__Bradymonadales; s__uncultured_bacterium	0.993281	TAATACGGAGGGCGCAAACGTTGCTCGGAATCATTGGGCGTAAAGCGTACGTAGGCGGCTTATCAAGTCTGGTGTGAAAGCCCGGGGCTCAACCTCGGAATGCCACTGGAAACTGGTAAGCTTGAGAGTGAGAGGGGTTAGTGGAATTTCTGGTGTAGGGGTGAAATCCGTAGAGATCAGAAGGAACACCGGTGGCGAAGGCGACTGACTGGATCACATCTGACGCTGAGGTACGAAAGCGTGGTTAGCAAACAGGATTAGATACCCTGGTAGTCCACGCCGTAAACGATGTTCACTAGCTGCTGGGGGCCTTGGCGCTCGCAGTGGCGAAGCTAACGCATTAAGTGAACCGCCTGGGGAGTACGGTCGCAAG	4	6	8	0	744	988	61	8	33	3	14	21	60	22	36	35	81	0	25	39	154	9	0	48	17	0
4b4987e5b228e488aa037f962712c6e4	OTU100	d__Bacteria; p__Proteobacteria; c__Gammaproteobacteria; o__SAR86_clade; f__SAR86_clade; g__SAR86_clade; s__uncultured_bacterium	0.918767	TAATACGGAGGGTCCAAGCGTTAATCGGAATTACTGGGCGTAAAGCGCGCGTAGATGGTTTATTCAGTTGGGTGTGAAATCCCTGGGCTCAACCTAGGAACTGCATTCAAAACTTATAAACTAGAGTACGAAAGAGGAGAGTAGAATTCATGGTGTAGCGGTGAAATGCGTAGAGATCATGAGGAATACCAGTGGCGAAGGCGACTCTCTGGTTCGAGACTGACATTGAGGTGCGAAAGCGTGGGTAGCAAACAGGATTAGATACCCTGGTAGTCCACGCCGTAAACGATGAGAACTAGCCGTTGGATCTTTAGATTCAGTGGCGCAGCTAACGCATTAAGTTCTCCGCCTGGGGAGTACGGCCGCAAGGCTA	1201	27	233	0	21	11	0	0	0	0	315	0	0	0	0	0	9	0	87	134	0	268	4	0	24	0
32d088fbd03d2bc57f975885c87126e8	OTU101	d__Bacteria; p__Bdellovibrionota; c__Bdellovibrionia; o__Bacteriovoracales; f__Bacteriovoracaceae; g__Peredibacter	0.999419	TAATACGAAGGGTGCAAGCGTTATTCGGATTTACTGGGCGTAAAGCGCGCGCAGGCGGATTGGTAAGTCAGATGTGAAATCTCGGGGCTCAACCCCGAAACTGCGTCTGAAACTATCAATCTAGAGTGTTGGAGGGGGAAGTGGAATTTCGCATGTAGGGGTAAAATCCGTAGAGATGCGAAGGAACACCAGAGGCGAAGGCGACTTCCTGGCCAACTACTGACGCTGAGGCGCGAAAGCGTGGGGAGCAAACAGGATTAGATACCCTGGTAGTCCACGCCGTAAACGATGTGCACTAGATTTGGGGGGTTTGACCCCTTCCGAGTCGCAGCTAACGCATTAAGTGCACCGCCTGGGGAGTACGGTCGCAAGA	7	0	56	0	0	0	669	0	221	0	36	0	306	0	244	3	36	0	0	0	0	15	46	552	80	46
5003141518105cf17f5c408cc0ed847f	OTU102	d__Bacteria; p__Bacteroidota; c__Bacteroidia; o__Cytophagales; f__Cyclobacteriaceae; g__Marinoscillum	0.999999	TAATACGGAGGGTTCAAGCGTTTTCCGGATTTATTGGGTTTAAAGGGTGCGTAGGTGGTTTATTAAGTCAGTGGTGAAATCCTGCAGCTCAACTGTAGAACTGCCATTGATACTGGTAAACTTGAGTTTGGTTTAGGTAAGCGGAATTTATGATGTAGCGGTGAAATGCATAGATATCATAAGGAACACCAATAGCGAAGGCAGCTTACTGGACCATAACTGACACTGAGGCACGAAAGCGTGGGTAGCGAACAGGATTAGATACCCTGGTAGTCCACGCCGTAAACGATGCTCACTCGATGTTAGCGATATACTGTTAGCGTCCAAGCTAAAGCGTTAAGTGAGCCACCTGGGGAGTACGCCGGCAACGGTG	759	15	388	0	22	77	15	0	32	0	270	15	0	0	5	0	28	67	241	225	0	85	12	4	25	16
1843230026680759f7ca49ba516cbeee	OTU103	d__Bacteria; p__Actinobacteriota; c__Actinobacteria; o__Corynebacteriales; f__Dietziaceae; g__Dietzia	0.999948	TAATACGTAGGGTGCGAGCGTTGTCCGGAATTACTGGGCGTAAAGAGCTCGTAGGCGGTTTGTCACGTCGTCTGTGAAATCCCTCGGCTTAACCGGGGGCGTGCAGGCGATACGGGCAGACTTGAGTACTACAGGGGAGACTGGAATTCCTGGTGTAGCGGTGAAATGCGCAGATATCAGGAGGAACACCGGTGGCGAAGGCGGGTCTCTGGGTAGTAACTGACGCTGAGGAGCGAAAGCATGGGTAGCGAACAGGATTAGATACCCTGGTAGTCCATGCCGTAAACGGTGGGCGCTAGGTGTGGGGTCCTTCCACGGACTCCGTGCCGTAGCTAACGCATTAAGCGCCCCGCCTGGGGAGTACGGCCGCAAG	0	9	0	0	0	0	8	4	27	18	0	0	37	65	133	54	0	0	2	0	0	0	112	3	0	1820
89574510fa6d687100924703181bfc9a	OTU104	d__Bacteria; p__Marinimicrobia_(SAR406_clade); c__Marinimicrobia_(SAR406_clade); o__Marinimicrobia_(SAR406_clade); f__Marinimicrobia_(SAR406_clade); g__Marinimicrobia_(SAR406_clade)	1	TAATACGAGGGGTGCTAGCGTTGTCCGGAATTACTGGGCGTAAAGGGTTCGTAGGCGTCTTGCCAAGTTGATCGTTACAGCCACCGGCTTAACCGGTGATCTGCGATCAAAACTGGCGAGATAGAATATGTGAGGGGAATGTGGAATTCCTGGTGTAGCGGTGACATGCGTAGATATCAGGAGGAACACCAATGGCGAAGGCAGCATTCTGGCACAATATTGACGCTGAGGAACGAAAGCGTGGGGAGCAAACAGGATTAGATACCCTGGTAGTCCACGCCGTAAACGATGAGTACTTGGTGGTGGGGGATTCGACCCCTTCACTATCGGAGCTAACGCGTTAAGTACTCCGCCTGGGGACTACGGCCGCAAG	0	0	0	0	887	94	27	0	0	0	0	0	6	0	0	0	0	0	1000	225	0	0	0	29	0	0
89ce95efb99ade36d5893fafaed395ee	OTU105	d__Bacteria; p__Bdellovibrionota; c__Bdellovibrionia; o__Bdellovibrionales; f__Bdellovibrionaceae; g__OM27_clade; s__uncultured_delta	0.801828	TAATACGGAGGGTGCAAGCGTTGTTCGGAATTACTGGGCGTAAAGCGTGCGTAGGCGGTTTGATAAGTCGGATGTGAAATCCCAGGGCTCAACCCTGGAACTGCATTCGATACTGTCAAACTTGAGTGTGGGAGAGGGAAGCGGAATTCCTGGTGTAGCGGTGAAATGCGTAGATATCAGGAGGAACACCCGTGGCGAAAGCGGCTTCCTGGCCCATTACTGACGCTGAGGCACGAAAGCGTGGGGAGCAAACAGGATTAGATACCCTGGTAGTCCACGCCGTAAACGATGAGTGCTAGGTGTTGGAGGTGTTGACCCCTTCAGTGCCGTCGCTAACGCATTAAGCACTCCGCCTGGGGAGTACGGTCGCAAG	0	5	59	268	0	0	16	0	3	8	3	0	124	131	444	1007	112	0	0	0	0	0	2	11	4	20
79ed9de8139c891eec84814c43ae39a8	OTU106	d__Bacteria; p__Planctomycetota; c__Pla3_lineage; o__Pla3_lineage; f__Pla3_lineage; g__Pla3_lineage; s__marine_metagenome	0.99925	TAATACGTATGGTGCGAACGTTATTCGGAATTACTGGGCATAAAGGGCGCGTAGGCGGTTTGGTAAGTCTGCATGTGAAATCCCTCGGCTCAACCGAGGAACTGCATCGGAAACTGCCAGACTAGAGTGCAGGAGGGGAGAGCGGAATTCCTGGTGGAGCGGTGAAATGCGTAGATATCAGGAGGAACGCCAGTGGCGAAAGCGGCTCTCTGGTCTGCAACTGACGCTGAGGCGCGAAAGCTAGGGGAGCGAACGGGATTAGATACCCCGGTAGTCCTAGCCCTAAACGATGGGCACTAGGTAGAGGAGGTTTTAGAGCTTTCTCTGCTGTAGCTAATGTATTAAGTGCCCCGCCTGGGGAGTATGGTCGCAA	0	0	0	0	184	174	25	0	83	0	0	0	40	0	316	0	0	0	193	84	1105	0	0	12	0	0
41dc10173c22d7952e808c649d4113ba	OTU107	d__Bacteria; p__Proteobacteria; c__Gammaproteobacteria; o__UBA10353_marine_group; f__UBA10353_marine_group; g__UBA10353_marine_group; s__uncultured_marine	0.961881	TAATACTGAGGGTGCAAGCGTTAATCGGAATTACTGGGCGTAAAGCGCGCGTAGGCGGTCTGGTCAGTCAGATGTGAAAGCCCCGGGCTTAACCTGGGAACTGCATTTGAAACTGCCAGACTAGAGTGTGGTAGAGGGAAGTGGAATTCCGCGTGGAGCGGTGAAATGCGTAGAGATGCGGAGGAACACCAGTGGCGAAGGCGACTTCCTGGACCAACACTGACGCTCAGGTGCGAAAGCGTGGGGAGCAAACAGGATTAGATACCCTGGTAGTCCACGCCGTAAACGATGTCTACTAGCCGTTGGGGAGCTTGTCTCCATAGTGGCGCAGCTAACGCGATAAGTAGACCGCCTGGGGAGTACGGTCGCAAGA	0	0	0	0	633	382	140	0	44	0	0	0	22	0	0	0	0	0	475	313	143	0	0	58	0	0
3b89a99f877ed612c122a7a02ef0c932	OTU108	d__Bacteria; p__Proteobacteria; c__Gammaproteobacteria; o__Burkholderiales; f__Comamonadaceae; g__Pseudorhodoferax	0.740636	TAATACGTAGGGTGCGAGCGTTAATCGGAATTACTGGGCGTAAAGCGTGCGCAGGCGGTGATGCAAGACAGATGTGAAATCCCCGGGCTTAACCTGGGAACTGCATTTGTGACTGCATCGCTGGAGTGCGGCAGAGGGGGATGGAATTCCGCGTGTAGCAGTGAAATGCGTAGATATGCGGAGGAACACCGATGGCGAAGGCAATCCCCTGGGCCTGCACTGACGCTCATGCACGAAAGCGTGGGGAGCAAACAGGATTAGATACCCTGGTAGTCCACGCCCTAAACGATGTCAACTGGTTGTTGGGGATTAACTTCCTCAGTAACGAAGCTAACGCGTGAAGTTGACCGCCTGGGGAGTACGGCCGCAAGGT	0	0	0	0	0	0	0	0	0	0	0	0	0	0	0	0	0	411	0	0	0	0	104	0	0	1643
154bd3685708fe4f27c6437e1a4d4aca	OTU109	d__Bacteria; p__Cyanobacteria; c__Cyanobacteriia; o__Cyanobacteriales; f__Phormidiaceae; g__Trichodesmium_IMS101	0.999993	TAATACGGAGGAGGCAAGCGTTATCCGGAATGATTGGGCGTAAAGCGTCCGCAGGTGGCCATGTAAGTCTGCTGTCAAAACCCAGGGCTTAACTCTGGTCAGGCAGTGGAAACTACAAAGCTAGAGTTCGGTAGGGGCAAAGGGAATTCCCGGTGTAGCGGTGAAATGCGTAGATATCGGGAAGAACATCGGTGGCGAAAGCGCTTTGCTAGACCAAAACTGACACTCAGGGACGAAAGCTAGGGGAGCGAATGGGATTAGATACCCCAGTAGTCCTAGCCGTAAACGATGGATACTAGGTGTTGCCTGTATCGACCCAGGCAGTGCCGTAGCTAACGCGTTAAGTATCCCGCCTGGGGAGTACGCACGCAAG	0	47	74	953	0	0	0	0	0	0	0	37	2	0	0	0	48	140	0	0	416	0	92	0	16	289
69a0cf3088bea249cef010c80eac8282	OTU110	d__Bacteria; p__Proteobacteria; c__Alphaproteobacteria; o__Rhizobiales; f__Devosiaceae; g__Devosia	0.998951	TAATACGAAGGGGGCTAGCGTTGTTCGGATTTACTGGGCGTAAAGCGCACGTAGGCGGTTTGTTAAGTCAGAGGTGAAATCCCGGAGCTCAACTCCGGAACTGCCTTTGATACTGGCAAGCTAGAGTCCGGAAGAGGTAAGTGGAACTCCTAGTGTAGAGGTGGAATTCGTAGATATTAGGAAGAACACCAGTGGCGAAGGCGGCTTACTGGTCCGGAACTGACGCTGAGGTGCGAAAGCGTGGGGAGCAAACAGGATTAGATACCCTGGTAGTCCACGCCGTAAACTATGAGAGCTAGCCGTTGGGTGGTTTACCACTCAGTGGCGCAGCTAACGCATTAAGCTCTCCGCCTGGGGAGTACGGTCGCAAGAT	0	176	51	0	55	61	4	4	0	2	0	13	21	0	18	46	7	0	57	52	149	8	177	3	112	1087
00bacbc914b2a30801b737ce0fe4b798	OTU111	d__Bacteria; p__Actinobacteriota; c__Actinobacteria; o__Propionibacteriales; f__Nocardioidaceae; g__Nocardioides	0.999656	TAATACGTAGGGTCCGAGCGTTGTCCGGAATTATTGGGCGTAAAGGGCTCGTAGGCGGTTTGTCGCGTCGGGAGTGAAAACACCGGGCTTAACTCGGTGCTTGCTTTCGATACGGGCAGACTAGAGGCATTCAGGGGAGAACGGAATTCCTGGTGTAGCGGTGAAATGCGCAGATATCAGGAGGAACACCGGTGGCGAAGGCGGTTCTCTGGGAATGTCCTGACGCTGAGGAGCGAAAGTGTGGGGAGCGAACAGGATTAGATACCCTGGTAGTCCACACCGTAAACGTTGGGCGCTAGGTGTGGGATCCATTCCACGGGTTCCGTGCCGCAGCTAACGCATTAAGCGCCCCGCCTGGGGAGTACGGCCGCAA	42	642	64	0	0	0	166	16	23	0	3	263	74	16	10	0	0	0	465	105	0	0	31	110	0	57
7d4876ffb0b647a81af0fbefbdb22615	OTU112	d__Bacteria; p__Marinimicrobia_(SAR406_clade); c__Marinimicrobia_(SAR406_clade); o__Marinimicrobia_(SAR406_clade); f__Marinimicrobia_(SAR406_clade); g__Marinimicrobia_(SAR406_clade)	0.998832	TAATACGAGGGGTGCTAGCGTTGTCCGGAATTACTGGGCGTAAAGGGTGTCTAGGCGATTAGGTAAGTTGTTTGTAAAATACCCCGGCTTAACCGGGGACCTGCATACAAAACTATCTGGATAGAGTTTGGGAGAGGAAAGTGGAATTCCTGGTGTAGCGGTGACATGCGTAGATATCAGGAGGAACACCAAAAGCGAAGGCAGCTTTCTGGCCCAAAACTGACGCTGAAGCACGAAAGCGTGGGGAGCAAACAGGATTAGATACCCTGGTAGTCCACGCTGTAAACGATGAGCACTTGGTGTTGGGAGATTCGACCCTCTCAGTGCCGGAGTTAACGCATTAAGTGCTCCGCCTGGGGACTACGACCGCAAG	0	0	0	0	540	287	60	0	19	0	0	0	36	0	39	0	0	0	523	521	0	0	0	41	0	0
fa339fd61e430eb0409896e9f0e4859f	OTU113	d__Bacteria; p__Bacteroidota; c__Bacteroidia; o__Cytophagales; f__Cyclobacteriaceae; g__Marinoscillum	0.999992	TAATACGGAGGGTGCAAGCGTTGTCCGGATTTATTGGGTTTAAAGGGTGCGTAGGCGGAAGATTAAGTCAGTGGTGAAAGCCCACAGCTCAACTGTGGAACTGCCATTGATACTGGTTTTCTTGAATTCAGTTAAGGTAGGCGGAATTGATGGTGTAGCGGTGAAATGCATAGATACCATCAGGAACACCGATTGCGAAGGCAGCTTACTGGGCTTGAATTGACGCTGAGGCACGAAAGCGTGGGGAGCGAACAGGATTAGATACCCTGGTAGTCCACGCCGTAAACGATGATAACTCGCTGTTGGCGATACACTGTCAGCGGCCAAGCGAAAGCGTTAAGTTATCCACCTGGGGAGTACGCTCGCAAGAGTG	5	2	12	0	38	506	133	29	36	0	7	0	574	43	341	48	37	0	6	0	0	0	0	158	4	0
246095a9e15236194813768286ca9486	OTU114	d__Bacteria; p__Marinimicrobia_(SAR406_clade); c__Marinimicrobia_(SAR406_clade); o__Marinimicrobia_(SAR406_clade); f__Marinimicrobia_(SAR406_clade); g__Marinimicrobia_(SAR406_clade)	1	TAATACGAGGGGTGCTAGCGTTGTCCGGATTTACTGGGCGTAAAGGGTACGTAGGCGTTTTAATAAGTTGTATGTTAAATATCTTAGCTTAACTAAGAAAATGCATCCAAAACTGTTAAAATAGAGTTTGAGAGAGGAACGCAGAATTCATGGTGGAGCGGTGACATGCGTAGATATCATGAGGAAAGTCAAATGCGAAGGCAGCCTTCTGGCTCAAAACTGACGCTGAGGTACGAAAGCGTGGGGAGCGAACAGGATTAGATACCCTGGTAGTCCACGCCGTAAACGATGAGTATTTGGTGCTGGGGGATTCGACCCTTTCAGTGCCGTAGCTAACGCGATAAATACTCCGCCTGGGGACTACGATCGCAAG	934	16	208	0	14	34	0	0	0	0	153	6	2	0	0	0	28	0	91	126	20	252	7	2	77	0
2a76bdeb9749b9cf15cd5c261f31b180	OTU115	d__Bacteria; p__Proteobacteria; c__Alphaproteobacteria; o__Caulobacterales; f__Caulobacteraceae; g__Brevundimonas	0.999939	TAATACGAAGGGGGCTAGCGTTGCTCGGAATTACTGGGCGTAAAGGGAGCGTAGGCGGACATTTAAGTCAGGGGTGAAATCCCGGGGCTCAACCTCGGAATTGCCTTTGATACTGGGTGTCTTGAGTGTGAGAGAGGTATGTGGAACTCCGAGTGTAGAGGTGAAATTCGTAGATATTCGGAAGAACACCAGTGGCGAAGGCGACATACTGGCTCATTACTGACGCTGAGGCTCGAAAGCGTGGGGAGCAAACAGGATTAGATACCCTGGTAGTCCACGCCGTAAACGATGATTGCTAGTTGTCGGGATGCATGCATTTCGGTGACGCAGCTAACGCATTAAGCAATCCGCCTGGGGAGTACGGTCGCAAGAT	3	27	10	425	16	16	0	0	0	0	0	0	0	0	0	0	0	916	22	2	251	6	108	0	22	136
1f697e9474b9bbd97c0f7ecd4ae07f9a	OTU116	d__Bacteria; p__Bacteroidota; c__Bacteroidia; o__Flavobacteriales; f__Crocinitomicaceae; g__Fluviicola	0.925037	TAATACGGAGGGTGCAAGCGTTATCCGGAATCATTGGGTTTAAAGGGTCCGCAGGCGGACATATAAGTCAGTGGTGAAAGCCTACAGCTTAACTGTAGAACTGCCATTGATACTGTATGTCTTGAATTCGGTCGAAGTGGGCGGAATGTGTCATGTAGCGGTGAAATGCATAGATATGACACAGAACACCGATAGCGAAGGCAGCTCACTAGGCCTGAATTGACGCTCAGGGACGAAAGCGTGGGGAGCGAACAGGATTAGATACCCTGGTAGTCCACGCCGTAAACGATCATTACTCGATATTGGCGATATACAGTCAGTGTCTAAGCGAAAGTGATAAGTAATGCACCTGGGGAGTACGATCGCAAGGTTG	0	0	19	0	0	0	60	0	76	0	4	4	699	0	921	10	30	0	0	0	0	0	11	37	14	69
aaa8b08d76610a0be844e0842bfe6d65	OTU117	d__Bacteria; p__Proteobacteria; c__Alphaproteobacteria; o__Rhodobacterales; f__Rhodobacteraceae	1	TAATACGGAGGGGGTTAGCGTTGTTCGGAATTACTGGGCGTAAAGCGCACGTAGGCGGATTAGAAAGTTAGAGGTGAAATCCCGGGGCTCAACCCCGGAACTGCCTTTAAAACTACTAGTCTAGAGTTCGAGAGAGGTGAGTGGAATTCCGAGTGTAGAGGTGAAATTCGTAGATATTCGGAGGAACACCAGTGGCGAAGGCGGCTCACTGGCTCGATACTGACGCTGAGGTGCGAAAGTGTGGGGAGCAAACAGGATTAGATACCCTGGTAGTCCACACCGTAAACGATGAATGCCAGTCGTCGGGTAGTATACTATTCGGTGACACACCTAACGGATTAAGCATTCCGCCTGGGGAGTACGGTCGCAAGAT	468	21	306	114	0	0	0	0	33	0	161	28	0	0	66	102	234	0	68	0	0	112	0	0	224	0
1b773ad958c74c02a055a26ddd922cab	OTU118	d__Bacteria; p__Bacteroidota; c__Bacteroidia; o__Flavobacteriales; f__Flavobacteriaceae; g__NS4_marine_group; s__uncultured_Flavobacteriaceae	0.841935	TAATACGGAGGATCCAAGCGTTATCCGGAATTATTGGGTTTAAAGGGTCCGCAGGCGGTCTATTAAGTCAGAGGTGAAATCTTGCAGCTCAACTGTAAAATTGCCTTTGATACTGGTAGACTTGAGTCATTGTGAAGTGGTTAGAATGTGTAGTGTAGCGGTGAAATGCATAGATATTACACAGAATACCAATTGCGAAGGCAGATCACTAACAATGTACTGACGCTCATGGACGAAAGCGTGGGGAGCGAACAGGATTAGATACCCTGGTAGTCCACGCCGTAAACGATGGATACTAACTGTTCGGCCTTCGGGTTGAGTGGTTAAGCGAAAGTGATAAGTATCCCACCTGGGGAGTACGCTCGCAAGAGTG	893	296	215	0	0	0	0	0	0	0	126	88	0	0	0	0	16	0	9	0	78	59	86	0	36	31
3c76626fe597961998255d67963f5c6d	OTU119	d__Bacteria; p__Planctomycetota; c__Phycisphaerae; o__Phycisphaerales; f__Phycisphaeraceae; g__JL-ETNP-F27	1	TAATACGAAGGGCCCGAGCGTTATTCAGAATCACTGGGCTTAAAGCGTACGTAGGCGGACTTGTAGGCGTTTTGTGAAATCCCTCGGCTCAACCGAGGAACTGCAGAGCGAACCATAAGTCTTGAGACAGACAGAGGTCGTCGGAACGATTGGTGGAGTGGTGAAATGCGTTGATATCAATCGGAACGCCGAAGGAGAAGTCAGGCGACTGGGTCTGTTCTGACGCTGAGGTACGAAAGCGTGGGTAGCGAACGGGATTAGATACCCCGGTAGTCCACGCCGTAAACGATGTGCACTAGGTCGAGGGCGTTCTGACGCGACTCTCGGCCGAAGCGAAAGTGTTAAGTGCACCGCCTGGGGAGTACGGTCGCAA	0	0	0	0	64	0	0	0	0	0	0	0	0	0	0	0	0	0	35	74	1743	0	0	0	0	0
02620afbeeee62f06c3080bc799b0eff	OTU120	d__Bacteria; p__Proteobacteria; c__Gammaproteobacteria; o__Pseudomonadales; f__Moraxellaceae; g__Psychrobacter	0.999999	TAATACAGAGGGTGCAAGCGTTAATCGGAATTACTGGGCGTAAAGCGAGCGTAGGTGGCTTGATAAGTCAGATGTGAAATCCCCGGGCTTAACCTGGGAACTGCATCTGAAACTGTTAGGCTAGAGTAGGTGAGAGGGAAGTAGAATTTCAGGTGTAGCGGTGAAATGCGTAGAGATCTGAAGGAATACCGATGGCGAAGGCAGCTTCCTGGCATCATACTGACACTGAGGCTCGAAAGCGTGGGTAGCAAACAGGATTAGATACCCTGGTAGTCCACGCCGTAAACGATGTCTACTAGTCGTTGGGTCCCTTGAGGACTTAGTGACGCAGCTAACGCAATAAGTAGACCGCCTGGGGAGTACGGCCGCAAGG	0	21	0	0	0	0	119	10	41	7	0	65	183	0	48	32	4	370	0	0	0	4	609	41	0	353
92387e873d222c0ef657582f0aad58e0	OTU121	d__Bacteria; p__Actinobacteriota; c__Acidimicrobiia; o__Microtrichales; f__Microtrichaceae; g__Sva0996_marine_group	0.996607	TAACACGTAGGGAGCAAGCGTTGTCCGGATTTATTGGGCGTAAAGAGCTCGTAGGCGGTTCGGTAAGTCGGGTGTGAAAACTTGAGGCTCAACCTCAAGAGGCCACTCGATACTGCTGTGACTGGAGTCCGGTAGAGGAGTGTGGAATTCCTGGTGTAGCGGTGAAATGCGCAGATATCAGGAGGAACACCGACAGCGAAGGCAGCACTCTGGGCCGGTACTGACGCTGAGGAGCGAAAGCATGGGGAGCGAACAGGATTAGATACCCTGGTAGTCCATGCCGTAAACGTTGGGCACTAGGTGTGGGGTCTAGCTAACAGATTCCGTGCCGCAGCTAACGCATTAAGTGCCCCGCCTGGGGAGTACGGCCGCA	0	0	0	0	194	66	109	0	599	0	0	0	29	0	89	0	0	70	337	360	0	0	0	54	0	0
7af163d11439ee2ac81b033fb1fde05a	OTU122	d__Archaea; p__Thermoplasmatota; c__Thermoplasmata; o__Thermoplasmata; f__Thermoplasmata; g__Marine_Group_III	0.830699	TAACACCGGCACCTCAAGTGGTAGCCACTATTATTGGGCCTAAAGCGTTCGTAGCCGGCTTGGTTAATTCCTGGGTAAATCGTACCGCTCAACGGTGCGGATTCCGGGGACACTGCCAGGCTTGAGACCGGGGGAGATCAGAGGTACTTGCGGGGGAGCGGTGAAATGTTGTAATCCCGCAGGGACCACCAATGGCGAAGGCATCTGATCAAAACGGCTCTGACGGTGAGGGACGAAACCCTGGGGCGCAAACGGGATTAGATACCCCGGTAGTCCAGGGCGTAAACGCTGCTGACTTGGTGTTGGAGGTCCTGCGAGGGCGTCCAGTGCCGGCACGAAGGTATTGAGTCAGCCGCCTGGGGAGTACGGTCGC	0	0	0	0	467	28	48	0	48	0	0	0	0	0	6	0	0	0	692	356	206	0	0	54	0	0
30bfdb804bc7aad87d53765138458609	OTU123	d__Bacteria; p__Bacteroidota; c__Bacteroidia; o__Flavobacteriales; f__Flavobacteriaceae; g__NS5_marine_group	0.999976	TAATACGGAGGATCCAAGCGTTATCCGGAATCATTGGGTTTAAAGGGTCCGCAGGCGGTCTGATAAGTCAGAGGTGAAATCCTATCGCTCAACGATAGAACTGCCTTTGATACTGTTAGACTTGAGTTATTGTGAAGTAGTTAGAATGTGTAGTGTAGCGGTGAAATGCATAGATATTACACAGAATACCGATTGCGAAGGCAGATTACTAACAATATACTGACGCTCATGGACGAAAGCGTGGGTAGCGAACAGGATTAGATACCCTGGTAGTCCACGCCGTAAACGATGGTCACTAGCTGTTTGATGCACATTGGTGTGTTGAGTGGCTAAGCGAAAGTGATAAGTGACCCACCTGGGGAGTACGCTCGCA	762	38	644	0	0	0	0	0	0	0	81	7	8	0	0	0	47	144	16	0	0	54	5	0	65	0
94630decaa457e01b76118e61832dcb8	OTU124	d__Bacteria; p__Marinimicrobia_(SAR406_clade); c__Marinimicrobia_(SAR406_clade); o__Marinimicrobia_(SAR406_clade); f__Marinimicrobia_(SAR406_clade); g__Marinimicrobia_(SAR406_clade)	0.999983	TAATACTAGGGGTGCGAGCGTTGTCCGGAATCATTGGGCGTAAAGGGTCCGTAGGCGTCTCAATAAGTCACTTGTTAAAGACACCGGCTTAACCGGTGGCCTGCATGTGAAACTGTTGAGATAGAGTATAGGAGAGGAAAGTGGAATTCCTGGTGTAGCGGTGACATGCGTAGATATCAGGAGGAACACCAATGGCGAAGGCAACTTTCTGGCCTATTACTGACGCTGAGGGACGAAAGCGTGGGGAGCAAACAGGATTAGATACCCTGGTAGTCCACGCCGTAAACGATGAGTACTTGGTGTCGGGGGATTCGACCCCTTCGGTACCGGAGCTAACGCATTAAGTACTCCGCCTGGGAACTACGACCGCAAG	0	0	0	0	608	67	40	0	23	0	0	0	21	0	14	0	0	0	663	402	0	0	0	24	0	0
5e8419b6d50b49706d3275053c553c5e	OTU125	d__Bacteria; p__Planctomycetota; c__Planctomycetes; o__Pirellulales; f__Pirellulaceae; g__Rhodopirellula	0.739182	TAACACGAACCGTGCGAACGTTATTCGGAATCACTGGGCTTAAAGGGTACGTAGGCGGTCTTGCAAGTGGGGTGTGAAATCCCCCGGCTCAACCGGGGAACTGCGCTCCAAACTGCAAGACTTGAGGGAGATAGAGGTGAGCGGAACTGATGGTGGAGCGGTGAAATGCGTTGAGATCATCAGGAACACCAGAGGCGAAGGCGGCTCACTGGATCTCTTCTGACGCTGAGGTACGAAAGCTAGGGTAGCGAACGGGATTAGATACCCCGGTAGTCCTAGCTGTAAACGATGAGCACTGGGTCGAGGAGCCTTCCACAGTTTCTCGGCCGTAGCGAAAGTGTTAAGTGCTCCGCCTGGGGAGTATGGTCGCAAG	0	0	0	0	108	46	13	7	0	0	0	0	9	0	30	0	0	0	138	128	1361	0	0	13	0	0
0c37314546c75fb36ae35323da7eeda6	OTU126	d__Bacteria; p__Planctomycetota; c__Planctomycetes; o__Planctomycetales; f__uncultured; g__uncultured; s__uncultured_marine	0.999934	TAACACGTACTGGGCGAACGTTATTCGGAATCACTGGGCTTAAAGGGTACGTAGGCGGCCAGATTAGTCAGATGTGAAATCCCACGGCTCAACCGTGGAACTGCGTTTGATACTGTCTGGCTTGAGTGAGATAGGGGTGTGTGGAACTTCCGGTGGAGCGGTGAAATGTGTTGAGATCGGAAGGAACGCCGGTGGCGAAAGCGACACACTGGGTCTTTACTGACGCTGAGGTACGAAAGCTAGGGTAGCGAACGGGATTAGATACCCCGGTAGTCCTAGCCGTAAACGATGAGCACTAGTCGGGAGGAGTTTCGACTCTTCCGGATGCAGCGAAAGCATGAAGTGCTCCGCCTGGGGAGTATGGTCGCAAGGC	0	0	0	0	88	444	19	5	21	0	0	0	47	0	58	0	0	0	269	40	815	0	0	23	0	0
d9115f24089a1a446ea7c9baed240f85	OTU127	d__Bacteria; p__Proteobacteria; c__Alphaproteobacteria; o__Puniceispirillales; f__SAR116_clade	0.999998	TAATACGAAGGGGGCGAGCGTTGTTCGGAATTACTGGGCGTAAAGGGCGCGTAGGCGGCTCTTTAAGTTAGGCGTGAAAGCCCCGGGCTCAACCTGGGAACTGCGCTTAAGACTGGAGAGCTAGAAAACGGAAGAGGGTAGTGGAATTCCCAGTGTAGAGGTGAAATTCGTAGATATTGGGAAGAACACCAGTGGCGAAAGCGGCTACCTGGTCCGGATTTGACGCTGAGGCGCGAAAGCGTGGGGAGCAAACAGGATTAGATACCCTGGTAGTCCACGCCGTAAACGATGTCTGCTAGATGTCGGGGGGTTGCCCCTCGGTGTCGCCGCTAACGCATTAAGCAGACCGCCTGGGAAGTACGGTCGCAAGATT	579	53	469	0	0	0	0	0	0	0	151	0	0	0	0	0	120	0	38	45	0	213	8	0	145	0
edd239553b49cd903dc704ab5f57422b	OTU128	d__Bacteria; p__Planctomycetota; c__Phycisphaerae; o__Phycisphaerales; f__Phycisphaeraceae; g__SM1A02; s__marine_metagenome	0.999692	TAATACGGAAGGCCCGAGCGTTAATCGGAATCACTGGGCTTAAAGCGTACGCAGGCGGACTTGTAGGTATCTTGTGAAATCCCACGGCTTAACCGTGGAACTGCAGGGTAAACCACAAGTCTTGAGACATGTAGGGGTCAGTGGAACGATGTGTGGAGCGGTGAAATGCGTAGATATACATCGGAACGCCAATGGCGAAGGCAGCTGACTGGGCATGTTCTGACGCTCAGGTACGAAAGCGTGGGTAGCGAACGGGATTAGATACCCCGGTAGTCCACGCCGTAAACGATGCACACTAGATCGTGGTATCTCTCATGATTTCACGGTCGAAGGTAAACTGGTAAGTGTGCCGCCTGGGGAGTACGGTCGCAAG	0	55	12	79	0	0	12	165	10	35	0	79	103	292	142	638	4	94	0	0	0	0	7	22	5	36
15b0b8ced1d2029433f97699bf0781d4	OTU129	d__Bacteria; p__Proteobacteria; c__Alphaproteobacteria; o__Rhizobiales; f__Rhizobiaceae	0.999565	TAATACGAAGGGGGCTAGCGTTGTTCGGAATTACTGGGCGTAAAGCGCACGTAGGCGGATTGATCAGTTGGGGGTGAAATCCCAGGGCTCAACCCTGGAACTGCCTTCAATACTGTCTGTCTAGAGGTCGAGAGAGGTGAGTGGAATTCCGAGTGTAGAGGTGAAATTCGTAGATATTCGGAGGAACACCAGTGGCGAAGGCGGCTCACTGGCTCGATACTGACGCTGAGGTGCGAAAGCGTGGGGAGCAAACAGGATTAGATACCCTGGTAGTCCACGCCGTAAACGATGGAAGCTAGCCGTCGGGCAGTATACTGTTCGGTGGCGCAGTTAACGCATTAAGCTTCCCGCCTGGGGAGTACGGTCGCAAGAT	7	155	30	139	0	0	29	114	22	39	0	70	53	206	43	771	19	0	0	0	0	0	18	40	0	10
af39e65c1562376da34ce235a321a7cd	OTU130	d__Bacteria; p__Bacteroidota; c__Bacteroidia; o__Flavobacteriales; f__Cryomorphaceae; g__Owenweeksia; s__Cryomorphaceae_bacterium	0.890166	TAATACGGAGGATCCAAGCGTTATCCGGATTCATTGGGTTTAAAGGGTCCGCAGGCGGGGTATTAAGTCAGTGGTGAAAGCCGGCAGCTTAACTGTCGAATTGCCATTGATACTGGTACTCTTGAGTGTAGTTGAAGTAGGCGGAATAAGTCATGTAGCGGTGAAATGCATAGATATGACTTAGAACACCGATTGCGAAGGCAGCTTACTAAGCTATTACTGACGCTCATGGACGAAAGCGTGGGGAGCGAACAGGATTAGATACCCTGGTAGTCCACGCCGTAAACGATGATCACTCGCTGTTGGCGATATACAGTCAGCGGCCAAGCGAAAGCATTAAGTGATCCACCTGGGGAGTACGCTCGCAAGAGTG	0	0	0	0	76	637	99	14	48	0	0	0	449	17	246	11	10	0	3	0	30	0	0	109	0	0
7577e8302856f0380c809fe3a501a475	OTU131	d__Bacteria; p__Proteobacteria; c__Alphaproteobacteria; o__Rhodobacterales; f__Rhodobacteraceae; g__Albimonas; s__Albimonas_pacifica	0.983668	TAATACGGAGGGGGCTAGCGTTGTTCGGAATTACTGGGCGTAAAGCGCACGTAGGCGGACCATTAAGTCGGGGGTGAAATCCCGGGGCTCAACCCCGGAACTGCCTTCGATACTGGTGGTCTGGAGGTCGAGAGAGGCGAGTGGAATTCCGAGTGTAGAGGTGAAATTCGTAGATATTCGGAGGAACACCAGTGGCGAAGGCGGCTCGCTGGCTCGATACTGACGCTGAGGTGCGAAAGCGTGGGGAGCAAACAGGATTAGATACCCTGGTAGTCCACGCCGTAAACGATGAATGCTAGACGTCGGACAGCATGCTGTTCGGTGTCGCAGCCAACGCATTAAGCATTCCGCCTGGGGAGTACGGTCGCAAGAT	0	17	227	0	12	58	44	120	32	13	0	0	153	52	519	338	69	0	0	0	0	0	0	27	41	0
4a95b5b8ac973aa54d611d4965dee704	OTU132	d__Bacteria; p__Marinimicrobia_(SAR406_clade); c__Marinimicrobia_(SAR406_clade); o__Marinimicrobia_(SAR406_clade); f__Marinimicrobia_(SAR406_clade); g__Marinimicrobia_(SAR406_clade); s__uncultured_Marinimicrobia	0.99996	TAATACGAGGGGTGCTAGCGTTGTCCGGAATCACTGGGCGTAAAGGGTCCGTAGGCGTTTTGCTAAGTTGATTGTTAAATCCATCGGCTCAACCGATGACCTGCAATCAAAACTGGCAGAATAGAGTTCGAGAGGGGAAAGTAGAATTCCTGGTGTAGCGGTGACATGCGTAGATATCAGGAGGAATACCGATGGCGAAGGCAGCTTTCTGGCTCGATACTGACGCTGAGGGACGAAAGCGTGGGGAGCGAACAGGATTAGATACCCTGGTAGTCCACGCCGTAAACGATGAGTACTTGATGTCGGGGGATTCGACCCCTTCGGTGTCGTAGCTAACGCGATAAGTACTCCGCCTGGGGACTACGACCGCAAG	0	0	0	0	684	77	50	0	0	0	0	0	18	0	3	0	0	0	603	252	0	0	0	30	0	0
56486d33a86fa6c178bba64398459573	OTU133	d__Bacteria; p__Proteobacteria; c__Alphaproteobacteria; o__SAR11_clade; f__Clade_IV; g__Clade_IV; s__uncultured_bacterium	0.872252	TAATACGGAGGGGTCTAGCGTTATTCGGAATTACTGGGCGTAAAGCGAGCGTAGGCGGATTTGTAAGTTGGAGGTGAAATCCCAGAGCTTAACTCTGGAACTGCCTTCAAAACTACATTTCTTGAGTTTGGTAGAGGAGAGTGGAATTCCTAGTGTAGAGGTGAAATTCGTAGATATTAGGAGGAACACCAGTGGCGAAGGCGACTCTCTGGGCCAATACTGACGCTGAGGTTCGAAAGCATGGGTAGCGAACAGGATTAGATACCCTGGTAGTCCATGCAGTAAACGATGAGTGCTAGATGTTGGGAATTTAAATTTCCAGTATCGCAGTTAACGCGTTAAGCACTCCGCCTGGGAAGTACGGCCGCAAGGC	659	0	415	193	4	23	0	0	8	0	39	3	0	0	0	0	18	0	35	163	0	111	0	0	36	0
bc042a1211c562fc2c5f12cb70e2722e	OTU134	d__Bacteria; p__Chloroflexi; c__Dehalococcoidia; o__SAR202_clade; f__SAR202_clade; g__SAR202_clade	0.999995	TAATACGTAGGGAGCTAGCGTTACCCGGAATTACTGGGCGTAAAGGGCGCGTAGGCGGCTTGGTAAGTCTCTTGTGAAAGCTCCCGGCTTAACTGGGAGAGGTCAAGGGATACTACCAGGCTTGAGGGCAGTAGAGGAAGGCGGAATTCCCGGTGTAGCGGTGAAATGCGTAGATATCGGGAGGAACACCAGTGGCGAAAGCGGCCTTCTGGGCTGTGCCTGACGCTGAGGCGCGAGAGCGTGGGGAGCAAACTGGATTAGATACCCAGGTAGTCCACGCCCTAAACGATGAATACTAGGTATTGGGGGTATCGACCCCCCCTGTGCCGTAGCTAACGCGATAAGTATTCCGCCTGGGGACTACGGCCGCAAG	0	0	0	0	413	529	20	0	2	0	0	0	72	0	177	0	0	0	335	136	0	0	0	13	0	0
b8fbfb3227cf7d21fd0c8f1c3f4d88c5	OTU135	d__Bacteria; p__Proteobacteria; c__Alphaproteobacteria; o__Rickettsiales; f__Mitochondria; g__Mitochondria; s__uncultured_bacterium	0.947788	TAAAACGGAAGGGGCTAGTGTTACTCGTCGTAATTGGGCGTAAAGGGCGCGTAGACGGTTTTTTTAGTTAAAAGGAGAAAGACTTAGGGCTTAACTTTAAGACATGGTTTTAATACTGAAAAACTTGAGTACATCAGAGGAAAGCGGTATTTATTGTAGAGAGGTGAAATTCAGTGACATAATAAAGACCACCATTTGGCGAAAGCAGCTTTCTAGGTTGTTCTGACGTTGAGGCGCAAAAGCATAGGGAGCAAACAAGATTAGAGACCTTGGTAGTCTATGCCCTGACCGATGAGTGTTAAATCTAAAGAATTAATCTTAGATTTCAGCAAACGCGCTAAACACTCCGCCTGGGGACTACGACCGCAAGGTT	0	0	0	0	0	0	587	0	168	0	3	0	83	0	28	0	0	0	0	0	0	0	0	825	0	0
6daea0c5d0ba9382ea2a101bdbd1a794	OTU136	d__Bacteria; p__Bdellovibrionota; c__Bdellovibrionia; o__Bdellovibrionales; f__Bdellovibrionaceae; g__OM27_clade	0.999253	TAATACGAAGGGTGCAAGCGTTGCTCGGAATTACTGGGCGTAAAGCGACCGCAGGCGGTCCGGTAGGTCGGATGTGAAAGCCCAGGGCTCAACCCTGGAACTGCATTCGAAACCCTCGGACTTGAGTATGGGAGAGGAGGGCGGAATTCCTGGTGTAGAGGTGAAATTCGTAGATATCAGGAGGAACGCTCGCGGCGAAGGCGGCTCTCTGGCCCAATACTGACGCTCATGGTCGAAAGCATGGGTAGCGAACGGGATTAGATACCCCGGTAGTCCATGCCGTAAACGATGAATGCTAGCTGATGGAGGACTATACCCATTCATTGGCAAAGTTAACGCATTAAGCATTCCGCCTGGGGACTACGGCCGCAAG	0	0	0	0	0	0	628	0	59	0	4	0	469	0	189	5	6	0	0	0	0	0	0	332	0	0
fd93b5c76a3a5b534b3233b5ccfe0b1e	OTU137	d__Bacteria; p__Bacteroidota; c__Bacteroidia; o__Flavobacteriales; f__Cryomorphaceae; g__Vicingus; s__uncultured_bacterium	0.963622	TAATACGGAGGGTCCAAGCGTTATCCGGATTTATTGGGTTTAAAGGGTACGTAGGCGGAAAATTAAGTCAGTAGTGAAAGCCCATCGCTCAACGATGGAACTGCTATTGATACTGGTTTTCTTGAATATACTTGAAGTGGGCGGAATACGACATGTAGCGGTGAAATGCATAGAGATGTCGTAGAACACCGATTGCGAAGGCAGCTCACTAAGGTATTATTGACGCTAATGTACGAAAGCGTGGGGAGCGAACAGGATTAGATACCCTGGTAGTCCACGCCGTAAACTATGATTACTCGGTGTCGGCGATATACTGTCGGTGCCTAAGCGAAAGTGATAAGTAATCCACCTGGGGAGTACGATCGCAAGGTTG	0	0	3	0	0	0	213	0	100	0	0	0	790	0	235	0	7	140	0	0	0	0	0	171	9	24
c12cd9a09a1f5e6526bdcece754d7cba	OTU138	d__Archaea; p__Thermoplasmatota; c__Thermoplasmata; o__Marine_Group_II; f__Marine_Group_II; g__Marine_Group_II	1	TAATACCGGCGCCTCAAGTGGTAGTCGCTTTTATTGGGCCTAAAACGTCCGTAGCCGGTTTGGTACATTCGTGGGTAAATCAAGGTGCTCAACGCCTTGAATTCTGCGAGCACGGCCAGACTTGGGACCGGGAGAGGTGTGGGGTACTCTCAGGGTAGGGGTAAAATCCTGTCATCCTGAGGGGACCACCTGTTGCGAAGGCGCCACACTAGAACGGATCCGACGGTCAGGGACGAAGCCTAGGGGCACGAACCGGATTAGATACCCGGGTAGTCCTAGGTGTAAACGCTGTGGACTTGATGTTGGGAGTGCTCCGAGCACCCTCAGTGTCGAAGCGAAGGTGATAAGTCCACTGCCTGGGGAGTACGGTCGC	0	0	0	0	247	0	23	0	527	0	0	0	0	0	20	0	0	188	551	108	0	0	0	18	0	0
74aca60938d85c990d12ef005b1ccbaa	OTU139	d__Bacteria; p__Proteobacteria; c__Alphaproteobacteria; o__Rhodospirillales; f__AEGEAN-169_marine_group; g__AEGEAN-169_marine_group; s__unidentified_marine	0.832423	TAATACGAAGGGGGCTAGCGTTGTTCGGAATCACTGGGCGTAAAGCGTATGTAGGCGGATCAAAAAGTTAGATGTGAAATCCCTGGGCTCAACCCAGGAACTGCATTTAAAACTAGTGATCTAGAATTTGGTAAAGGTTAGTAGAATTTCCAGTGTAGAGGTGAAATTCGTAGATATTGGAAAGAATACCAGAAGCGAAGGCGACTAACTAGGCCATTTTTGACGCTGAGATACGAAAGCGTGGGTAGCAAACAGGATTAGATACCCTGGTAGTCCACGCAGTAAACGATGAGTGCTAGTCGCTGGGACATTAGTTTCAGTGTCGAAGCTAACGCATTAAGCACTCCGCCTGGGAAGTACGGTCGCAAGATTA	340	5	1073	0	0	0	0	0	0	0	27	0	0	0	0	0	18	0	9	99	0	10	3	0	92	0
1e4917490d78e66005d354151cd7d317	OTU140	d__Bacteria; p__Proteobacteria; c__Alphaproteobacteria; o__Puniceispirillales; f__SAR116_clade; g__SAR116_clade; s__alpha_proteobacterium	0.97314	TAATACGAAGGGGGCGAGCGTTATTCGGAATTATTGGGCGTAAAGGGCTCGCAGGCTGCTTGAACAGTTAGACGTGAAATCCCCGGGCTCAACCTGGGAACTGCGTTTAATACTAGCAAGCTAGAGAGATAGAGAGGAAAGTGGAACTCCCAGTGTAGAGGTGAAATTCGTAGATATTGGGAAGAACACCAGTGGCGAAAGCGACTTTCTGGCTATTTTCTGACGCTGAGGAGCGAAAGCGTGGGGAGCAAACAGGATTAGATACCCTGGTAGTCCACGCCGTAAACGATGTGTGCTAGATGTTGGAAGGTTACCTTTCAGTGTCGCAGCTAACGCACTAAGCACACCGCCTGGGAAGTACGGTCGCAAGATT	517	88	245	289	13	7	0	0	0	0	78	6	0	0	0	0	29	0	38	113	0	188	0	0	50	9
ea84ddfc7824ae71b60021e43bac49e2	OTU141	d__Bacteria; p__Verrucomicrobiota; c__Lentisphaeria; o__Lentisphaerales; f__Lentisphaeraceae; g__Lentisphaera	1	TAATACGTAGGTGGCGAGCGTTATTCGGATTTACTGGGCGTAAAGGGTCCGTAGGGGGATACTTAAGTCAGATGTGAAATTTCAGGGCTCAACCCTGAACCTGCATTTGAAACTGAGTGTCTAGAGTTCGGTAGAGGTAAGTGGAATTTGTGGTGTAGCGGTGGAATGCGTAGATATCACAAGGAACATCAAAGGCGAAAGCAGCTTACTGGGCCGCAACTGACCCTGAGGGACGAAAGCTAAGGTAGCGAAAAGGATTAGATACCCTTGTAGTCTTAGCCGTAAACGTTGTACACTCGATGTCGGGGGAATTAGCCCCTTCGGTGTCTAAGCTAACGCGATAAGTGTACCGCCTGGGAAGTACGGTCGCAAG	3	5	5	0	0	0	302	48	89	9	4	0	540	0	79	3	6	0	32	0	212	0	0	299	0	0
133db743f09c933ee9e1b9617b60903c	OTU142	d__Bacteria; p__Proteobacteria; c__Gammaproteobacteria; o__Oceanospirillales; f__Alcanivoracaceae1; g__Alcanivorax	1	TAATACGAAAGGTGCAAGCGTTAATCGGAATTACTGGGCGTAAAGCGCGCGTAGGCGGTGTGTTAAGTCGGATGTGAAAGCCCAGGGCTCAACCTTGGAATTGCATCCGATACTGGCACGCTAGAGTGCAGTAGAGGGAGGTGGAATTTCCGGTGTAGCGGTGAAATGCGTAGAGATCGGAAGGAACACCAGTGGCGAAGGCGGCCTCCTGGACTGACACTGACGCTGAGGTGCGAAAGCGTGGGGAGCAAACAGGATTAGATACCCTGGTAGTCCACGCTGTAAACGATGTCTACTAGCCGTCGGGGTCCTTAGTGACTTTGGTGGCGCAGCTAACGCGATAAGTAGACCGCCTGGGGAGTACGGCCGCAAG	142	33	151	0	42	32	39	5	9	0	15	0	93	0	27	11	66	418	98	374	0	0	5	22	7	0
a57efa6afac0298fa46a82d6d0896662	OTU143	d__Bacteria; p__Proteobacteria; c__Gammaproteobacteria; o__Pseudomonadales; f__Pseudomonadaceae; g__Pseudomonas	0.999204	TAATACAGAGGGTGCAAGCGTTAATCGGAATTACTGGGCGTAAAGCGCGCGTAGGCGGCTTGATAAGATGGGTGTGAAATCCCCGGGCTTAACCTGGGAACTGCATCCATAACTGTCTGGCTAGAGTACAGTAGAGGGTGGTGGAATTTCCTGTGTAGCGGTGAAATGCGTAGATATAGGAAGGAACACCAGTGGCGAAGGCGACCACCTGGACTGATACTGACGCTGAGGTGCGAAAGCGTGGGGAGCAAACAGGATTAGATACCCTGGTAGTCCACGCCGTAAACGATGTCAACTAGCCGTTGGAATCCTTGAGATTTTAGTGGCGCAGCTAACGCACTAAGTTGACCGCCTGGGGAGTACGGTCGCAAGA	25	19	85	118	165	384	93	2	42	0	0	0	213	9	45	7	7	0	25	4	0	50	27	36	154	50
2b30b604148ea85cf635e727e0e24378	OTU144	d__Bacteria; p__Marinimicrobia_(SAR406_clade); c__Marinimicrobia_(SAR406_clade); o__Marinimicrobia_(SAR406_clade); f__Marinimicrobia_(SAR406_clade); g__Marinimicrobia_(SAR406_clade)	0.999965	TAATACTAGGGGTGCGAGCGTTGTCCGGAATCACTGGGCGTAAAGGGTCCGTAGGCGTCCCAAAAAGTCATCTGTTAAATACACCGGCTTAACCGGTGGTCTGCATTTGAAACTGTTGGGATAGAGTATAGGAGAGGAAAGTGGAATTCCTGGTGTAGCGGTGACATGCGTAGATATCAGGAGGAACACCAATGGCGAAGGCAGCTTTCTGGCCTATTACTGACGCTGAGGGACGAAAGCGTGGGGAGCGAACAGGATTAGATACCCTGGTAGTCCACGCCGTAAACGATGAGTACTTGGTGTCGGGGGAATCGACCCCCTCGGTACCGGAGCTAACGCATTAAGTACTCCGCCTGGGAACTACGACCGCAAG	75	0	397	0	226	58	48	0	138	0	0	0	36	0	69	0	0	0	137	315	0	0	0	52	0	0
254540d669145313559ad117fa12f6ec	OTU145	d__Bacteria; p__Bacteroidota; c__Bacteroidia; o__Flavobacteriales; f__NS9_marine_group; g__NS9_marine_group; s__uncultured_Flavobacteriia	0.849501	TAATACGGAGGGTGCAAGCGTTATCCGGATTTATTAGGTTTAAAGGGTCCGCAGGCGGAATATTAAGTCAGTGGTGAAAGCCTACAGCTCAACTGTAGAACTGCCATTGATACTGATATTCTTGAGTGTGGTTGAAGTGAGCGGAATATGTCATGTAGCGGTGAAATGCATAGATATGACATGGAACACCAATTGCGAAGGCAGCTCACTAAGCCATTACTGACGCTCATGGACGAAAGCGTGGGGAGCGAACAGGATTAGATACCCTGGTAGTCCACGCCGTAAACTATGATCACTAGATGTTGGCGATATAATGTCAGCGTTCAAGAGAAATCGTTAAGTGATCCACCTGGGGAGTACGTTCGCAAGAATG	331	60	472	425	0	0	0	0	0	0	34	0	0	0	0	0	22	0	28	0	0	43	13	0	49	50
b5b815f091ba6b3e5bf6235ef1a1673d	OTU146	d__Bacteria; p__Bacteroidota; c__Rhodothermia; o__Rhodothermales; f__Rhodothermaceae; g__Rubrivirga; s__Rubrivirga_marina	0.859662	TAATACGGAGGGTCCAAGCGTTGTCCGGAATCACTGGGTGTAAAGGGTGCGCAGGCGGGCCTGTAAGTCAGGGGTGAAAGCCACCGGCCTAACCGGTGAATTGCCCTTGATACTGCAGGTCTTGAGTCCCGGAGAGGCTATCGGAATTCGTGGTGTAGCGGTGAAATGCGTAAATATCACGAGGAACACCTAATGCGTAGGCAGATAGCTGGACGGGTACTGACGCTCAGGCACGAAAGCGTGGGGAGCGAACAGGATTAGATACCCTGGTAGTCCACGCCGTAAACGATGGATGCTCGATGTTGCACCGCTTTAGGTGCAGTGTCTAAGCTAACGCGTTAAGCATCCCACCTGGGGAGTACGATCGCAAGGT	0	8	75	2	0	0	0	0	0	0	0	17	68	59	383	150	0	0	0	0	0	0	3	0	9	751
11ee97f4dc5272e816a66f6b36b821fa	OTU147	d__Bacteria; p__Gemmatimonadota; c__BD2-11_terrestrial_group; o__BD2-11_terrestrial_group; f__BD2-11_terrestrial_group; g__BD2-11_terrestrial_group; s__Gemmatimonadetes_bacterium	0.911454	TAAGACGGAGGGCGCAAGCGTTGTTCGGAATTACTGGGCGTAAAGGGCGGGCAGGCGGTCCGTTAAGTCTTCTGTGAAAATCCGGGGCTCAACCCCGTGAAATGCAGGAGATACTGGCGGACTAGAGACCGGTAGAGGCTAGCGGAATTCCTGGTGTAGCGGTGGAATGCGTAGATATCAGGAAGAACACCTGTGGCGAAGGCGGCTAGCTGGGCCGGATCTGACGCTCATCCGCGAAAGCGTGGGGAGCAAACAGGATTAGATACCCTGGTAGTCCACGCCGTAAACGATGGGCACTAGGTACTGGGTCTATAGACGGATTCAGTGCCGCAGCTAACGCATTAAGTGCCCCGCCTGGGGAGTACGGTCGCAA	0	0	0	0	245	95	104	3	101	0	0	0	10	0	502	0	0	0	279	123	0	0	0	54	0	0
3d3f521b83718d850815d98b53f1a869	OTU148	d__Bacteria; p__Proteobacteria; c__Alphaproteobacteria; o__Micavibrionales; f__Micavibrionaceae; g__uncultured; s__unidentified_marine	0.701934	TAATACGAATGGAGCAAGCGTTGTTCGGAATCACTGGGCTTAAAGCGTATGTAGGCGGAGCAGTAAGTCAGAAGTGAAAGCCTGGGGCTCAACCCCAGAACTGCTTTTGAAACTACTGTTCTAGAATCCTGGAGAGGTTGGGAGAATTCCGAGTGTAGAGGTGAAATTCGCAGATATTCGGAGGAATACCAGTGGCGTAGGCGCCCAACTGGACAGGTATTGACGCTCAGATACGAAAGCGTGGGGAGCAAACAGGATTAGATACCCTGGTAGTCCACGCCGTAAACGATGTGTGCTAGTTGTTGGGTCTCTTTAGAGACTCGGTGACGCAGAGAAATCATTAAGCACACCGCCTGGGGAGTACGGCCGCAAG	0	0	78	0	6	464	50	0	23	0	0	0	597	0	163	0	29	0	23	0	0	4	0	26	49	0
bf7e31971c70b07f231f28848be77d3a	OTU149	d__Bacteria; p__Proteobacteria; c__Gammaproteobacteria; o__Pseudomonadales; f__Moraxellaceae; g__Enhydrobacter	0.950577	TAATACAGAGGGTGCGAGCGTTAATCGGAATTACTGGGCGTAAAGCGAGTGTAGGTGGCTCATTAAGTCACATGTGAAATCCCCGGGCTTAACCTGGGAACTGCATGTGATACTGGTGGTGCTAGAATATGTGAGAGGGAAGTAGAATTCCAGGTGTAGCGGTGAAATGCGTAGAGATCTGGAGGAATACCGATGGCGAAGGCAGCTTCCTGGCATAATATTGACACTGAGATTCGAAAGCGTGGGTAGCAAACAGGATTAGATACCCTGGTAGTCCACGCCGTAAACGATGTCTACTAGCCGTTGGGGTCCTTGAGACTTTAGTGGCGCAGTTAACGCGATAAGTAGACCGCCTGGGGAGTACGGCCGCAAG	0	0	2	0	0	0	0	0	2	0	0	0	0	851	0	0	0	563	0	0	20	0	18	0	0	46
6be4be62a535f6caa135c3baeac86d4f	OTU150	d__Bacteria; p__Proteobacteria; c__Alphaproteobacteria; o__Defluviicoccales; f__uncultured; g__uncultured; s__unidentified_marine	0.833868	TAATACGGAGGGGGCAAGCGTTGCTCGGAATTACTGGGCGTAAAGCGAGCGTAGGCGGTTAGTCAAGTTGGTGGTGAAAGCCCGGAGCTCAACTCCGGAACTGCCATCAAAACTGACTTACTTGAGATTGGTAGAGGAAAATGGAATTCCTAGTGTAGAGGTGAAATTCGTAGATATTGGGAAGAACATCGGTGGCGAAGGCGATTTTCTGGGCCATATCTGACGCTGAGGTTCGAAAGCGTGGGTAGCAAACAGGATTAGATACCCTGGTAGTCCACGCCGTAAACGATGAGTGCTAGACGTTGGAAATTAATTTTTCAGTGTCGTAGTTAACGCATTAAGCACTCCGCCTGGGGAGTACGGTCGCAAGATT	303	101	543	50	0	34	0	0	0	0	33	7	0	0	0	0	62	0	26	68	0	82	29	0	126	24
eb91450f1bc28db37a7212db5d4c65f2	OTU151	d__Bacteria; p__Proteobacteria; c__Alphaproteobacteria; o__Caulobacterales; f__Hyphomonadaceae; g__Hyphomonas	0.999784	TAATACGAAGGGGGCTAGCGTTGTTCGGAATTACTGGGCGTAAAGCGCACGTAGGCGGACTTTTAAGTCAGATGTGAAATCCCGGGGCTCAACCTCGGAACTGCATTTGAAACTGGAAGTCTAGAGACCAGGAGAGGTTAGCGGAATACCGAGTGTAGAGGTGAAATTCGTAGATATTCGGTGGAACACCAGTGGCGAAGGCGGCTAACTGGACTGGTACTGACGCTGAGGTGCGAAAGTGTGGGGAGCAAACAGGATTAGATACCCTGGTAGTCCACACCGTAAACGATGAGAGCTAGTTGTTGGCAGGCATGCCTGTCGGTGACGCAGCTAACGCATTAAGCTCTCCGCCTGGGGAGTACGGTCGCAAGAT	9	101	40	582	5	0	55	31	11	13	8	49	40	115	42	74	21	0	2	16	0	7	42	13	31	176
fcdd2ec4bc061f05ce775ab1b0f22a5f	OTU152	d__Bacteria; p__Proteobacteria; c__Alphaproteobacteria; o__Parvibaculales; f__PS1_clade; g__PS1_clade	0.999896	TAATACGGAGGGGGCTAGCGTTGTTCGGAATCACTGGGCGTAAAGCGCGCGTAGGCGGACTGATCAGTTGGGGGTGAAAGCCCGGAGCTCAACTCCGGAACTGCCTTCAATACTGTCAGTCTTGAGATCGAGAGAGGTAAGCGGAATTCCGAGTGTAGAGGTGAAATTCGTAGATATTCGGAAGAACACCAGTGGCGAAGGCGGCTTACTGGCTCGATACTGACGCTGAGGTGCGAAAGCGTGGGGAGCAAACAGGATTAGATACCCTGGTAGTCCACGCCGTAAACGATGAATGCTAGCTGTCGGGCAGTTTACTGCTCGGTGGCGCAGCTAACGCATTAAGCATTCCGCCTGGGGAGTACGGTCGCAAGAC	77	25	662	251	0	11	0	0	0	0	27	0	0	0	0	0	160	0	0	0	0	31	6	0	103	128
2f6bafba88a7f55a1a17ff7683f668f1	OTU153	d__Bacteria; p__Bacteroidota; c__Bacteroidia; o__Flavobacteriales; f__Flavobacteriaceae; g__Cellulophaga	0.999685	TAATACGGAGGGTCCGAGCGTTATCCGGAATTATTGGGTTTAAAGGGTCCGTAGGCGGGCTGTTAAGTCAGGGGTGAAAGTTTGCAGCTCAACTGTAAAATTGCCTTTGATACTGGCGGTCTTGAGTTATATTGAAGTGGCTAGAATATGTAGTGTAGCGGTGAAATGCATAGATATTACATAGAATACCGATTGCGAAGGCAGGTCACTAAGTATTAACTGACGCTGATGGACGAAAGCGTGGGTAGCGAACAGGATTAGATACCCTGGTAGTCCACGCCGTAAACGATGGATACTAGCTGTGTGGTTTTCGGACTGCGCGGCCAAGCGAAAGTGATAAGTATCCCACCTGGGGAGTACGTTCGCAAGAATG	0	0	2	0	0	0	5	0	0	0	0	0	0	0	0	0	0	0	0	0	0	0	1178	4	0	284
128d832d0a415b64bb959800d9fe9249	OTU154	d__Bacteria; p__Bdellovibrionota; c__Bdellovibrionia; o__Bacteriovoracales; f__Bacteriovoracaceae; g__Peredibacter	0.998032	TAATACGGAGGGTGCGAGCGTTGTTCGGATTTACTGGGCGTAAAGCGCGCGCAGGCGGACTAGCAAGTCAGATGTGAAATCTCGGGGCTCAACCCCGAAACTGCGTCTGAAACTGTTAGTCTAGAATCTCATAGGGGGTAGGGGAATTTCACGTGTAGGGGTAAAATCCGTAGAGATGTGAAGGAACACCTGAGGCGAAGGCGCCTGCCTGGATGAGTATTGACGCTGAGGCGCGAAAGCGTGGGGAGCAAACAGGATTAGATACCCTGGTAGTCCACGCCGTAAACGATGAGTACTAGTTATTGGAGGTATTGACTCCTTCAGTGACGTAGCTAACGCATTAAGTACTCCGCCTGGGAAGTACGGTCGCAAG	88	7	370	0	0	0	89	12	61	0	8	0	121	0	130	29	5	0	0	0	0	112	93	76	156	113
cd1d07df311950267b9d28a7cc4d4ad2	OTU155	d__Bacteria; p__Actinobacteriota; c__Actinobacteria; o__Micrococcales; f__Microbacteriaceae	0.99998	TAATACGTAGGGTGCAAGCGTTGTCCGGAATTATTGGGCGTAAAGAGCTCGTAGGCGGTTTGTCGCGTCTGCTGTGAAAACGCGAGGCTCAACCTCGCGCCTGCAGTGGGTACGGGCAAACTAGAGTGCGGTAGGGGAGATTGGAATTCCTGGTGTAGCGGTGGAATGCGCAGATATCAGGAGGAACACCGATGGCGAAGGCAGATCTCTGGGCCGTAACTGACGCTGAGGAGCGAAAGCATGGGGAGCGAACAGGATTAGATACCCTGGTAGTCCATGCCGTAAACGTTGGGAACTAGATGTAGGGACCATTCCACGGTTTCTGTGTCGCAGCTAACGCATTAAGTTCCCCGCCTGGGGAGTACGGTCGCAA	0	145	0	0	28	27	42	16	16	9	0	92	31	13	15	23	0	0	18	0	187	0	285	19	0	489
5ba36ad42bd048c83f2c3bd619a55b15	OTU156	d__Bacteria; p__Proteobacteria; c__Alphaproteobacteria; o__SAR11_clade	1	TAATACGAAGGGACCTAGCGTAGTTCGGAATTACTGGGCTTAAAGAGCTCGTAGGTGGTTAGAAAAGTTGGTGGTGAAAGCCCAAGGCTTAACCTTGGAATTGCCTCCAAAACTTTTTAACTAGAGTATGATAGAGGTAAGCGGAATTTCTAGTGTAGAGGTGAAATTCGTAGATATTAGAAAGAACACCAATTGCGAAGGCAGCTTTCTGGATCATTACTGACACTGAGGAGCGAAAGCATGGGTAGCGAAGAGGATTAGATACCCTCGTAGTCCATGCTGTAAACGATGTGTGCTAGACGTTGGAAATTTTATTTTCAGTGTCGCAGCAAAAGCGTTAAGCACACCGCCTGGGGAGTACGACCGCAAGGTT	0	0	0	0	151	16	32	0	280	0	0	0	0	0	0	19	0	0	32	701	0	0	0	214	0	0
0998bebf742a9942f64a46740dd006f5	OTU157	d__Bacteria; p__Bacteroidota; c__Bacteroidia; o__Cytophagales; f__Cyclobacteriaceae; g__Roseivirga; s__Roseivirga_spongicola	0.724341	TAATACGGAGGGTGCAAGCGTTGTCCGGATTTATTGGGTTTAAAGGGTGCGTAGGCGGATCTTTAAGTCAGTGGTGAAAGCCTGCAGCTTAACTGTAGAACTGCCATTGATACTGGAGGTCTTGAGTACACTAGAGGTAGGCGGAATTTATGGTGTAGCGGTGAAATGCATAGATACCATAAAGAACACCTATAGCGTAGGCAGCTTACTGGAGTGTAACTGACGCTGAGGCACGAAAGCATGGGGAGCGAACAGGATTAGATACCCTGGTAGTCCATGCCGTAAACGATGATTACTCGATGTTGGCGATATACTGTCAGCGTCCAAGCGAAAGCGTTAAGTAATCCACCTGGGGAGTACGCTCGCAAGAGTG	0	4	0	0	37	1179	5	0	0	0	0	4	24	0	10	0	0	0	3	80	4	0	0	12	13	62
1be6340cb9a26e1d0d64d4faa82a1071	OTU158	d__Archaea; p__Crenarchaeota; c__Nitrososphaeria; o__Nitrosopumilales; f__Nitrosopumilaceae; g__Nitrosopumilaceae; s__uncultured_marine	0.723604	TAAAACCAGCACCTCAAGTTGTCAGGAGGATTATTGGGCCTAAAGCATCCGTAGCCGGCTCTGTTAGTTTTCGGTTAAATCCATATGCTCAACATATGGGCTGTCGGAAATACTGCAGAGCTAGGGAATGGGAGAGGTAGACGGTACTCGGTAGGAAGGGGTAAAATCCTTTGATCTATTGATGACCACCTGTGGCGAAGGCGGTCTACCAGAACATGTTCGACGGTGAGGGATGAAAGCTGGGGGAGCAAACCGGATTAGATACCCGGGTAGTCCCAGCTGTAAACGATGCAGACTAGATGATGCATTAGCATATAGCTAGTGCAGTGTCTCAGGGAAGCCGTTAAGTCTGCCGCCTGGGAAGTACGTACGC	0	0	0	0	37	0	170	0	724	0	0	0	3	0	0	0	0	57	6	249	0	0	0	179	0	0
cbfb59005b8207ddfdb8924b581ad722	OTU159	d__Bacteria; p__Proteobacteria; c__Alphaproteobacteria; o__Rhodobacterales; f__Rhodobacteraceae	0.997919	TAATACGGAGGGGGCTAGCGTTGTTCGGAATTACTGGGCGTAAAGCGCACGTAGGCGGATACTTAAGTCAGGGGTGAAATCCCGGGGCTCAACCCCGGAACTGCCTTTGATACTGGGTATCTAGAGATCGAGAGAGGCGGGTGGAATTCCGAGTGTAGAGGTGAAATTCGTAGATATTCGGAGGAACACCAGTGGCGAAGGCGGCCCGCTGGCTCGATACTGACGCTGAGGTGCGAAAGCGTGGGGAGCAAACAGGATTAGATACCCTGGTAGTCCACGCCGTAAACGATGAATGCTAGTCGTCGGGTTGCATGCAATTCGGTGACGCACCTAACGGATTAAGCATTCCGCCTGGGGAGTACGGTCGCAAGAT	0	0	235	0	0	0	67	0	36	0	0	0	300	11	442	15	163	0	0	0	0	0	0	70	75	0
3dc938b8ccdf824a6414947e56af0c21	OTU160	d__Bacteria; p__Planctomycetota; c__OM190; o__OM190; f__OM190; g__OM190; s__uncultured_Planctomycetaceae	0.866336	TAAGACGGAGGGCGCAAACGTTGCTCGGAATCACTGGGCATAAAGGGCATGTAGGCGGCCCGATCAGTCAGATGTGAAATCCTTCGGCTCAACCGGAGAACTGCATTTGATACTGTCGAGCTCGAGGATGGTTGGGGTAAGCGGAACTCCTGGTGGAGCGGTGAAATGCGTAGATATCAGGAGGAACACCAGTGGCGAAAGCGGCTTACTGGACCATTTCTGACGCTGAGGTGCGAAAGCTAGGGTAGCGAACGGGATTAGATACCCCGGTAGTCCTAGCCGTAAACGATGGGCACTAGGTTGGGGGGACACCTATGGTCTTCCCAGCTGTAGCAAATGTGTTAAGTGCCCCGCCTGGGGAGTACGCACGCAA	0	0	0	0	44	21	0	7	19	0	0	0	0	0	12	0	0	0	13	26	1244	0	0	20	0	0
ba2c6e4a86e76cbb3ab206e7038964fd	OTU161	d__Bacteria; p__Bacteroidota; c__Bacteroidia; o__Flavobacteriales; f__Flavobacteriaceae; g__NS5_marine_group	0.999218	TAATACGGAGGATCCAAGCGTTATCCGGAATTATTGGGTTTAAAGGGTCCGTAGGTGGTTATTTAAGTCAGAGGTGAAATCCTGCCGCTTAACGGTAGAACTGCCTTTGATACTGATTAACTTGAGTTATTGTGAAGTAGTTAGAATATGTAGTGTAGCGGTGAAATGCATAGATATTACATAGAATACCGATTGCGAAGGCAGATTACTAACAATATACTGACACTGAGGGACGAAAGCGTGGGTAGCGAACAGGATTAGATACCCTGGTAGTCCACGCCGTAAACGATGGTCACTAGCTGTTTGATTAACATTGGTTAATTAAGTGGCTAAGCGAAAGTGATAAGTGACCCACCTGGGGAGTACGCTCGCA	586	9	526	0	2	12	0	0	0	0	80	5	5	0	0	0	43	0	14	6	0	44	0	0	64	0
c59e5217bece7a08c8118dfc414a021f	OTU162	d__Bacteria; p__Cyanobacteria; c__Cyanobacteriia; o__Chloroplast; f__Chloroplast; g__Chloroplast	1	TAAGACGGAGGATGCAAGTGTTATCCGGAATCACTGGGCGTAAAGCGTCTGTAGGTGGTCCAATAAGTCAACTGTTAAATCTTGAGGCTTAACCTCAAAACCGCAGTCGAAACTATTAGACTAGAGTATAGTAGGGGTAAAGAGAATTTCCAGTGGAGCGGTGAAATGCGTAGAGATTGGAAAGAACACCAATGGCGAAGGCACTTTACTGGGCTATTACTAACACTCAGAGACGAAAGCTAGGGTAGCAAATGGGATTAGATACCCCAGTAGTCCTAGCTGTAAACAATGGATACTAGATGTTGAACAGATCGACCTGTGCAGTATCAAAGCTAACGCGTTAAGTATCCCGCCTGGGAAGTATGCTCGCAAG	34	91	37	1043	0	0	0	0	0	0	0	46	0	0	0	0	0	0	0	0	74	0	16	0	0	54
3fe05dae60a792014268ba9197c1449b	OTU163	d__Bacteria; p__Proteobacteria; c__Alphaproteobacteria; o__Rhizobiales; f__Stappiaceae; g__Labrenzia	0.983697	TAATACGAAGGGGGCTAGCGTTGTTCGGAATCACTGGGCGTAAAGCGCACGTAGGCGGACTTTTAAGTCAGGGGTGAAATCCCGGGGCTCAACCCCGGAACTGCCTTTGATACTGGAAGTCTTGAGTCCGAGAGAGGTGAGTGGAACTCCGAGTGTAGAGGTGAAATTCGTAGATATTCGGAAGAACACCAGTGGCGAAGGCGGCTCACTGGCTCGGTACTGACGCTGAGGTGCGAAAGCGTGGGGAGCAAACAGGATTAGATACCCTGGTAGTCCACGCCGTAAACGATGGAAGCTAGCCGTCAGGTAGCATGCTATTTGGTGGCGCAGCTAACGCATTAAGCTTCCCGCCTGGGGAGTACGGTCGCAAGAT	33	272	100	188	9	0	72	33	37	13	5	36	36	0	64	91	16	0	17	0	0	19	68	60	93	59
b36d7ffeabd6b895397d119e6c1e66f7	OTU164	d__Bacteria; p__Patescibacteria; c__Gracilibacteria; o__Candidatus_Peregrinibacteria; f__Candidatus_Peregrinibacteria; g__Candidatus_Peregrinibacteria; s__uncultured_bacterium	0.981509	TAATACGGAGGGTGCAAGCGTTATCCGGAATCATTGGGCGTAAAGCGTCCGTAGGCGGTTAAATAAGTATGATATGAAAGACGATGGCTCAACCATCGGAACGTGTTGTAAACTGTTTAACTAGAGGACTGGAGAGGTGTGTAGAATTCTGCATGTAGGGGTAAAATCCGTAGATATGCAGAGGAATACCAAAAGCGAAGGCAGCACACTGGACAGTTCCTGACGCTCAGGGACGAAAGCTTGGGGAGCGAACGGGATTAGATACCCCGGTAGTCCAAGCCGTAAACAATGATCACTCGATGTTAGGCTTTTCAATCGGCCTAGTGTCCAAGCTAACGCGTTAAGTGATCCGCCTGGGGAGTACGATCGCAAG	0	42	0	0	88	155	48	7	136	5	20	281	51	0	125	38	9	0	135	56	12	3	15	61	9	11
560bd6be00a15fb07c888c4a117078fb	OTU165	d__Bacteria; p__Bdellovibrionota; c__Bdellovibrionia; o__Bdellovibrionales; f__Bdellovibrionaceae; g__OM27_clade	0.999545	TAATACGGAGGGTGCAAGCGTTGCTCGGAATCACTGGGCGTAAAGGGCACGCAGGCGGCGTGTCAGGTCGAGTGTGAAATCCCTGGGCTCAACCCAGGAACTGCACTCGAAACCGGCATGCTTGAGTCCGAGAGAGGGTGGTGGAATTCCTGGTGTAGAGGTGAAATTCGTTGATATCAGGAGGAACATCGGCGGCGAAGGCGGCCACCTGGCTCGGTACTGACGCTCATGTGCGAAAGCGTGGGTAGCAAACAGGATTAGATACCCTGGTAGTCCACGCCGTAAACGATGAATGCTAGGTGTTGGAGGATTCACCCCTTCAGTGCCGCAGTTAACGCATTAAGCATTCCGCCTGGGGAGTACGGTCGCAAGA	0	4	152	915	0	0	0	0	0	0	0	0	12	11	85	94	0	0	0	0	0	0	0	0	0	6
822f92fbc8fac56e91db12fe075bd7a0	OTU166	d__Archaea; p__Thermoplasmatota; c__Thermoplasmata; o__Marine_Group_II; f__Marine_Group_II; g__Marine_Group_II; s__marine_metagenome	0.908118	TAATACCGGCAGCTCAAGTGGTCGTCGCTTTTATTGGGCCTAAAACGTCCGTAGCCTGTTTGGTAAATCTGTGGGTAAATCAACCAGCTTAACTGGTTGAATTCTGCAGAGACTGCCAGACTAGGGACCGGGAGAGGTGTGGGGTACTCTAGGGGTAGGGGTAAAATCCTGTCATCCTTAGAGGACCACCAGTTGCGAAGGCGCCACACTGGAACGGATTCGACGGTCAGGGACGAAGCCTAGGGGCACGAACCGGATTAGATACCCGGGTAGTCCTAGGTGTAAACGCTGTGAACTTGGTGTCGGGGATCCGTCATGGGTCCCCGGTGCCGGAGTGAAGATGTTAAGTTCACTGCCTGGGGAGTACGGTCGC	166	10	281	0	17	8	0	0	0	0	507	0	0	0	0	0	7	0	12	20	167	72	0	0	2	0
ecec83122a9c9d207587fd9a77d9f677	OTU167	d__Bacteria; p__Bdellovibrionota; c__Bdellovibrionia; o__Bdellovibrionales; f__Bdellovibrionaceae; g__OM27_clade; s__uncultured_marine	0.718648	TAATACGGAGGGTGCAAGCGTTGCTCGGAATCACTGGGCGTAAAGCGTACGCAGGCGGCCGATTAAGTTGGATGTGAAAGCCCTGGGCTCAACCCAGGAATTGCATTCAAAACTGGTTGGCTTGAGTGTGAGAGAGGGAAGTGGAATTCCAGGTGTAGAGGTGAAATTCGTTGATATCTGGAGGAACACCGGCGGCGAAGGCGGCTTCCTGGCTCACAACTGACGCTCATGTACGAAAGCGTGGGTAGCAAACAGGATTAGATACCCTGGTAGTCCACGCCGTAAACGATGTTTGCTAGGTGTTGGTGGAATTCACCCCATCAGTGCCGCAGTTAACGCATTAAGCAAACCGCCTGGGGAGTACGGTCGCAAG	35	32	325	697	0	9	0	0	0	0	4	0	0	0	0	0	34	0	7	0	91	6	0	0	28	0
b1a319780a7cc98a636ae0c04f30c5c4	OTU168	d__Bacteria; p__Myxococcota; c__Myxococcia; o__Myxococcales; f__Myxococcaceae; g__P3OB-42	0.999352	TAATACAGAGGGTGCAAACGTTGTTCGGAATTACTGGGCGTAAAGCGCGTGTAGGCGGCATGTTAAGTCGACTGTGAAAGCCCATGGCTCAACCATGGAAGTGCAGTCGATACTGGCATGCTCGAGTCCCGGAGAGGGTGATGGAATTCCCAGTGTAGAGGTGAAATTCGTAGATATTGGGAGGAACACCGGTGGCGAAGGCGATCACCTGGACGGGTACTGACGCTGAGACGCGAAAGCGTGGGGAGCAAACAGGATTAGATACCCTGGTAGTCCACGCCGTAAACGATGAGCACTAGTTGTTGTGGGTATTGACCCCTGCAGTGACGACGCTAACGCATTAAGTGCTCCGCCTGGGGACTACGGCCGCAAG	0	5	121	350	3	0	0	0	0	0	0	0	38	66	390	255	17	0	0	0	7	0	0	0	12	0
463349e3cc7e88f06acf635c566d67ea	OTU169	d__Bacteria; p__Actinobacteriota; c__Acidimicrobiia; o__Microtrichales; f__Microtrichaceae; g__Sva0996_marine_group	0.948694	TAACACGTAGGGAGCGAGCGTTGTCCGGATTTATTGGGCGTAAAGAGCTCGTAGGCGGTTCGGTAAGTTAGGTGTGAAAGCTCGAGGCTCAACCTCGAGAAGCCACCTAATACTGCTGTGACTTGAGTCCGGTAGAGGAGTGTGGAATTCCTGGTGTAGCGGTGAAATGCGCAGATATCAGGAGGAACACCTACAGCGAAGGCAGCACTCTGGGCCGGTACTGACGCTGAGGAGCGAAAGCGTGGGGAGCGAACAGGATTAGATACCCTGGTAGTCCACGCCGTAAACGTTGGGCACTAGGTGTGGGGTCGAATTAACCGATTCCGTGCCGTAGCTAACGCATTAAGTGCCCCGCCTGGGGAGTACGGCCGCA	0	0	0	0	92	44	111	0	196	0	0	0	63	0	292	0	0	0	61	282	0	0	0	116	0	0
3f6cc7f814c0e5a3a2c0bb6941cb3a8a	OTU170	d__Bacteria; p__Proteobacteria; c__Alphaproteobacteria; o__Rhodobacterales; f__Rhodobacteraceae; g__Paracoccus	0.890061	TAATACGGAGGGGGCTAGCGTTGTTCGGAATTACTGGGCGTAAAGCGCATGTAGGCGGACCAGAAAGTTGGGGGTGAAATCCCGGGGCTCAACCCCGGAACGGCCTTCAAAACTATTGGTCTGGAGTTCGAGAGAGGTGAGTGGAATTCCGAGTGTAGAGGTGAAATTCGTAGATATTCGGAGGAACACCAGTGGCGAAGGCGGCTCACTGGCTCGATACTGACGCTGAGATGCGAAAGCGTGGGGAGCAAACAGGATTAGATACCCTGGTAGTCCACGCCGTAAACGATGAATGCCAGACGTCGGCGCGCATGCGTGTCGGTGTCACACCTAACGGATTAAGCATTCCGCCTGGGGAGTACGGTCGCAAGAT	75	73	115	174	0	0	9	15	0	0	0	26	0	0	21	6	0	109	14	0	0	20	336	14	65	178
dfb59d326015dd1643e8c1b62f89d8e2	OTU171	d__Bacteria; p__Proteobacteria; c__Gammaproteobacteria; o__Alteromonadales; f__Idiomarinaceae; g__Idiomarina	0.999998	TAATACGGAGGGTGCAAGCGTTAATCGGAATTACTGGGCGTAAAGCGTACGTAGGCGGTGTGTTAAGCAAGATGTGAAAGCCCCGGGCTCAACCTGGGAATGGCATTTTGAACTGGCACGCTAGAGTCCTGAAGAGGGTGGTAGAATTTCCAGTGTAGCGGTGAAATGCGTAGATATTGGAAGGAATACCGGTGGCGAAGGCGGCCACCTGGTCAGAGACTGACGCTGAGGTACGAAAGCGTGGGGAGCAAACAGGATTAGATACCCTGGTAGTCCACGCCGTAAACGATGTCAACTAGTTGTTCGTGTCTTTAAGACGTGAGTAACGCAGCTAACGCACTAAGTTGACCGCCTGGGGAGTACGGCCGCAAGG	28	59	63	409	47	70	16	0	34	0	0	0	9	0	24	0	0	0	268	157	56	0	0	7	0	0
f7a9fcc0f98f31e6feb14dc773349adb	OTU172	d__Bacteria; p__Chloroflexi; c__Dehalococcoidia; o__SAR202_clade; f__SAR202_clade; g__SAR202_clade	0.99926	TAATACGTAGGTCACAAACGTTGTCCGGATTTATTGGGCGTAAAGGGTCCGTAGGCGGTTCGGTAAGTCTCCTGTGAAATCTTCAGGCTCAACTTGAAGAGGTCGGGGGATACTGCCGGACTTGAGACTGTTAGAGGCAAGTGGAATTCCCGGTGTAGTGGTGAAATGCGTAGATATCGGGAGGAACACCAGTGGCGAAAGCGGCTTGCTGGGACAGTTCTGACGCTGAGGGACGAAAGCGTGGGTAGCAAACCGGATTAGATACCCGGGTAGTCCACGCCGTAAACGATGAATGCTAGGTTTTCGGGGTATCGACCCCCTGAGAGCCGTAGCTAACGCGATAAGCATTCCGCCTGGGGACTACGGTCGCAAG	0	0	0	0	217	245	32	0	43	0	0	0	10	0	71	0	0	0	471	94	0	0	0	31	0	0
5d59034c0f1041821525865c4ed9431f	OTU173	d__Bacteria; p__Verrucomicrobiota; c__Verrucomicrobiae; o__Opitutales; f__Puniceicoccaceae; g__MB11C04_marine_group	1	TAATACGGAGACCTCGAGCGTTACTCGGATTCACTGGGCGTAAAGGGTGAGTAGGCGGCCATGTATGTCGGGTGTGAAATCCCGGGGCTTAACCCCGGAACTGCGCCCGAAACTACTTGGCTAGAGTCTCGGAGAGGATAGTGGAATTCCAGGTGTAGCGGTGAAATGCGTAGATATCTGGAGGAACACCAGTGGCGAAGGCGACTGTCTGGACGAGAACTGACGCTCAATCACGAAAGCGTGGGTAGCGAAAGGGATTAGATACCCCTGTAGTCCACGCCGTAAACGTTGTACACTAAGTTTCGGAGGATTCGACCCCTTCGGAGCTCAAGCTAACGCGTTAAGTGTACCGCCTGAGGACTACGGCCGCAAG	63	0	725	230	0	16	0	0	0	0	41	0	0	0	0	0	53	0	18	35	0	12	0	0	4	15
dfca1c1863aba86e2f0ee4494d5591b9	OTU174	d__Bacteria; p__Proteobacteria; c__Alphaproteobacteria; o__Rhizobiales; f__Rhizobiaceae; g__Nitratireductor	0.989138	TAATACGAAGGGGGCTAGCGTTGTTCGGAATTACTGGGCGTAAAGCGCGCGTAGGCGGATCGGTCAGTTAGGGGTGAAATCCCGGGGCTCAACCCCGGAACTGCCTCTAATACTGCCGATCTAGAGTTCGAGAGAGGTGAGTGGAATTCCGAGTGTAGAGGTGAAATTCGTAGATATTCGGAGGAACACCAGTGGCGAAGGCGGCTCACTGGCTCGATACTGACGCTGAGGTGCGAAAGCGTGGGGAGCAAACAGGATTAGATACCCTGGTAGTCCACGCCGTAAACGATGGAAGCTAGCCGTTGGCAGGTTTACCTGTCGGTGGCGCAGTTAACGCATTAAGCTTCCCGCCTGGGGAGTACGGTCGCAAGAT	118	417	81	0	22	8	23	12	18	8	14	107	0	0	36	36	15	0	22	0	0	23	84	31	23	108
17587a11fce83f6641ba910bf2c0c618	OTU175	d__Bacteria; p__Proteobacteria; c__Gammaproteobacteria	0.983646	TAATACGGGGGGTGCGAGCGTTAATCGGAATTACTGGGCGTAAAGAGCACGTAGGCGGTTGATTAAGTTGGATGTGAAATCCCAGGGCTTAACCTTGGAACTGCATACAAAACTGGTGAGCTAGAGTAAGGGAGAGGAGAGTGGAATTTCCAGTGTAGCGGTGAAATGCATAGATATTGGAAGGAACACCAGTGGCGAAGGCGACTCTCTGGCCTATTACTGACGCTGAGGTGCGAAAGCGTGGGGAGCAAACAGGATTAGATACCCTGGTAGTCCACGCCCTAAACGATGAGAACTAGCCGTTGGTCCTTAAGGGCTAGTGGCGAAGCTAACGCGCTAAGTTCTCCGCCTGGGGAGTACGGCCGCAAGGTTA	0	17	0	0	0	0	228	0	189	0	12	0	360	0	99	0	0	155	0	0	0	0	0	129	4	0
7a30020ff99b52e14b8468bd3b8815d9	OTU176	d__Bacteria; p__Proteobacteria; c__Alphaproteobacteria; o__Micavibrionales; f__Micavibrionaceae; g__uncultured; s__uncultured_organism	0.838007	TAATACGGGGGGAGCGAGCGTTATTCGGAATCACTGGGCGTAAAGCGTACGTAGGCGGCTTGGCAAGTCAGAAGTGAAATCCCAGGGCTCAACCCTGGAACTGCTTTTGAAACTGCCTCGCTAGAATTCGGGAGAGGTTGGCGGAATCCCCAGTGTAGAGGTGAAATTCGTAGATATTGGGGGGAACACCAGTGGCGTAGGCGGCCAACTGGACCGACATTGACGCTGAGGTACGAAAGCGTGGGGAGCAAACAGGATTAGATACCCTGGTAGTCCACGCCGTAAACGATGTGTGCTAGCTGTCAGGTAGTTTACTATTTGGTGGCGCAGCTAACGCATTAAGCACACCGCCTGGGAAGTACGGCCGCAAGGT	0	0	0	0	0	0	230	44	10	0	8	0	505	73	76	29	0	96	0	0	0	0	0	122	0	0
0b1f5c71a7c200054df34989642a789c	OTU177	d__Bacteria; p__Proteobacteria; c__Gammaproteobacteria; o__Oceanospirillales; f__Nitrincolaceae; g__Marinobacterium; s__Marinobacterium_litorale	0.74765	TAATACGGAGGGTGCAAGCGTTAATCGGAATAACTGGGCGTAAAGCGCGCGTAGGTGGTTTGGTCAGTCAGATGTGAAAGCCCCGGGCTCAACCTGGGAATTGCACCTGATACTGCCAGACTAGAGTACGGTAGAGGGAAGTGGAATTTCCGGTGTAGCGGTGAAATGCGTAGAGATCGGAAGGAACACCAGTGGCGAAGGCGACTTCCTGGACTGATACTGACACTGAGGTGCGAAAGCGTGGGGAGCAAACAGGATTAGATACCCTGGTAGTCCACGCCGTAAACGATGTCAACTAGTTGTTGGGAGACTTGATCTCTTAGTAACGAAGCTAACGCGATAAGTTGACCGCCTGGGGAGTACGGCCGCAAGG	0	0	2	0	62	95	63	0	228	72	22	0	199	7	195	132	26	0	37	0	0	0	0	38	0	0
7841f2369b1fa339f1a050ff84d0f130	OTU178	d__Bacteria; p__Proteobacteria; c__Gammaproteobacteria; o__Cellvibrionales; f__Halieaceae; g__OM60(NOR5)_clade	0.992673	TAATACGGAGGGTGCGAGCGTTAATCGGAATTACTGGGCGTAAAGCGCGCGTAGGTGGTCTGTTAAGTCGGATGTGAAAGCCCCGGGCTCAACCTGGGAACTGCATCCGATACTGGCAGACTAGAGTGCGGGAGAGGGAGGTAGAATTCCACGTGTAGCGGTGAAATGCGTAGATATGTGGAGGAATACCAGTGGCGAAGGCGGCCTCCTGGCTCGACACTGACACTGAGGTGCGAAAGCGTGGGGAGCAAACAGGATTAGATACCCTGGTAGTCCACGCCGTAAACGATGTCTACTAGCTGTAGGGGTACTTGAGACCTTTGTAGCGCAGCTAACGCAATAAGTAGACCGCCTGGGGAGTACGGCCGCAAGG	292	27	418	0	12	0	3	0	0	0	63	8	0	0	0	0	90	0	10	5	0	96	9	0	132	11
50ef4914b5c42abeff7956694d6ef44b	OTU179	d__Bacteria; p__SAR324_clade(Marine_group_B); c__SAR324_clade(Marine_group_B); o__SAR324_clade(Marine_group_B); f__SAR324_clade(Marine_group_B); g__SAR324_clade(Marine_group_B); s__uncultured_SAR324	0.922579	TAATACGTAGGGTGCGAGCGTTGTTCGGAATTACTGGGCGTAAAGGGCGTGCAGGCGGATTGGCAAGCCGGAGGTGAAAGCCCGGGGCTCAACCCCGGAGGGTCTTTCGGAACTGCCAGTCTTGAGAGGGTCAGGGGCCAGCGGAATTCCTGGTGTAGAGGTGAAATTCGTAGAGATCAGGAGGAACACCGGCGGCGAAAGCGGCTGGCTGGGGCCACTCTGACGCTGAGGCGCGAAAGCGTGGGGAGCAAACAGGATTAGATACCCTGGTAGTCCACGCCGTAAACGATGGGCACTAAGCGTCCGACGGGTTCGACCCTGTTGGGTGCTGCAGTTAACGCGTTAAGTGCCCCGCCTGGGGAGTACGGTCGCA	186	17	560	92	12	0	0	0	15	0	55	0	0	0	0	0	97	0	18	33	0	27	0	0	50	6
d08a845bdafea9c7d1ee3bf2bbc60eb9	OTU180	d__Bacteria; p__Cyanobacteria; c__Cyanobacteriia; o__Cyanobacteriales; f__Microcystaceae; g__Synechocystis_CCALA_700; s__uncultured_bacterium	0.932098	TAATACGGAGGATGCAAGCGTTATCCGGAATTATTGGGCGTAAAGCGTCCGTAGGTGGTTTTGCAAGTCCGCTGTTAAAGCATGGAGCTTAACTCCATAAAGGCGGTGGAAACTGTGAGACTAGAGTTCGGTAGGGGTAGCGGGAATTCCCAGTGTAGCGGTGAAATGCGTAGATATTGGGAAGAACATCGGTGGCGAAAGCGCGCTACTGGGCCGAAACTGACACTGAGGGACGAAAGCTAGGGTAGCGAAAGGGATTAGATACCCCTGTAGTCCTAGCCGTAAACGATGGATACTAGGCGTGGCTTGTATCGACCCGAGCCGTGCCGAAGCTAACGCGTTAAGTATCCCGCCTGGGGAGTACGCACGCAAG	20	589	6	0	0	0	0	0	0	0	0	90	0	0	0	0	0	0	0	0	40	0	378	0	0	43
6ba0489b12d9ef792319442491e3ebeb	OTU181	d__Bacteria; p__Nitrospinota; c__Nitrospinia; o__Nitrospinales; f__Nitrospinaceae; g__LS-NOB	0.999784	TAATACGGAGGGGGCAAGCGTTGTTCGGAATTATTGGGCGTAAAGAGTATGTAGGCGGCTGGATAAGTCAGGCGTGTAAGCCCACGGCTCAACCGTGGAATTGCGTTTGAAACTATTCGGCTTGAGTGCAGGAGAGGAAGGCGGAATTCCCAGTGTAGCGGTGAAATGCATTGATATTGGGAAGAACACCGGTGGCGAAGGCGGCCTTCTGGTCTGTTACTGACGCTGAGATACGAAAGCCAGGGGAGCAAAGGGGATTAGATACCCCCGTAGTCCTGGCCGTAAACGATGGGCACTAGGTGCGGGAGGTATCGATCCCTTCCGTGTCGCAGCTAACGCATTAAGTGCCCCGCCTGGGGAGTACGGTCGCAAG	0	0	0	0	295	121	25	4	0	0	0	0	5	0	0	0	0	0	471	236	0	0	3	0	0	0
b7c0b44578f6660eb0da8660caf28cd1	OTU182	d__Bacteria; p__Proteobacteria; c__Alphaproteobacteria; o__Puniceispirillales; f__SAR116_clade; g__SAR116_clade; s__uncultured_bacterium	0.873209	TAATACGAAGGGGGCGAGCGTTGTTCGGAATTACTGGGCGTAAAGGGCGCGTAGGCGGTCTATCCAGTTGGGCGTGAAAGCCCTGGGCTCAACCCAGGAATTGCGTCCAATACTAATAGACTAGAGACCGAGAGAGGATAGTGGAATTTCCAGTGTAGAGGTGAAATTCGTAGATATTGGAAAGAACACCAGTGGCGAAAGCGACTATCTGGCTCGGTTCTGACGCTGAGGCGCGAAAGCGTGGGGAGCAAACAGGATTAGATACCCTGGTAGTCCACGCCGTAAACGATGTCTGCTAGGTGTCGGGAGGTAACCTTTCGGTGCCGCAGCTAACGCATTAAGCAGACCGCCTGGGAAGTACGGCCGCAAGGCT	167	20	654	70	8	0	0	0	0	0	16	0	0	0	0	0	30	0	22	17	0	87	0	0	50	16
79e4147a2a947bc4a5e9436d8bf0eb2f	OTU183	d__Bacteria; p__Actinobacteriota; c__Actinobacteria; o__Corynebacteriales; f__Corynebacteriaceae; g__Corynebacterium	0.997041	TAATACGTAGGGTGCGAGCGTTGTCCGGAATTACTGGGCGTAAAGGGCTCGTAGGTGGTTTGTCGCGTCGTCTGTGAAATTCCGGGGCTTAACTCCGGGCGTGCAGGCGATACGGGCATAACTTGAGTACTGTAGGGGTAACTGGAATTCCTGGTGTAGCGGTGAAATGCGCAGATATCAGGAGGAACACCGATGGCGAAGGCAGGTTACTGGGCAGTTACTGACGCTGAGGAGCGAAAGCATGGGTAGCGAACAGGATTAGATACCCTGGTAGTCCATGCCGTAAACGGTGGGCGCTAGGTGTGAGGGTCTTTTCACGACTTTCGTGCCGTAGCTAACGCATTAAGCGCCCCGCCTGGGGAGTACGGCCGCA	0	0	10	59	0	0	0	0	0	0	0	0	0	0	0	0	0	1068	0	0	0	0	14	0	0	0
89a598ab4f1d3b6802d48e44a49bd76a	OTU184	d__Bacteria; p__Proteobacteria; c__Alphaproteobacteria; o__Rickettsiales; f__S25-593; g__S25-593; s__marine_metagenome	0.999344	TAATACGGAGGGGGCAAGCGTTGTTCGGAATTACTGGGCGTAAAGAGCGAGCAGGTGGTTCATTAAGTCAATTGTGAAAGCTCAAGGCTTAACCTTGAAATTGCTTTTGATACTGATGGACTAGAGTTTGGGAGAGGATAGTGGAATTCTAAGTGTAGAAGTGAAATTCGTAGATATTTAGAGGAACACCGATAGCGAAGGCAACTATCTGGCCCTTTACTGACACTCAGAAGCGAAAGCTTGGGTAGCAAACAGGATTAGATACCCTGGTAGTCCATGCTGTAAACGATGAGTGCTAGATGTTAGAAGTTTACTTCTAGTATCGAAGCTAACGCGTTAAGCACTCCGCCTGGGGAGTACGGCCGCAAGGCTA	0	0	0	0	157	57	14	0	6	0	0	0	7	0	0	0	0	0	342	551	0	0	0	17	0	0
d1ac2460167c4540939053bb8a9a9848	OTU185	d__Bacteria; p__NB1-j; c__NB1-j; o__NB1-j; f__NB1-j; g__NB1-j	0.999537	TAATACGGAGGGCGCAAGCGTTGTTCGGAATCATTGGGCGTAAAGCGGGTGCAGGCGGTGAAGTCAGTCGGATGTGAAATCCCAGGGCCCAACCCTGGAACTGCATTCGAAACTGCTTCACTAGAGTCCCGGAGGGGAAGGCGGAATTCCCGGTGTAGAGGTGAAATTCGTAGATATCGGGAGGAACACCAGTGGCGAAGGCGGCCTTCTGGACGGTGACTGACGCTCAGACCCGAAAGCGTGGGGAGCAAACAGGATTAGATACCCTGGTAGTCCACGCCGTAAACGTTGAGTGCTCGTCGATGCGGGTATTGACCCCTGCATTGACCAAGCTAACGCATTAAGCACTCCGCCTGGGGAGTACGGTCGCAAG	0	0	0	0	45	19	6	0	8	0	0	0	7	0	12	7	0	0	15	37	991	0	2	0	0	0
ed577a03e36457b4d2dc17efe215c91f	OTU186	d__Bacteria; p__Planctomycetota; c__Planctomycetes; o__Planctomycetales; f__Rubinisphaeraceae; g__Rubinisphaera	0.999915	TAACACGTACTGTGCGAACGTTATTCGGAATCACTGGGCTTAAAGGGTGCGTAGGCGGCTTTTCAAGTCAGGTGTGAAATCCCACGGCTCAACCGTGGAACTGCGCTTGAAACTGATTAGCTTGAGTAAGACAGGGGTGTGTGGAACTTCTAGTGGAGCGGTGAAATGTGTTGATATTAGAAGGAACACCGGTGGCGAAAGCGACACACTGGGTCTTAACTGACGCTGAGGCACGAAAGCCAGGGTAGCGAACGGGATTAGATACCCCGGTAGTCCTGGCTGTAAACGTTGAGTACTAGTTGGTGGCGACTTCGGTTGTCACGGACGTAGCAAAAGTGTTAAGTACTCCGCCTGGGGAGTATGGTCGCAAGGC	0	0	0	0	0	0	0	400	4	62	0	219	16	151	3	269	0	0	0	0	0	0	0	2	0	8
240b0e4dc97d39744633a9ecf6d7bd34	OTU187	d__Bacteria; p__Bdellovibrionota; c__Bdellovibrionia; o__Bdellovibrionales; f__Bdellovibrionaceae; g__OM27_clade; s__uncultured_delta	0.736047	TAATACGGATGGTGCAAGCGTTGCTCGGAATCACTGGGCGTAAAGCGAACGCAGGCGGACTTTTAAGTTGGGTGTGAAAGCCCCGGGCTCAACCCGGGAACTGCACTCAAAACTGGAAGTCTTGAGTCCGAGAGAGGGTGGTGGAATTCCTGGTGTAGAGGTGAAATTCGTTGATATCAGGAGGAACACCGGTGGCGAAGGCGGCCACCTGGCTCGGTACTGACGCTCATGTTCGAAAGCGTGGGGAGCAAACAGGATTAGATACCCTGGTAGTCCACGCCGTAAACGATGAATGCTCGGTGCTGGAACAATCGCGTTTCAGTGCCAAAGTTAACGCATTAAGCATTCCGCCTGGGGAGTACGGTCGCAAGAC	0	0	173	854	0	0	0	0	0	0	0	0	0	0	0	0	0	0	0	25	0	0	0	0	5	72
0beaf701f2613a7f0608eefd1af379b6	OTU188	d__Bacteria; p__Cyanobacteria; c__Cyanobacteriia; o__Chloroplast; f__Chloroplast; g__Chloroplast	0.947645	TAATACGGGGGATGCAAGCGTTATCCGGAATGATTGGGCGTAAAGCGTCTGTAGGTGGTTAATCAAGTCTATTGTAAAACCTTCAAGCCTAACTTGAATTTAGCAGTAGAAACTCATTAACTTGAGTAGGACAGAGGTAGAGGGAATTCCCGGTGTAGCGGTGAAATGCGTAGATATCGGGAGGAACACCAAGTGTGAAGACACTCTACTGGGTCTTAACTGACACTCAGAGACGAAAGCTAAGGGAGCGAATAGGATTAGATACCCTAGTAGTCTTAGCAGTCAACGATGGAAACTAGGTATTTAATTACGCCAAATAAATACCTCAGCTAACGCGTTAAGTTTCCCGCCTGGGAAGTACGCTCGCAAGAGT	180	775	0	0	0	0	0	0	0	0	0	25	0	0	0	0	0	0	22	0	5	0	118	0	0	0
88d9d0141e890b573fb116767cc6205a	OTU189	d__Bacteria; p__Actinobacteriota; c__Actinobacteria; o__Corynebacteriales; f__Mycobacteriaceae; g__Mycobacterium	0.999976	TAATACGTAGGGTGCGAGCGTTGTCCGGAATTACTGGGCGTAAAGAGCTCGTAGGTGGTTTGTCGCGTTGTTCGTGAAAACTCACAGCTTAACTGTGGGCGTGCGGGCGATACGGGCAGACTGGAGTACTGCAGGGGAGACTGGAATTCCTGGTGTAGCGGTGGAATGCGCAGATATCAGGAGGAACACCGGTGGCGAAGGCGGGTCTCTGGGCAGTAACTGACGCTGAGGAGCGAAAGCGTGGGGAGCGAACAGGATTAGATACCCTGGTAGTCCACGCCGTAAACGGTGGGTACTAGGTGTGGGTTTCCTTCCTTGGGATCCGTGCCGTAGCTAACGCATTAAGTACCCCGCCTGGGGAGTACGGCCGCAA	9	578	11	0	0	38	40	54	13	18	0	89	16	0	0	8	0	0	122	10	0	4	36	19	0	56
988ca44616dcc9de4e7a43db1c002535	OTU190	d__Bacteria; p__Proteobacteria; c__Gammaproteobacteria; o__Burkholderiales; f__Rhodocyclaceae; g__Denitromonas; s__uncultured_bacterium	0.792169	TAATACGTAGGGTGCGAGCGTTAATCGGAATTACTGGGCGTAAAGCGTGCGCAGGCGGTTGTGTAAGACAGGTGTGAAATCCCCGGGCTTAACCTGGGAACTGCGCTTGTGACTGCACGGCTAGAGTACGGTAGAGGGGGGTGGAATTCCACGTGTAGCAGTGAAATGCGTAGAGATGTGGAGGAACACCGATGGCGAAGGCAGCCCCCTGGGCCTGTACTGACGCTCATGCACGAAAGCGTGGGGAGCAAACAGGATTAGATACCCTGGTAGTCCACGCCCTAAACGATGTCGACTAGTTGTTCGGAGAGGAAACTTTCTGGGTAACGCAGCTAACGCGTGAAGTCGACCGCCTGGGGAGTACGGTCGCAAG	0	2	0	0	6	0	130	200	78	27	5	9	73	43	34	116	0	188	0	0	0	15	32	97	47	18
2f7e3eba5595cde1cfb483b9df2e01f5	OTU191	d__Bacteria; p__Proteobacteria; c__Gammaproteobacteria; o__Cellvibrionales; f__Porticoccaceae; g__SAR92_clade	0.999314	TAATACGGAGGGTGCAAGCGTTAATCGGAATTACTGGGCGTAAAGCGCGCGTAGGTGGTTTTATAAGCTAGCTGTGAAAGCCCCGGGCTCAACCTGGGAACTGCAGTTAGAACTGTTTGACTAGAGTATGATAGAGGGTGGCGGAATTTCCTGTGTAGCGGTGAAATGCGTAGATATAGGAAGGAACATCAGTGGCGAAGGCGGCCACCTGGATTAATACTGACACTGAGGTGCGAAAGCGTGGGGAGCAAACAGGATTAGATACCCTGGTAGTCCACGCCGTAAACGATGTCTACTAGCCGTTGGAAGACTTGATCTTTTAGTGGCGCAGTTAACGCGATAAGTAGACCGCCTGGGGAGTACGGCCGCAAGG	466	147	97	96	23	31	0	0	0	0	16	0	0	0	0	0	0	0	28	0	74	100	17	0	6	17
ff2c69684089e1b27736383693be3e91	OTU192	d__Bacteria; p__Bacteroidota; c__Bacteroidia; o__Flavobacteriales; f__NS9_marine_group; g__NS9_marine_group; s__uncultured_marine	0.751496	TAATACGGAGGGTGCAAGCGTTATCCGGATTTATTGGGTTTAAAGGGTCCGCAGGCGGAACTTTAAGTCAGTGGTGAAAGCCTACAGCTTAACTGTAGAACTGCCATTGATACTGAAGTTCTTGAGTGTGGTTGAAGTGGGCGGAATATGTCATGTAGCGGTGAAATGCATAGATATGACATGGAACACCAATTGCGAAAGCAGCTCACTAAACCATTACTGACGCTCATGGACGAAAGTGTGGGTAGCGAACAGGATTAGATACCCTGGTAGTCCACACCGTAAACTATGATCACTAGATGTTGGCGATATAATGTCAGTGTTAAAGAGAAATCGTTAAGTGATCCACCTGGGGAGTACGTTCGCAAGAATG	0	2	0	0	94	207	10	0	53	0	0	0	48	0	53	0	0	0	183	427	15	0	0	25	0	0
c6dee9539b37a26e9c021b7c6fa53029	OTU193	d__Bacteria; p__Bacteroidota; c__Bacteroidia; o__Chitinophagales; f__Saprospiraceae; g__Lewinella; s__Cladosiphon_okamuranus	0.9679	TAATACGGAGGGTGCAAGCGTTATCCGGAATCACTGGGTTTAAAGGGTGCGTAGGCGGTTAGTTAAGTCAGAGGTGAAAGCCCGGCGCTCAACGTCGGAATTGCCTTTGATACTGGCTAACTTGAATCAGGTTGAGGTGGGCGGAATGTGGCATGTAGCGGTGAAATGCATAGATATGCCATAGAACACCAATTGCGAAGGCAGCTCACTGGCCCTGCATTGACGCTGAGGCACGAAAGCGTGGGGAGCGAACAGGATTAGATACCCTGGTAGTCCACGCCCTAAACGATGCTTACTCGATATTCGGTCGTAAGACGGAGTGTCCAAGGGAAACCGATAAGTAAGCCACCTGGGGAGTACGTTCGCAAGAATG	0	2	0	0	0	0	0	506	6	58	0	11	3	205	23	285	0	0	0	0	0	0	5	12	0	0
37500a1027545d48ac0f098d8e0cce49	OTU194	d__Bacteria; p__Planctomycetota; c__Planctomycetes; o__Pirellulales; f__Pirellulaceae; g__Pirellula	0.929118	TAAGACGAACCGTCCGAACGTTATTCGGTATCACTGGGCTTAAAGAGTCCGTAGGCGGCCATGTAGGTCAGATGTGAAATCCCACAGCTCAACTGTGGAACTGCGTTTGAAACCACATGGCTTGAGGAAGATAGAGGTGAGCGGAACAGATGGTGGAGCGGTGAAATGCGTTGATATCATCTGGAACACCGGTGGCGAAAGCGGCTCACTGGATCTTTTCTGACGCTGAGGGACGAAAGCTAGGGTAGCGAACGGGATTAGATACCCCGGTAGTCCTAGCCGTAAACGATGAGCACTAGTCCGTGGGGACCCTCACATTTTCTCGGACGTAGCGAAAGTGTTAAGTGCTCCGCCTGGGGAGTATGGTCGCAAG	38	369	45	0	0	0	0	0	0	0	0	131	0	0	0	0	0	0	0	0	0	0	271	0	0	242
468c43b466dcc677d65444f98698d3dd	OTU195	d__Bacteria; p__Proteobacteria; c__Alphaproteobacteria; o__Micavibrionales; f__Micavibrionaceae; g__uncultured; s__hydrothermal_vent	0.999967	TAATACGAAGGGGGCGAGCGTTGTTCGGAATCACTGGGCTTAAAGCGTATGTAGGCGGACTTGCAAGTCAGAAGTGAAAGCCTGGGGCTCAACCCCAGAACTGCTTTTGAAACTGCAAATCTAGTGTCCCGGAGAGGTTGGCGGAATTCCGAGTGTAGAGGTGAAATTCGCAGATATTCGGAGGAACACCAGTGGCGTAGGCGGCCAACTGGACGGGTACAGACGCTGAGATACGAAAGCGTGGGGAGCAAACAGGATTAGATACCCTGGTAGTCCACGCTGTAAACGATGTGTGCTAGTTGTCGGGGTCTTTAGGCTTCGGTGACGCAGAGAAATCATTAAGCACACCGCCTGGGGAGTACGGTCGCAAGAT	2	0	13	0	0	0	185	6	30	3	8	3	420	37	110	29	33	110	0	0	0	0	0	104	0	0
9420789d55dba6c6de746ead5f92f42c	OTU196	d__Bacteria; p__Actinobacteriota; c__Acidimicrobiia; o__Microtrichales; f__Microtrichaceae; g__Sva0996_marine_group	0.998987	TAATACGTAGGGAGCGAGCGTTGTCCGGAATTATTGGGCGTAAAGAGCTCGTAGGCGGTTCAGTAAGTCGGGTGTGAAAACTCAAGGCTCAACCTTGAGACGCCACTCGATACTGCTGTGACTTGAGTCCGGTAGAGGAGTGTGGAATTCCTGGTGTAGCGGTGAAATGCGCAGATATCAGGAGGAACACCAGCGGCGAAGGCGGCACTCTGGGCCGGTACTGACGCTGAGGAGCGAAAGCATGGGGAGCAAACAGGATTAGATACCCTGGTAGTCCATGCCGTAAACGTTGGGCACTAGGTATGGGATCATATCAACGGATTCCGTGCCGTAGCTAACGCATTAAGTGCCCCGCCTGGGGAGTACGGCCGCA	52	10	836	0	0	0	0	0	0	0	9	0	0	0	0	0	52	0	5	0	2	18	0	0	17	18
6c49607271055e1c2130037f062d3e83	OTU197	d__Bacteria; p__Planctomycetota; c__OM190; o__OM190; f__OM190; g__OM190; s__marine_metagenome	0.915701	TAATACAGAGAGTGCGAACGTTGTTCGGAATTACTGGGCTTAAAGCGTACGTAGGCGGCACAGCAAGTGTCGGGTGAAAGCCCACGGCTCACCCGTGGAACTGCCCGGCAAACTGCTGAGCTAGAGTGTGGTAGGGGAGAGCGGAACTCCTGGTGGAGCGGTGAAATGCGTAGATATCAGGAGGAACACCGGTGGCGAAGGCGGCTCTCTGGTCCACAACTGACGCTGAGGTACGAAAGCTAGGGTAGCGAACGGGATTAGATACCCCGGTAGTCCTAGCCGTAAACGATGGGTACTAGCTTGGGGGATCCCTGTGTTCTTCCAGGTGAAGCAAAAGTGATAAGTACCCCGCCTGGGGAGTATGGTCGCAAGG	3	47	23	293	9	0	0	95	0	11	0	22	0	71	18	307	0	0	0	0	0	0	3	5	0	104
a40344dbd0eb1d0e204ef8878200a756	OTU198	d__Bacteria; p__Proteobacteria; c__Gammaproteobacteria; o__KI89A_clade; f__KI89A_clade; g__KI89A_clade; s__uncultured_bacterium	0.960222	TAATACGGAGGGACCGAACGTTAATCGGAATTACTGGGCGTAAAGCGCACGTAGGCGGTTCGTTAAGTGGGATGTGAAAGCCCTAGGCTCAACCTAGGAATTGCATCTCAAACTGACGGGCTAGAGTGTAGTAGAGGGAGGTGGAATTTCCTGTGTAGCGGTGAAATGCGTAGATATAGGAAGGAACACCAGTGGCGAAGGCGGCCTCCTGGACTAACACTGACGCTGAGGTGCGAAAGCGTGGGGAGCAAACAGGATTAGATACCCTGGTAGTCCACGCCGTAAACGATGAGAACTAGCCGTTGGGCCCCATTGGGGCTTGGTGGCGCAGCTAACGCGTTAAGTTCTCCGCCTGGGGAGTACGGCCGCAAGG	0	0	0	0	266	89	61	0	75	0	0	0	4	0	11	0	0	0	148	300	0	0	0	48	0	0
a3f1d46cba8496d4bcdb127526618daf	OTU199	d__Bacteria; p__Proteobacteria; c__Alphaproteobacteria; o__Caulobacterales; f__Hyphomonadaceae; g__Henriciella	0.99998	TAATACGAAGGGGGCTAGCGTTGTTCGGAATTACTGGGCGTAAAGCGCGCGTAGGCGGGCTATTAAGCCAGATGTGAAAGCCCGGAGCTCAACTCCGGAACTGCATTTGGAACTGGTAGCCTAGAGACCAGGAGAGGTTAGCGGAATACCGAGTGTAGAGGTGAAATTCGTAGATATTCGGTGGAACACCAGTGGCGAAGGCGGCTAACTGGACTGGTACTGACGCTGAGGCGCGAAAGTGTGGGGAGCAAACAGGATTAGATACCCTGGTAGTCCACACCGTAAACGATGAATGCTAGTTGTCTGCGCGCATGCGTGCAGGTGACGCAGCTAACGCATTAAGCATTCCGCCTGGGGAGTACGGCCGCAAGGT	17	62	171	218	2	0	61	7	15	5	5	13	21	59	33	45	26	81	25	31	0	0	0	52	9	32
42e6c8b989977960c191ce32d63d8e6e	OTU200	d__Bacteria; p__Proteobacteria; c__Alphaproteobacteria; o__Rickettsiales; f__AB1; g__AB1	1	TAAGACGGAGGGTCCTAGCGTTGTTCGGAATGACTGGGCGTAAAGGGTACGTAGGCGGTTTGGTCAGTTAGATGTGAAAGCCCAGGGCTCAACCTTGGAATTGCATTTAATACTGCCAGACTTGAGATCGGAAGAGGAAAGCGGAATTTCTAGTGTAGAGGTGAAATTCGTAGATATTAGAAGGAACATCAGAGGCGAAGGCGGCTTTCTGGTCCGATACTGACGCTGAGGTACGAAAGCGTGGGGAGCAAACAGGATTAGATACCCTGGTAGTCCACGCCCTAAACGATGAGAGCTAAACGTCGGATTTTCGGATTCGGTGTTGGAGCTAACGCATTAAGCTCTCCGCCTGGGGAGTACGGTCGCAAGATTA	0	2	0	0	0	0	100	29	126	5	7	0	325	48	173	52	6	0	0	0	0	0	0	116	0	0
b924aea5a24d582dcec7366acaa03264	OTU201	d__Bacteria; p__Planctomycetota; c__OM190; o__OM190; f__OM190; g__OM190	0.992517	TAAGACGGAGGGTGCAAACGTTGTTCGGAATTACTGGGCATAAAGCGCACGTAGGCGGCCAAGTCAGTTCGGTGTGAAAGCCCTCGGCTCAACCGGGGAACGGCATCGAATACTGCTTGGCTTGAGGATGGTTGGGGTGAGTGGAACTCCTGGTGGAGCGGTGAAATGCGTAGATATCAGGAGGAACACCAGTGGCGAAAGCGGCTCACTGGACCATGTCTGACGCTGAGGTGCGAAAGCTAGGGTAGCGAACGGGATTAGATACCCCGGTAGTCCTAGCCGTAAACGATGGGCACTAGGTAGAGGGGATTCCTATGGTCTTCTCTGCCGTAGCTAATGTGTTAAGTGCCCCGCCTGGGGAGTACGCTCGCAA	0	0	0	0	28	18	5	8	0	0	0	0	5	0	2	0	0	0	15	26	877	0	0	0	0	0
de1f43e5060d6b764ec19d16b1410d72	OTU202	d__Bacteria; p__Verrucomicrobiota; c__Chlamydiae; o__Chlamydiales; f__Simkaniaceae; g__uncultured	0.79325	TAATACGGAGGGTGCAAGCGTTAATCGGATTCATTGGGCGTAAAGAGGGCGTAGGCGGAGATGTAAGTCAGAAGTGAAATTCCGGAGCTCAACTTCGGAGCTGCTTTTGAAACTACATCCCTTGAGGGTAGGCGGAGAGAACGGAATTCCACGTGTAGCGGTGAAATGCGTAGATATGTGGAAGAACACCCGTGGCGAAAGCGGTTCTCTAGCTTATTCCTGACGCTAAAGCCCGAAAGCGAGGGGAGCAAACAGGATTAGATACCCTGGTAGTCCTCGCCGTAAACGATGTGTACTTGGTGTAGTCGGACTCAACCCCGACTGTGCCGGAGCTAACGTTTTAAGTACACCGCCTGGGGAGTACGCTCGCAAG	2	225	6	0	0	0	47	5	120	3	3	132	26	0	213	70	0	0	25	0	0	0	11	57	6	23
56683074dc2a21e3d384e39d2d3bc0ba	OTU203	d__Bacteria; p__Proteobacteria; c__Gammaproteobacteria; o__Cellvibrionales; f__Halieaceae; g__OM60(NOR5)_clade; s__uncultured_Haliea	0.912065	TAATACGGAGGGTGCAAGCGTTAATCGGAATTACTGGGCGTAAAGCGCGCGTAGGCGGTTTTTTAAGTCGGATGTGAAAGCCCCGGGCTCAACCTGGGAACTGCATCCGATACTGGATGACTAGAATGCGGGAGAGGGAGGTAGAATTCCATGTGTAGCAGTGAAATGCGTAGATATATGGAGGAATACCAGTGGCGAAGGCGGCCTCCTGGCTCGACATTGACGCTGAGGTGCGAAAGCGTGGGGAGCAAACGGGATTAGATACCCCGGTAGTCCACGCCGTAAACGATGTCTACTAGCTGTAGGGGTACTTGAGACCTTTGTAGCGCAGCTAACGCAATAAGTAGACCGCCTGGGGAGTACGGCCGCAAGG	137	66	475	0	0	0	0	0	0	0	24	0	0	0	0	0	72	0	0	24	0	59	0	0	103	12
ff28283204a2848e9c38dd0fa834e3b9	OTU204	d__Bacteria; p__Bdellovibrionota; c__Bdellovibrionia; o__Bdellovibrionales; f__Bdellovibrionaceae; g__OM27_clade	0.999384	TAATACGGAGGGTGCAAGCGTTGCTCGGAATCACTGGGCGTAAAGCGTACGCAGGCGGTTTGTCAAGTCGGGTGTGAAATCCCGGAGCTCAACTCCGGAACTGCGCCCGAAACTGGCAGACTTGAATACGGGAGAGGTAAGCGGAATTCCTGGTGTAGAGGTGAAATTCGTAGATATCAGGAGGAACACCAGTGGCGAAAGCGGCTTACTGGCCCGATATTGACGCTCATGTACGAAAGCGTGGGTAGCAAACAGGATTAGATACCCTGGTAGTCCACGCCGTAAACGATGAATGCTAGCTGCTAGGGTTATTACTTCTTTAGTGGCGAAGTTAACGCATTAAGCATTCCGCCTGGGAAGTACGGCCGCAAGG	0	0	6	0	0	0	0	3	4	0	0	0	123	157	260	397	8	0	0	0	0	0	0	6	0	0
2fbfe0c4a45c1817255af4bf6acda3b5	OTU205	d__Bacteria; p__Desulfobacterota; c__Desulfuromonadia; o__PB19; f__PB19; g__PB19; s__marine_metagenome	1	TAATACGGAGGGTGAAAGCGTTGTTCGGAATCATTGGGCGTAAAGAGCGCGTAGGCGGCAAGGTATGTCTGATGTGAAAGTCCGGGGCTTAACTCCGGAAGTGCATTGGAAACTGCTTTGCTTGAGTCCCGGAGGGGATGGCGGAATTCCTGGTGTAGAGGTGAAATTCGTAGATATCAGGAGGAACACCTGTGGCGAAGGCGGCCATCTGGACGGTGACTGACGCTGAGGCGCGAAAGCATGGGGAGCAAACAGGATTAGATACCCTGGTAGTCCATGCCGTAAACGATGAGTGCTAGATGTCGGGGGAGTTAACCCCTTCGGTGTCGTAGTTAACGCGTTAAGCACTCCGCCTGGGGAGTACGATCGCAAG	0	0	0	0	0	0	22	9	18	5	4	0	416	95	118	182	60	0	0	0	0	0	0	34	0	0
d299fb97fb9d73f043e118a96657ef59	OTU206	d__Bacteria; p__Proteobacteria; c__Gammaproteobacteria; o__Pseudomonadales; f__Pseudomonadaceae; g__Pseudomonas	0.998535	TAATACAGAGGGTGCAAGCGTTAATCGGAATTACTGGGCGTAAAGCGCGCGTAGGTGGTTCGTTAAGTTGGATGTGAAATCCCCGGGCTCAACCTGGGAACTGCATTCAAAACTGACGAGCTAGAGTATGGTAGAGGGTGGTGGAATTTCCTGTGTAGCGGTGAAATGCGTAGATATAGGAAGGAACACCAGTGGCGAAGGCGACCACCTGGACTGATACTGACACTGAGGTGCGAAAGCGTGGGGAGCAAACAGGATTAGATACCCTGGTAGTCCACGCCGTAAACGATGTCAACTAGCCGTTGGGAGCCTTGAGCTCTTAGTGGCGCAGCTAACGCATTAAGTTGACCGCCTGGGGAGTACGGCCGCAAGG	0	0	0	225	0	14	0	0	0	0	0	0	0	0	0	0	0	716	0	0	0	0	0	0	0	7
76b88f7a5bde3218493419ae74ac4b80	OTU207	d__Bacteria; p__Bacteroidota; c__Bacteroidia; o__Cytophagales; f__Cyclobacteriaceae	0.805308	TAATACGGAGGGTGCAAGCGTTGTCCGGATTTATTGGGTTTAAAGGGTACGTAGGCGGTCCTTTAAGTCTGTGGTGAAAGCCCACCGCTCAACGGTGGAACTGCCATGGATACTGGAGGACTTGAGTGTCGTAGAGGTAGGCGGAATTGATGGTGTAGCGGTGAAATGCATAGATACCATCAAGAACACCAATAGTGAAGACAGCTTACTGGACGATAACTGACGCTGAGGTACGAAAGCGTGGGGAGCGAACAGGATTAGATACCCTGGTAGTCCACGCCGTAAACGATGATCACTCGGTGTATGCGATATTACTGTATGCGCCCAAGCGAAAGCGTTAAGTGATCCACCTGGGGAGTACGTCGGCAACGAT	0	0	0	0	6	934	0	0	0	0	0	0	0	0	0	0	0	0	4	0	0	0	0	0	0	0
02a7d1a439b10c19dbb0728583618bc5	OTU208	d__Bacteria; p__Proteobacteria; c__Alphaproteobacteria; o__Rhodobacterales; f__Rhodobacteraceae; g__Marivita	0.763398	TAATACGGAGGGGGTTAGCGTTGTTCGGAATTACTGGGCGTAAAGCGCGCGTAGGCGGACATTTAAGTCAGGGGTGAAATCCCGGGGCTCAACCCCGGAACTGCCCTTGATACTGGGTGTCTTGAGTTCGAGAGAGGTGAGTGGAATTCCGAGTGTAGAGGTGAAATTCGTAGATATTCGGAGGAACACCAGTGGCGAAGGCGGCTCACTGGCTCGATACTGACGCTGAGGTGCGAAAGTGTGGGGAGCAAACAGGATTAGATACCCTGGTAGTCCACACCGTAAACGATGAATGCCAGTCGTCGGGCAGTATACTGTTCGGTGACACACCTAACGGATTAAGCATTCCGCCTGGGGAGTACGGTCGCAAGAT	35	193	50	0	0	0	12	0	55	13	0	29	66	0	69	51	10	0	0	0	0	0	286	20	13	40
2d4e5823fb1fd1d83c0f5798d4cc56bd	OTU209	d__Bacteria; p__Proteobacteria; c__Alphaproteobacteria; o__Rickettsiales; f__Mitochondria; g__Mitochondria; s__uncultured_bacterium	0.879612	TAATACGGGGGGGGCAAGTGTTACCCACAATAACTGGGCGTAAAGGGTTCGTAGGTTGTTAAATAAGTTGTTTGAAAAAATTTACATTGAGAGTGTATTGTTTGATTAATACTGTTTAACTAGAGTTTAGTAGAGGAAAGTGGTATTCTTTATGGAGAGGTGATATTCGGCGATATAAAGGAGACGATCTAAAGCGAAGGCAACTTTCTGGTCTAAAACTGACACTGAGGGACTGAAGCATGGGTAGCGAATCGGATTAGAGACCCGAGTAGTCCATGCCGTCAACGATGAGTGTTGCATATTGGAGTTTATATTCATTATCTTTGTGTAATGTTTATTATTAAAAACTTTAGTGTGTAAGCTAACGCGTTAA	0	0	0	0	0	0	507	18	97	7	0	0	50	0	11	0	0	0	0	0	0	0	0	236	0	0
61dfca8d43de558cb6cc156bf2ecfcaf	OTU210	d__Bacteria; p__Marinimicrobia_(SAR406_clade); c__Marinimicrobia_(SAR406_clade); o__Marinimicrobia_(SAR406_clade); f__Marinimicrobia_(SAR406_clade); g__Marinimicrobia_(SAR406_clade); s__hydrothermal_vent	0.975631	TAATACGAGGGGTGCAAGCGTTGTCCGGAATCACTGGGCGTAAAGGGTGCGTAGGCGTCTCGATAAGCACTGATTGAAATCCTTCGGCTTAACCGGAGAACTGGTCAGTGAACTGTCGGGATAGAGTTTGGTAGAGGAAAGTGGAATTCCCGGTGTAGCGGTGAAATGCGTAGATATCGGGAGGAACACCGACGGCGAAGGCAGCTTTCTGGGCCAATACTGACGCTGAGGCACGAAAGCGTGGGGAGCAAACAGGATTAGATACCCTGGTAGTCCACGCTGTAAACGATGAGCACTTGGTGGTGGGAGATTCGACCCTTTCACTGTCGTAGCTAACGCGTTAAGTGCTCCGCCTGGGGACTACGGCCGCAAG	0	0	0	0	354	116	10	0	0	0	0	0	10	0	0	0	0	0	249	167	0	0	0	19	0	0
9b27224bf1f493265c074781d3aa6504	OTU211	d__Bacteria; p__Verrucomicrobiota; c__Verrucomicrobiae; o__Arctic97B-4_marine_group; f__Arctic97B-4_marine_group; g__Arctic97B-4_marine_group	1	TAATACAGAGGTCCCAAGCGTTGTTCGGATTTACTGGGCGTAAAGGGTGCGTAGGCGGCTAGAAAAGTTTGGTGTGAAATCTTCGGGCTCAACCCGGAAACTGCACTGAAAACTATCTGGCTAGAGGATCGGAGAGGAGATTGGAATTCTCGGTGTAGCAGTGAAATGCGTAGATATCGAGAGGAACACCAGTTGCGAAGGCGGATCTCTGGACGGTTCCTGACGCTGAGGCACGAAAGCTGGGGTAGCGAAGAGGATTAGATACCCTCGTAGTCCCAGCCGTAAACGGTGCACACTTGCTGTGGGCGGATTCGACCCCGTCCGTGGCGAAGCTAACGCGATAAGTGTGCCGCCTGGGGAGTACGGTCGCAAG	0	0	0	0	228	7	17	0	9	0	0	0	6	0	18	0	0	0	310	325	0	0	0	0	0	0
fbe857b97709f4014dd626b16d560993	OTU212	d__Bacteria; p__Proteobacteria; c__Gammaproteobacteria; o__Oceanospirillales; f__Nitrincolaceae; g__Marinobacterium; s__Marinobacterium_stanieri	0.747021	TAATACGGAGGGTGCAAGCGTTAATCGGAATTACTGGGCGTAAAGCGCACGTAGGTGGTTTGGTCAGTCAGATGTGAAAGCCCCGGGCTCAACCTGGGAACTGCACCTGATACTGCCAGACTAGAGTACGGTAGAGGGTAGTGGAATTTCCGGTGTAGCGGTGAAATGCGTAGAGATCGGAAGGAACACCAGTGGCGAAGGCGACTGCCTGGACCGATACTGACACTGAGGTGCGAAAGCGTGGGTAGCAAACAGGATTAGATACCCTGGTAGTCCACGCCGTAAACGATGTCAACTAGCCGTTGGGGGACTTGATCCTTTAGTGGCGCAGCTAACGCGATAAGTTGACCGCCTGGGGAGTACGGCCGCAAGG	0	6	0	171	0	0	207	50	20	0	9	0	242	56	11	8	0	0	0	0	0	0	0	140	0	0
1b48dcc386180355bc239674d6ab158c	OTU213	d__Bacteria; p__Bacteroidota; c__Bacteroidia; o__Flavobacteriales; f__Flavobacteriaceae; g__Robiginitalea; s__Robiginitalea_biformata	0.956851	TAATACGGAGGGTCCGAGCGTTATCCGGAATCATTGGGTTTAAAGGGTCCGCAGGCGGGCCAGTAAGTCAGGGGTGAAAGTTTGCGGCTCAACCGTAAAATTGCCTTTGATACTGCTGGTCTTGAGTTGTGGTGAAGTGGCCGGAATATGTGGTGTAGCGGTGAAATGCATAGATATCACATAGAACACCGATTGCGAAGGCAGGTCACTAACCACACACTGACGCTGATGGACGAAAGCGTGGGGAGCGAACGGGATTAGATACCCCGGTAGTCCACGCCGTAAACGATGGACACTAGCTGTTGGGGCTCACGCCTCAGCGGCCAAGCGAAAGTGATAAGTGTCCCACCTGGGGAGTACGTTCGCAAGAATG	9	131	40	124	0	0	11	34	16	14	4	68	20	46	112	161	14	0	11	0	0	6	15	0	12	70
72854e7753fd8671948e944668743e42	OTU214	d__Archaea; p__Crenarchaeota; c__Nitrososphaeria; o__Nitrosopumilales; f__Nitrosopumilaceae; g__Nitrosopumilaceae; s__uncultured_marine	0.802483	TAAAACCAGCACCTCAAGTGGTCAGGAGGATTATTGGGCCTAAAGCATCCGTAGCCTGCTCTGTAAGTTTTCGGTTAAATCTATATGCTCAACATATAGGCTGCCGAAAATACTGCAGTGCTAGGAAGTGGGAGAGGTAGACGGTACTTGATAGGAAGGGGTAAAATCCTTTGATCTATCGATGACCACCTGTGGCGAAGGCGGTCTACCAGAACACGTTCGACGGTGAGGGATGAAAGCTGGGGGAGCAAACCGGATTAGATACCCGGGTAGTCCCAGCTGTAAACGATGCAGACTAGATGATGCATTGGCATATAGCCAGTGCAGTGTCTCAGGGAAGCCGTTAAGTCTGCCGCCTGGGAAGTACGTACGC	0	0	0	0	171	0	60	0	62	0	0	0	0	0	0	0	0	96	65	329	0	0	0	125	0	0
f494a05b5e9a0638627675ecb961f436	OTU215	d__Bacteria; p__Acidobacteriota; c__Vicinamibacteria; o__Vicinamibacterales; f__uncultured; g__uncultured	0.944985	TAATACTGGGGGGGCAAGCGTTGTTCGGAATTACTGGGCGTAAAGGGCTCGTAGGCGGCTAGCCAAGTCGGACGTGAAATCCCTCGGCTTAACCGGGGAACTGCGTCCGATACTGGTTAGCTTGAAGCCGGGAGAGGGATGCGGAATTCCAGGTGTAGCGGTGAAATGCGTAGATATCTGGAGGAACACCGGTGGCGAAGGCGGCATCCTGGACCGGTCTTGACGCTGAGGAGCGAAAGCTAGGGGAGCAAACGGGATTAGATACCCCGGTAGTCCTAGCCCTAAACGATGAATGCTTGGTGTGGCGGGTATCGATCCCTGCCGTGCCGGAGCTAACGCGTTAAGCATTCCGCCTGGGGAGTACGGTCGCAAG	2	0	0	0	204	155	28	0	14	0	0	0	19	0	9	0	0	0	391	78	0	0	0	0	0	0
a07a53a32674fb5888285f8251b131ce	OTU216	d__Bacteria; p__Proteobacteria; c__Alphaproteobacteria; o__Rhodobacterales; f__Rhodobacteraceae; g__Albimonas; s__Albimonas_donghaensis	0.995733	TAATACGGAGGGGGCTAGCGTTGTTCGGAATTACTGGGCGTAAAGCGCACGTAGGCGGATTGGAAAGTTGGGGGTGAAATCCCAGGGCTCAACCCTGGAACTGCCTCCAAAACTCCCAGTCTAGAGATCGAGAGAGGCGGGTGGAATTCCGAGTGTAGAGGTGAAATTCGTAGATATTCGGAGGAACACCAGTGGCGAAGGCGGCCCGCTGGCTCGATACTGACGCTGAGGTGCGAAAGCGTGGGGAGCAAACAGGATTAGATACCCTGGTAGTCCACGCCGTAAACGATGAATGCTAGTCGTCGGGTTGCATGCAATTCGGTGACGCACCTAACGGATTAAGCATTCCGCCTGGGGAGTACGGTCGCAAGAT	0	23	180	0	0	0	37	18	25	0	0	0	135	14	291	43	55	0	0	0	0	0	5	30	33	0
5e0a5e60d4f03da4ab4e4db038917676	OTU217	d__Bacteria; p__Myxococcota; c__Myxococcia; o__Myxococcales; f__Myxococcaceae; g__P3OB-42; s__uncultured_bacterium	0.967014	TAATACAGAGGGTGCAAGCGTTGTTCGGAATCATTGGGCGTAAAGCGCGCGTAGGCGGCCAAATAAGTCTGATGTGAAAGCCCAGGGCTCAACCCTGGAAGTGCATCGGAAACTGTTTGGCTCGAGTCCCGGAGGGGGTGGTGGAATTCCTGGTGTAGAGGTGAAATTCGTAGATATCAGGAGGAACACCGGTGGCGAAGGCGACCACCTGGACGGTGACTGACGCTGAGGTGCGAAAGCATGGGTAGCAAACAGGATTAGATACCCTGGTAGTCCATGCCGTAAACGATGAGTACTAGGCGCTGCGGGTATTGACCCCTGCGGTGCCGAAGTTAACGCATTAAGTACTCCGCCTGGGAAGTACGGCCGCAAG	21	5	754	0	0	0	0	0	0	0	0	0	0	0	0	0	15	0	3	0	0	8	0	0	65	0
e2a368c5d35a750410e8bc14953e2f14	OTU218	d__Bacteria; p__Proteobacteria; c__Alphaproteobacteria; o__Rhodospirillales; f__Terasakiellaceae; g__uncultured; s__alpha_proteobacterium	0.999692	TAATACGAAGGGAGCAAGCGTTGTTCGGAATTACTGGGCGTAAAGGGCGCGTAGGCGGATGCATCAGTCAGGGGTGAAAGCCATGGGCTCAACCTGTGAACTGCCTTTGATACTGTGCATCTAGAGTTTGTGAGAGGGTGGCGGAATACCCAGTGTAGAGGTGAAATTCGTAGATATTGGGTAGAACACCAGTGGCGAAGGCGGCCACCTGGCACAATACTGACGCTGAGGCGCGAAAGCGTGGGGAGCAAACAGGATTAGATACCCTGGTAGTCCACGCTGTAAACGATGTCTGCTAGCCGTTGGGTGTTTGGCACTCAGTGGCGCCGCTAACGCATTAAGCAGACCGCCTGGGGAGTACGGTCGCAAGATT	0	0	3	0	57	587	61	0	0	0	0	0	83	0	18	0	0	0	0	0	0	0	0	52	0	0
0268ac469b728a46bb8ac49ab1525ce2	OTU219	d__Bacteria; p__Actinobacteriota; c__Acidimicrobiia; o__Microtrichales; f__Ilumatobacteraceae; g__Ilumatobacter; s__Ilumatobacter_fluminis	0.715944	TGACACGTAGGCACCAAGCGTTGTCCGGATTTATTGGGCGTAAAGAGCTCGTAGGCGGTTTTGTAAGTCGGGTGTGAAAACTCTGGGCTCAACCCAGAGAGGCCACCCGATACTGCAATGACTTGAGTACGGTAGGGGAGCGGGGAATTCCTGGTGTAGCGGTGAAATGCGCAGATATCAGGAGGAACACCAGTGGCGAAGGCGCCGCTCTGGGCCGTAACTGACGCTGAGGAGCGAAAGCATGGGTAGCAAACAGGATTAGATACCCTGGTAGTCCATGCCGTAAACGTTGGGCACTAGGTGTGGGTCTCAACCAACGAGATCCGCGCCGTCGCTAACGCATTAAGTGCCCCGCCTGGGGAGTACGGTCGCA	0	219	0	432	0	0	0	9	0	5	0	0	6	0	0	7	0	0	0	0	0	0	0	0	0	179
2aad02758e20d7663e45e775e7fb0531	OTU220	d__Archaea; p__Thermoplasmatota; c__Thermoplasmata; o__Marine_Group_II; f__Marine_Group_II; g__Marine_Group_II	0.999991	TAATACCGGCGCCCCAAGTGGTCGTCACTATTATTGGGCCTAAAACGTCCGTAGCCGGTTTGGTAAATCCGTGGGTAAATCAGACAGCCCAACTGTCTGAATTCTGCGGGGACTGCCAGACTTGAGACCGGGAGAGGTACGGGGTACCTCTGGGGTAGCGGTAAAATGCGATCATCCCAGAGGGACCACCTGTTGCGAAGGCGCCGTACTAGAACGGATCTGACGGTCAGGGACGAAGCCTAGGGGCACGAACCGGATTAGATACCCGGGTAGTCCTAGGTGTAAACGCTGTGGACTTGGTGTCGGGGACCTTCTGAGGGTTTCCGGTGCCGGAGTGAAGATGTTAAGTCCACTGCCTGGGGAGTACGGTCGC	0	0	0	0	88	0	11	0	4	0	0	0	0	0	0	0	0	0	108	0	646	0	0	0	0	0
25f53ac6e2b58065675ab2851328c46f	OTU221	d__Bacteria; p__Bdellovibrionota; c__Bdellovibrionia; o__Bdellovibrionales; f__Bdellovibrionaceae; g__OM27_clade	0.997761	TAATACGGAGGGTGCAAGCGTTGCTCGGAATCACTGGGCGTAAAGCGGACGCAGGCGGATCAGTAAGTTGGGCGTGAAAGCCCGGGGCTCAACCCCGGAACTGCGTTCAAAACTGCTGGCCTGGAATACGGGAGAGGGAAGCGGAATTCCTGGTGTAGAGGTGAAATTCGTAGATATCAGGAGGAACACCGGTGGCGAAAGCGGCTTCCTGGCCCGATATTGACGCTCATGTCCGAAAGCGTGGGTAGCAAACAGGATTAGATACCCTGGTAGTCCACGCCGTAAACGATGAGTGCTAGCTGGTGGATTCGTCTACGATTTACCGGCGCAGCTAACGCACTAAGCACTCCGCCTGGGGAGTACGGCCGCAAGG	0	0	4	0	0	5	13	28	16	0	0	8	39	32	398	262	26	0	0	0	0	0	0	12	2	10
08c3f94a076c6cfc664178bea03b803b	OTU222	d__Bacteria; p__Proteobacteria; c__Gammaproteobacteria; o__KI89A_clade; f__KI89A_clade; g__KI89A_clade	1	TAATACGGAGGGTACGAACGTTAATCGGAATTACTGGGCGTAAAGCGCGCGTAGGCGGTTTGATAAGTGGGATGTGAAAGCCCCGGGCTCAACCTGGGAACTGCATTCCAAACTGTCAGACTAGAGTGTGGTAGAGGGAGGTAGAATTTCCTGTGTAGCGGTGAAATGCGTAGATATAGGAAGGAATACCGATGGCGAAGGCAGCCTCCTGGACCAACACTGACGCTGAGGTGCGAAAGCGTGGGGAGCAAACAGGATTAGATACCCTGGTAGTCCACGCCGTAAACGATGAGAACTAGCCGTTGGGGCCTTTAAGGCTTTGGTGGCGCAGCTAACGCGATAAGTTCTCCGCCTGGGGAGTACGGCCGCAAGG	175	33	168	69	19	25	0	0	0	0	25	2	0	0	0	0	3	0	24	200	0	74	0	5	30	0
ee0255b7363f149014e7ca368970e703	OTU223	d__Bacteria; p__Proteobacteria; c__Gammaproteobacteria; o__SAR86_clade; f__SAR86_clade; g__SAR86_clade	0.999485	TAATACGGAGGGTCCAAGCGTTAATCGGAATTACTGGGCGTAAAGCGCGCGTAGGCGGTTTAGCAAGTTGTATGTGAAAGCCCTGGGCTCAACCTAGGAACTGCATTCAAAACTACTAAGCTAGAGTACGAGAGAGGAGAGTAGAATTTCTGGTGTAGCGGTGAAATGCGTAGATATCAGAAGGAATACCAATGGCGAAGGCAGCTCTCTGGCTCGTCACTGACGCTGAGGTGCGAAAGCGTGGGTAGCAAACAGGATTAGATACCCTGGTAGTCCACGCCGTAAACGATGAGAACTAGCCGTTGGGCAGATTTAACTGTTCAGTGGCACAGCTAACGCATTAAGTTCTCCGCCTGGGGAGTACGGCCGCAAG	327	5	71	0	16	0	0	0	0	0	68	0	0	0	0	0	0	0	32	163	21	126	5	0	11	7
51676d5b9286689d598aa5ec7c30745b	OTU224	d__Bacteria; p__Marinimicrobia_(SAR406_clade); c__Marinimicrobia_(SAR406_clade); o__Marinimicrobia_(SAR406_clade); f__Marinimicrobia_(SAR406_clade); g__Marinimicrobia_(SAR406_clade); s__Alteromonas_macleodii	0.928119	TAATACGAGGGGTCCTAGCGTTGTCCGGATTTACTGGGCGTAAAGGGTACGTAGGCGTTTTAAAAAGTTATGTGTTAAATACTTTAGCTTAACTAAAGAAGTGCACATAAAACTATTAAAATAGAGTTTGAGAGAGGAACGCAGAATTCATGGTGGAGCGGTGACATGCGTAGATATCATGAGGAAAGCCAAATGCGAAGGCAGCCTTCTGGCTCAAAACTGACGCTGAGGTACGAAAGCGTGGGGAGCGAACAGGATTAGATACCCTGGTAGTCCACGCCGTAAACGATGAGTACTTGGTGCTGGAGGATTTCGACCCTTTCAGTGCCGTAGCTAACGCGATAAGTACTCCGCCTGGGGACTACGATCGCAA	0	0	0	0	60	75	11	0	53	0	0	0	0	0	18	0	0	0	228	369	0	0	2	15	0	0
2badb255d49d40daa3997afd02d594bc	OTU225	d__Bacteria; p__Proteobacteria; c__Alphaproteobacteria; o__Rhizobiales; f__Hyphomicrobiaceae; g__Filomicrobium	0.965097	TAATACGAAGGGGGCTAGCGTTGTTCGGAATCACTGGGCGTAAAGCGCGCGTAGGCGGACTGGTCAGTTGGGGGTGAAATCCCGGGGCTCAACCTCGGAACTGCCTTCAATACTGCTAGTCTTGAGTCCGAGAGAGGTGAGTGGAATTCCTAGTGTAGAGGTGAAATTCGTAGATATTAGGAAGAACACCAGTGGCGAAGGCGGCTCACTGGATCGGTACTGACGCTGAGGTGCGAAAGCGTGGGGAGCAAACAGGATTAGATACCCTGGTAGTCCACGCTGTAAACGATGAATGCTAGCTGTTGGAAAGCTTGCTTTTCGGTGGCGCAGCTAACGCATTAAGCATTCCGCCTGGGGAGTACGGCCGCAAGGT	0	117	4	618	0	0	0	0	0	0	0	0	0	0	0	0	0	0	0	0	32	0	14	0	0	45
fdffccb4dd25b98ed214f771a81c784f	OTU226	d__Bacteria; p__Proteobacteria; c__Gammaproteobacteria; o__SAR86_clade; f__SAR86_clade; g__SAR86_clade	0.999966	TAATACGGAAGGTCCAAGCGTTAATCGGAATTACTGGGCGTAAAGCGCGCGTAGGTGGTTTATCAAGTTGGTTGTGAAAGCCCCGGGCTTAACCTGGGAACTGCAGCCAAAACTGATTCACTAGAGTACGAAAGAGGAAAGTAGAATTCACAGTGTAGCGGTGGAATGCGTAGATATTGTGAAGAATACCAATTGCGAAGGCAGCTTTCTGGTTCTGTACTGACACTAAGGTGCGAAAGCGTGGGGAGCGAACAGGATTAGATACCCTGGTAGTCCACGCCGTAAACGATGACAACCAGCTGTTGGGAAGCAATGCTTTTCAGTGGCGCAGCTAACGTCTTAAGTTGTCCGCCTGGGGAGTACGGCCGCAAGG	419	9	94	0	4	0	0	0	0	0	67	0	0	0	0	0	6	0	36	77	0	94	0	0	22	0
59cc155c5b5e8843577dba7874ab3a00	OTU227	d__Bacteria; p__NB1-j; c__NB1-j; o__NB1-j; f__NB1-j; g__NB1-j; s__uncultured_organism	0.839318	TAATACGGAGGGTGCAAGCGTTGTTCGGAATCATTGGGCGTAAAGCGGGTGTAGGCGGCTTCGCAAGTCGAGTGTGAAATCCCAGGGCCCAACCCTGGAACTGCATTCGAAACTGCGTCGCTAGAGTCCCGGAGAGGATGGCGGAATTCCCGGTGTAGGGGTGAAATCCGTAGATATCGGGAGGAACACCAGTGGCGAAGGCGGCCATCTGGACGGTGACTGACGCTCAGACCCGAAAGCGTGGGGAGCAAACAGGATTAGATACCCTGGTAGTCCACGCCGTAAACGTTGAGTGCTCGTCGTCGCGGGTATTGACCCCTGCGGTGACCAAGCTAACGCAAGAAGCACTCCGCCTGGGGAGTACGGTCGCAAG	0	0	0	0	81	44	8	0	10	0	0	0	0	0	23	47	0	0	76	51	470	0	0	7	0	0
a8bb5c715fbc620d318e59559dc99834	OTU228	d__Bacteria; p__Planctomycetota; c__Phycisphaerae; o__Phycisphaerales; f__Phycisphaeraceae; g__JL-ETNP-F27; s__uncultured_planctomycete	0.727363	TAATACGAAGGGCCCGAGCGTTATTCGGAATCACTGGGCTTAAAGCGTACGTAGGCTGGTATATAGGCGTCTTGTGAAATCCCTCGGCTCAACCGAGGAACTGCAAGGCGAACCATATATCTTGAGACAGACAGAGGTCGTCGGAACGATTGGTGGAGTGGTGAAATGCGTTGATATCAATCGGAACGCCGAAGGAGAAGTCAGGCGACTGGGTCTGTTCTGACGCTGAGGTACGAAAGCGTGGGTAGCGAACGGGATTAGATACCCCGGTAGTCCACGCCGTAAACAATGTGCACTAGGTCGAGGGCGTTCTGACGCGACTCTCGGCCGAAGCGAAAGTGTTAAGTGCACCGCCTGGGGAGTACGGTCGCAA	0	0	0	0	0	17	10	0	18	0	0	0	3	0	22	0	0	0	114	24	602	0	0	5	0	0
7eef80cc70b03590ce4f261e1badfa5e	OTU229	d__Bacteria; p__Bacteroidota; c__Bacteroidia; o__Flavobacteriales; f__Crocinitomicaceae; g__Fluviicola; s__uncultured_bacterium	0.752757	TAATACGGAGGGTGCAAGCGTTATCCGGAATCATTGGGTTTAAAGGGTCCGCAGGCGGACGTATAAGTCAGTGGTGAAAGCCCATCGCTTAACGATGGAACTGCCATTGATACTGTATGTCTTGAATTCGGTCGAAGTGGGCGGAATATGTCATGTAGCGGTGAAATGCTTAGATATGACATAGAACACCGATAGCGAAGGCAGCTCACTAGGCCTGGATTGACGCTCAGGGACGAAAGCGTGGGGAGCAAACAGGATTAGATACCCTGGTAGTCCACGCCGTAAACTATGATTACTCGTTCTCGGCGATACACAGTCGGGGACCAAGCGAAAGTGATAAGTAATCCACCTGGGGAGTACGATCGCAAGGTTG	0	0	0	0	0	0	0	0	0	0	0	0	0	0	0	0	0	0	0	0	0	0	197	0	3	614
31fdee3eb659fa1e6cb7fdc438e36046	OTU230	d__Bacteria; p__Proteobacteria; c__Gammaproteobacteria; o__Burkholderiales; f__Oxalobacteraceae; g__Massilia	0.999276	TAATACGTAGGGTGCAAGCGTTAATCGGAATTACTGGGCGTAAAGCGTGCGCAGGCGGTTTTGTAAGTCTGTCGTGAAAGCCCCGGGCTCAACCTGGGAATTGCGATGGAGACTGCAAGGCTTGAATCTGGCAGAGGGGGGTAGAATTCCACGTGTAGCAGTGAAATGCGTAGAGATGTGGAGGAACACCGATGGCGAAGGCAGCCCCCTGGGTCAAGATTGACGCTCATGCACGAAAGCGTGGGGAGCAAACAGGATTAGATACCCTGGTAGTCCACGCCCTAAACGATGTCTACTAGTTGTCGGGTTTTAATTAACTTGGTAACGCAGCTAACGCGTGAAGTAGACCGCCTGGGGAGTACGGTCGCAAGAT	0	0	0	0	0	0	0	0	0	0	0	0	0	0	0	0	0	811	0	0	0	0	2	0	0	0
615a67d2562b4968272ff5ffe3dfd4b3	OTU231	d__Bacteria; p__Verrucomicrobiota; c__Verrucomicrobiae; o__Opitutales; f__Puniceicoccaceae; g__Lentimonas; s__uncultured_Puniceicoccaceae	0.935182	TAATACGGAGACTGCAAGCGTTACTCGGATTCACTGGGCGTAAAGGGTGCGTAGGCGGCTAGGTGTGTTAGGTGTGAAATCTCGGGGCTCAACCTCGAAACTGCGCCTAAAACTGCCTAGCTAGAGTATTGGAGAGGTAAGCGGAATTTCTGGTGTAGCGGTGAAATGCGTAGATATCAGAAGGAACACCAATGGCGAAGGCAGCTTACTGGACAATAACTGACGCTGAGGCACGAAAGCGTGGGTAGCAAAAGGGATTAGATACCCCTGTAGTCCACGCCGTAAACGTTGTACACTAGGTCTTGGGGGTTTCGACCCTTTCAGGACCCCAGCTAACGCAATAAGTGTACCGCCTGAGGACTACGGCCGCAAG	148	147	117	0	0	0	0	0	0	0	25	8	0	0	0	0	0	0	0	18	335	0	0	0	0	0
3156a95fdf7aae1ed661edbaf49a4e6b	OTU232	d__Bacteria; p__Acidobacteriota; c__Vicinamibacteria; o__Vicinamibacterales	0.999975	TAATACGGGGGGGGCAAGCGTTGTTCGGATTTACTGGGCGTAAAGAGCTCGTAGGCGGCTTGCTTAGTCGAACGTGAAATCCCTTGGCTCAACTGAGGAACTGCGTCCGATACTGGCAGGCTTGAATCCGGGAGAGGGATGCGGAATTCCAGGTGTAGCGGTGAAATGCGTAGATATCTGGAGGAACACCGGTGGCGAAGGCGGCATCCTGGACCGGTATTGACGCTGAGGAGCGAAAGCCAGGGTAGCAAACGGGATTAGATACCCCGGTAGTCCTGGCCCTAAACGATGAATGCTTGGTGTGGCGGGTATCGATCCCTGCTGTGCCGAAGCTAACGCATTAAGCATTCCGCCTGGGGAGTACGGTCGCAAG	0	0	0	0	156	52	57	0	24	0	0	0	24	0	11	0	0	0	225	92	86	0	0	32	0	0
fd5f1753bf6041cc59d1b800902c8ec2	OTU233	d__Bacteria; p__Bdellovibrionota; c__Bdellovibrionia; o__Bdellovibrionales; f__Bdellovibrionaceae; g__OM27_clade	0.999953	TAATACGGAGGGTGCAAGCGTTGCTCGGAATCACTGGGCGTAAAGCGCACGCAGGCGGCTTTTCAAGTCGGATGTGAAAGCCCCGGGCTCAACCCGGGAACTGCATTCGAAACTGGGAGGCTTGAGTTCGAGAGAGGGTGGTGGAATTCCTGGTGTAGAGGTGAAATTCGTTGATATCAGGAGGAACATCGGCGGCGAAGGCGGCCACCTGGCTCGATACTGACGCTCATGTGCGAAAGCGTGGGGAGCAAACAGGATTAGATACCCTGGTAGTCCACGCCGTAAACGATGAATGCTAGGTGTTGGAGGTATTCACCCCTTCAGTGCCGAAGTTAACGCATTAAGCATTCCGCCTGGGGAGTACGGTCGCAAG	9	10	121	346	0	0	0	0	6	6	0	0	0	0	137	107	0	0	0	0	0	3	0	0	4	0
5b039687ba95cdb653dcc0d28d9228c5	OTU234	d__Bacteria; p__Bacteroidota; c__Bacteroidia; o__Cytophagales; f__Cyclobacteriaceae; g__Algoriphagus; s__Algoriphagus_zhangzhouensis	0.72981	TAATACGGAGGGTGCAAGCGTTGTCCGGATTTATTGGGTTTAAAGGGTGCGTAGGCGGCCAATTAAGTCAGTGGTGAAAGACTTCGGCTCAACCGGAGCAGTGCCATTGATACTGGTTGGCTTGAGTGCTGCAGGGGTACATGGAATTGATGGTGTAGCGGTGAAATGCATAGATACCATCAGGAACACCGATAGCGAAGGCATTGTACTGGGCAGCAACTGACGCTGATGCACGAAAGCATGGGTAGCGAACAGGATTAGATACCCTGGTAGTCCATGCCGTAAACGATGATTACTCGCTGTTATGGCTTTATGTTGTAGCGGCCAAGCGAAAGCGTTAAGTAATCCACCTGGGGAGTACGCCGGCAACGGT	0	3	0	0	0	0	0	0	0	0	0	0	0	0	0	2	0	0	0	0	0	0	149	0	0	587
7583317ceb5e6ff2df6a6e9eda940003	OTU235	d__Bacteria; p__Planctomycetota; c__Phycisphaerae; o__Phycisphaerales; f__Phycisphaeraceae	0.999988	TAATACGAAGGGCCCAAGCGTTATTCGGAATCACTGGGCTTAAAGCGTGCGTAGGCGGACTTGAAGGCGTCTTGTGAAATCCCTCGGCTCAACCGAGGAATGGCAGGGCGAACCATGAGTCTTGAGACAGGTAGGGGTCGTCGGAACGATAGGTGGAGTGGTGAAATGCGTTGATATCTATCGGAACGCCGAAGGAGAAGTCAGGCGACTGGGCCTGTTCTGACGCTGAGGCACGAAAGCGTGGGTAGCGAACGGGATTAGATACCCCGGTAGTCCACGCCGTAAACGATGTGCACTAGGTCGAGGGCGTTCTGACGCGACTCTTGGCCGAAGCGAAAGTGTTTAGTGCACCGCCTGGGGAGTACGGTCGCAA	0	0	0	0	0	11	0	0	0	0	0	0	0	0	0	0	0	0	10	0	710	0	0	0	0	0
80021502853c0a0ac926390c13dd67f0	OTU236	d__Bacteria; p__Planctomycetota; c__Phycisphaerae; o__Phycisphaerales; f__Phycisphaeraceae; g__JL-ETNP-F27; s__uncultured_bacterium	0.999594	TAATACGAAGGGCCCGAGCGTTATTCGGAATCACTGGGCTTAAAGCGTGCGTAGGCGGACTTGTAGGCGTTTTGTGAAATCCCTCGGCTCAACCGAGGAACTGCAGAGCGAACCCCAAGCCTTGAGACAGATAGAGGTTGTCGGAACGATTGGTGGAGTGGTGAAATGCGTTGATATCAATCGGAACGCCAAATGAGAAGTCAGGCAACTGGATCTGTTCTGACGCTGAGGCACGAAAGCGTGGGTAGCGAACGGGATTAGATACCCCGGTAGTCCACGCCGTAAACAATGTGCACTAGGTCGAGGGCGTTCTGACGCGACTCTCGGCCGAAGCGAAAGTGTTAAGTGCACCGCCTGGGGAGTACGGTCGCAA	0	0	0	0	0	0	0	0	0	0	0	0	10	0	0	0	0	0	40	79	573	0	0	15	0	0
f118613f6651791f5697d00c373421bb	OTU237	d__Bacteria; p__Proteobacteria; c__Alphaproteobacteria; o__Rickettsiales; f__S25-593; g__S25-593; s__uncultured_Rickettsiales	0.999991	TAATACGGGGGGGGCGAGCGTTGTTCGGAATTACTGGGCGTAAAGAGCGAGTAGGTGGTTTATTAAGTCAAATGTGAAAGCTCAAAGCTCAACTTTGAAATTGCATTTGAAACTGATAGACTAGAGTTTGGGAGAGGATAGCGGAATTCTAAGTGTAGAAGTGAAATTCGTAGATATTTAGAGGAACACCAACAGCGAAGGCAGCTATCTGGCCCTTTACTGACACTCAGAAGCGAAAGCTTGGGTAGCAAACAGGATTAGATACCCTGGTAGTCCATGCTGTAAACGATGAGTGCTAGATATTAGAAATTTATTTCTAGTGTCGAAGCTAACGCGTTAAGCACTCCGCCTGGGGAGTACGGCCGCAAGGCTA	0	0	0	0	69	36	4	0	0	0	0	0	4	0	0	0	0	0	267	331	3	0	0	2	0	0
47bfcaa54fdcbeba13c83051fe08e2f3	OTU238	d__Bacteria; p__Proteobacteria; c__Gammaproteobacteria; o__Burkholderiales; f__Comamonadaceae; g__Delftia	0.909294	TAATACGTAGGGTGCGAGCGTTAATCGGAATTACTGGGCGTAAAGCGTGCGCAGGCGGTTATGTAAGACAGATGTGAAATCCCCGGGCTCAACCTGGGAACTGCATTTGTGACTGCATGGCTAGAGTACGGTAGAGGGGGATGGAATTCCGCGTGTAGCAGTGAAATGCGTAGATATGCGGAGGAACACCGATGGCGAAGGCAATCCCCTGGACCTGTACTGACGCTCATGCACGAAAGCGTGGGGAGCAAACAGGATTAGATACCCTGGTAGTCCACGCCCTAAACGATGTCAACTGGTTGTTGGGAATTAGTTTTCTCAGTAACGAAGCTAACGCGTGAAGTTGACCGCCTGGGGAGTACGGCCGCAAGGT	0	0	9	455	0	0	0	0	0	0	0	0	0	0	0	0	0	97	0	124	19	0	0	0	0	8
b8a0c1a1b3db7d203d08ec493953559c	OTU239	d__Bacteria; p__Proteobacteria; c__Alphaproteobacteria; o__Caulobacterales; f__Hyphomonadaceae; g__Maricaulis	0.999999	TAATACGGAGGGGGCTAGCGTTGTTCGGAATTACTGGGCGTAAAGCGCTCGTAGGCGGATTGGTCAGTCAGGGGTGAAAGCCCGGAGCTCAACTCCGGAACTGCCTTTGATACTGCCAGTCTTGAGTTCGGGAGAGGTGAGCGGAATACCGAGTGTAGAGGTGAAATTCGTAGATATTCGGTGGAACACCAGAGGCGAAGGCGGCTCACTGGACCGATACTGACGCTGAGGAGCGAAAGCGTGGGGAGCAAACAGGATTAGATACCCTGGTAGTCCACGCCGTAAACGATGAGAGCTAGTTGTCTGGCAGCATGCTGTTAGGTGACGCAGCTAACGCATTAAGCTCTCCGCCTGGGGAGTACGGCCGCAAGGT	0	26	139	138	6	14	19	0	10	0	0	0	18	15	110	109	35	0	10	0	0	0	0	0	54	7
418dd20b9b924bf74753b7e276d8d9da	OTU240	d__Bacteria; p__Chloroflexi; c__Dehalococcoidia; o__SAR202_clade; f__SAR202_clade; g__SAR202_clade	0.999607	TAATACGTAGGGTTCAAACGTTGTCCGGATTTACTGGGCGTAAAGAGCGCGTAGGCGGTTTGTTAAGTCTCATGTGAAATCTCCCGGCTCAACTGGGAGGGGTCATGGGAAACTGGCAGGCTTGAGGGTAGCAGAGGAAAGCGGAATTCCCGGAGTAGTGGTGAAATGCGTAGATACCGGGAGGAACACCAGAGGCGAAGGCGGCTTTCTGGGCTATTCCTGACGCTGAGGCGCGAAAGCGTGGGGAGCAAACCGGATTAGATACCCGGGTAGTCCACGCCCTAAACGATGGATACTAGATATGGGGGGTATCGACCCCTCCCGTGTCGCAGCTAACGCATTAAGTATCCCGCCTGAGGAGTACGGCCGCAAG	0	0	0	0	216	20	18	0	25	0	0	0	0	0	0	0	0	0	249	147	0	0	0	28	0	0
c529ad232ba523421f8eb7588d0d10be	OTU241	d__Bacteria; p__Gemmatimonadota; c__BD2-11_terrestrial_group; o__BD2-11_terrestrial_group; f__BD2-11_terrestrial_group; g__BD2-11_terrestrial_group; s__uncultured_deep-sea	0.911089	TAAGACGGAGGGCGCAAGCGTTGTTCGGAATTACTGGGCGTAAAGGGCAGGTAGGTGGTCTGTTAAGTCTTCTGTGAAAATCCGGGGCTCAACCCCGCGAAATGCAGGTGAAACTGGCAGACTTGAGACCAGTAGAGGCTAGCGGAATTCCTGGTGTAGCGGTGGAATGCGTAGATATCAGGAAGAACACCTGTGGCGAAGGCGGCTAGCTGGGCTGGTTCTGACACTGAACTGCGAAAGCGTGGGGAGCAAACAGGATTAGATACCCTGGTAGTCCACGCCGTAAACGATGGGCACTAGATGCCGGGCATATAGACGTGTTCGGTGTCGTCGCTAACGCATTAAGTGCCCCGCCTGGGGAGTACGGTCGCAA	0	0	0	0	171	46	31	0	32	0	0	0	16	0	20	0	0	0	252	101	0	0	0	34	0	0
58d1df4b799973de629fd6793a74a25b	OTU242	d__Bacteria; p__Actinobacteriota; c__Actinobacteria; o__Corynebacteriales; f__Nocardiaceae; g__Gordonia	0.768154	TAATACGTAGGGTGCGAGCGTTGTCCGGAATTACTGGGCGTAAAGAGCTCGTAGGCGGTTTGTCGCGTCGTCTGTGAAATTCTGCAGCTTAACTGCAGGCGTGCAGGCGATACGGGCAGACTTGAGTACTACAGGGGAGACTGGAATTCCTGGTGTAGCGGTGAAATGCGCAGATATCAGGAGGAACACCGGTGGCGAAGGCGGGTCTCTGGGTAGTAACTGACGCTGAGGAGCGAAAGCGTGGGTAGCGAACAGGATTAGATACCCTGGTAGTCCACGCCGTAAACGGTGGGTACTAGGTGTGGGGCTCATTTCACGAGTTCCGTGCCGTAGCTAACGCATTAAGTACCCCGCCTGGGGAGTACGGCCGCAA	0	228	0	148	0	0	20	39	17	9	0	42	9	14	19	12	0	0	58	0	0	0	20	14	0	52
9761fa4e3143f0c407d59d3aafc2292e	OTU243	d__Bacteria; p__Chloroflexi; c__Dehalococcoidia; o__SAR202_clade; f__SAR202_clade; g__SAR202_clade	0.999127	TAATACGTAGGATCCGAGCGTTGTCCGAATTTACTGGGCGTAAAGAGCGCGTAGGCGGTTTGTTAAGTCTCATGTGTAATCTCCCGGCTCAACTGGGAGGGGTCATGGGATACTGGCAGACTTGAGGATAGCAGAGGAAAGCGGAATTCCCGGAGTAGTGGTGAAATGCGTAGATACCGGGAGGAACACCAGAGGCGAAGGCGGCTTTCTGGGCTATTTCTGACGCTGAGGCGCGAAAGCGTGGGGAGCGAACCGGATTAGATACCCGGGTAGTCCACGCCCTAAACGATGGATACTAGATGTTGGGGGTATAGACCCCCCCAGTGTCGAAGCTAACGCGATAAGTATCCCGCCTGGGGAGTACGGCCGCAAG	0	0	0	0	150	50	33	0	109	0	0	0	9	0	86	0	0	0	93	161	0	0	0	10	0	0
3d192aeeedca920e38e67987c6c9df45	OTU244	d__Bacteria; p__Actinobacteriota; c__Actinobacteria; o__PeM15; f__PeM15; g__PeM15	0.999976	TAATACGTAGGGTGCAAGCGTTGTCCGGATTTATTGGGCGTAAAGAGCTCGTAGGCGGTTAGTCGCGTCGGATGTGAAAACCCAGTGCTTAACACTGGGCCTGCATTCGATACGGGCTGACTAGAGTGTTGTAGGGGAGACTGGAACTCCTGGTGTAGCGGTGAAATGCGCAGATATCAGGAAGAACACCGGTGGCGAAGGCGGGTCTCTGGGCAACTACTGACGCTGAGGAGCGAAAGCGTGGGGAGCAAACAGGATTAGATACCCTGGTAGTCCACGCCGTAAACGGTGGGCGCTAGGTGTGGGGAACATTCCACGTTCTCCGTGCCGCAGCTAACGCATTAAGCGCCCCGCCTGGGGAGTACGGCCGCAA	378	71	74	0	0	0	0	0	0	0	7	22	0	0	0	0	0	0	12	0	0	14	68	0	0	53
eae85b1d8d24fe792382a6905ddb7716	OTU245	d__Bacteria; p__Proteobacteria; c__Alphaproteobacteria; o__Caulobacterales; f__Parvularculaceae; g__Parvularcula	0.918346	TAATACGAAAGGGGCTAGCGTTGTTCGGAATTACTGGGCGTAAAGCGCGCGTAGGCGGCATGCCAAGTTGGGGGTGAAATCCCGGGGCTCAACCCCGGAACTGCCTCCAAAACTGGCAAGCTAGAGGATGTGAGAGGATAGTGGAATTCCGAGTGTAGAGGTGAAATTCGTAGATATTCGGAAGAACACCAGTGGCGAAGGCGACTGTCTGGCACATTTCTGACGCTGAGGTGCGAAAGCGTGGGGAGCAAACAGGATTAGATACCCTGGTAGTCCACGCCGTAAACGATGAGGGCTAGTTATCGGAGTGCATGCACTTCGGTGACGCAGTTAACGCATTAAGCCCTCCGCCTGGGGAGTACGGTCGCAAGAT	0	51	10	91	0	0	0	0	0	0	0	18	0	0	0	12	3	0	0	0	0	0	9	0	0	484
446b51997f9104e6b5cbe5e59287f19e	OTU246	d__Bacteria; p__Proteobacteria; c__Gammaproteobacteria; o__Vibrionales; f__Vibrionaceae; g__uncultured; s__Paraphotobacterium_marinum	0.991535	TAATACGGAGGGTGCGAGCGTTAATCGGAATTACTGGGCGTAAAGCGCATGCAGGCGGTTTATTAAGCCAGATGTGAAAGCCCCGGGCTTAACCTGGGAATTGCATTTGGAACTGGTAAACTAGAGTCTTGTAGAGGGGGGTAGAATTTCAGGTGTAGCGGTGAAATGCGTAGAGATCTGAAGGAATACCGGTGGCGAAGGCGGCCCCCTGGACAAAGACTGACGCTCAGATGCGAAAGCGTGGGGAGCAAACAGGATTAGATACCCTGGTAGTCCACGCCGTAAACGATGTCTACTTGAAGGTTGTGATCTTGAATCGTGGCTTTCGGAGCTAACGCGTTAAGTAGACCGCCTGGGGAGTACGGTCGCAAGA	60	393	15	0	7	0	5	0	0	0	0	88	0	0	0	0	0	0	11	25	0	6	50	0	0	15
810e583ca497f96469458555a2319c0f	OTU247	d__Archaea; p__Thermoplasmatota; c__Thermoplasmata; o__Marine_Group_II; f__Marine_Group_II; g__Marine_Group_II; s__uncultured_bacterium	0.983016	TAATACCGGCAGCTCAAGTGGTCGTCGCTTTTATTGGGCCTAAAACGTCCGTAGCCTGTTTGGTAAATCTGTGGGTAAATCAATCCGCTCAACGGATTGAATTCTGCAGAGACTGCCAGACTAGGGACCGGGAGAGGTGTGGGGTACTCGAGGGGTAGGGGTAAAATCCTGTCATCCTTCGAGGACCACCAGTTGCGAAGGCGCCACACTGGAACGGATCCGACGGTCAGGGACGAAGCCTAGGGGCACGAACCGGATTAGATACCCGGGTAGTCCTAGGTGTAAACGCTGTGAACTTGGTGTCGGGGGTCCGCAAGGGGTCCCCGGTGCCGGAGTGAAGATGTTAAGTTCACTGCCTGGGGAGTACGGTCGC	81	5	87	0	8	30	0	0	0	0	271	0	0	0	0	0	0	0	28	0	110	55	0	0	0	0
3601c517232f94b66a799bd6b8758763	OTU248	d__Bacteria; p__Marinimicrobia_(SAR406_clade); c__Marinimicrobia_(SAR406_clade); o__Marinimicrobia_(SAR406_clade); f__Marinimicrobia_(SAR406_clade); g__Marinimicrobia_(SAR406_clade); s__uncultured_Deferribacteres	0.993939	TAATACGAGGGGTGCTAGCGTTGTCCGGAATCACTGGGCGTAAAGGGCGCGTAGGCGTCTTAGCAAGCCTTGATTGAAATCCCCCGGCTCAACCGGGGAACTGGTCAGGGAACTGCTAGGATAGAGTTTGGTAGGGGAGAGCGGAATTCCTGGTGTAGCGGTGATATGCGTAGATATCAGGAGGAACACCGAAAGCGAAGGCAGCTCTCTGGGCCAATACTGACGCTGAGGCGCGAAAGCGTGGGGAGCAAACAGGATTAGATACCCTGGTAGTCCACGCCGTAAACGATGAGCACTTGGTGTCGGGGGATTCGACCCCCTCGGTGCCGTAGCTAACGTGTTAAGTGCTCCGCCTGGGGACTACGACCGCAAG	2	0	0	0	226	45	11	0	0	0	0	0	0	0	0	0	0	0	346	37	0	0	0	5	0	0
079562612fd3230a0e0d9397c45a4b14	OTU249	d__Bacteria; p__Proteobacteria; c__Alphaproteobacteria; o__Rickettsiales; f__Mitochondria; g__Mitochondria; s__uncultured_bacterium	0.940183	TAATACGAGGGGGACGAGTGTTATTCGGTCAAATTGGGCGTAAAGGGCTTGTAGGCAGAAATTTGAAGTAAAAAGTTAAATGTCAAAACTTAATTTTGGAAAGGCTTTTTAAACTATTTTTTCTTGGATAATTTAGGGGATAGTAATATTTCTTTAGTAAGGATGGCATCTTTTAATAAAAGAGAGAGTACCTAGGGTGAAGACAACTATCTAGTTTTATTTATCGACGCTGAACGGCTAAAGCATGGGTAGCAAAGAGGCTTAGATACCCTCGTAGTCCATGCCCTGACATATGAATGTTAAATATTGGAAAAATTTTTGATATTAAAGTTAACACGTGAAACATTCCGCCTGAGAAGTACGGCCGCAAGGT	0	0	2	0	0	0	194	36	10	0	0	0	134	0	82	0	0	0	0	0	0	0	0	213	0	0
5bb5b10b3a2fa874f2feffa97bc30958	OTU250	d__Bacteria; p__Marinimicrobia_(SAR406_clade); c__Marinimicrobia_(SAR406_clade); o__Marinimicrobia_(SAR406_clade); f__Marinimicrobia_(SAR406_clade); g__Marinimicrobia_(SAR406_clade)	0.999999	TAATACGAGGGGTGCTAGCGTTGTCCGGAATAACTGGGCGTAAAGGGTCCGTAGGCGTTTTGCTAAGTTGATCGTTAAATCCATCGGCTTAACCGATGACATGCGATCAAAACTGGCAGAATAGAATATGTGAGGGGAATGTGGAATTCCTGGTGTAGCGGTGACATGCGTAGATATCAGGAGGAACACCGATGGCGAAGGCAGCATTCTGGCACAATATTGACGCTGAGGGACGAAAGCGTGGGGAGCAAACAGGATTAGATACCCTGGTAGTCCACGCCGTAAACGATGAGTACTTGGTGGTGGAGGATTCGACCCCTTCACTATCGGAGCTAACGCGTTAAGTACTCCGCCTGGGAACTACGGCCGCAAG	148	6	270	0	0	22	0	0	0	0	40	0	0	0	0	0	15	0	24	94	0	34	2	0	13	0
e62f9b98682fb86097a13ccf255ae5ea	OTU251	d__Bacteria; p__Bacteroidota; c__Bacteroidia; o__Flavobacteriales; f__Flavobacteriaceae	0.991649	TAATACGGAGGGTGCAAGCGTTATCCGGAATCATTGGGTTTAAAGGGTCCGTAGGCGGGCCGTTAAGTCAGGGGTGAAAGTCTGCGGCTCAACCGTAGAATTGCCCTTGATACTGGCGGTCTTGAATTAGTGTGAAGCGGCTGGAATGAGCAGTGTAGCGGTGAAATGCATAGATATTGCTCAGAACACCAATTGCGAAGGCAGGTCGCTAACACTATATTGACGCTGAGGGACGAAAGCGTGGGGAGCGAACAGGATTAGATACCCTGGTAGTCCACGCCGTAAACGATGGTCACTAGCTGTTGGGCGCGATTGGGTGCCCAGTGGCCAAGCGAAAGTGATAAGTGACCCACCTGGGGAGTACGTTCGCAAG	3	40	104	192	0	0	0	0	0	5	0	9	11	0	124	101	4	0	0	0	0	0	0	0	0	74
8ebe1287702adc4b5dea509a48aeb381	OTU252	d__Bacteria; p__Proteobacteria; c__Alphaproteobacteria; o__Defluviicoccales; f__uncultured; g__uncultured; s__unidentified_marine	0.999626	TAATACGGAGGGGGCAAGCGTTGCTCGGAATTACTGGGCGTAAAGCGAGCGTAGGCGGTTAATCAAGTTGGTGGTGAAAGCCCAGAGCTTAACTCTGGAACTGCCATCAAAACTGATTGACTAGAGATTGGTAGAGGAAAATGGAATTCCTAGTGTAGAGGTGAAATTCGTAGATATTGGGAAGAACACCAGTGGCGAAGGCGATTTTCTGGGCCAATTCTGACGCTGAGGTTCGAAAGCGTGGGTAGCAAACAGGATTAGATACCCTGGTAGTCCACGCCGTAAACGATGAGTGCTAGACGTCGGAAACTAGTTTTCGGTGTCGTAGTTAACGCATTAAGCACTCCGCCTGGGGAGTACGGTCGCAAGATTA	127	35	241	130	6	16	0	0	0	0	0	0	0	0	0	0	0	0	32	0	0	19	8	0	35	11
0fd34536abdf87a8ad6b300c8af0c214	OTU253	d__Bacteria; p__Actinobacteriota; c__Actinobacteria; o__Corynebacteriales; f__Nocardiaceae; g__Rhodococcus	0.999961	TAATACGTAGGGTGCAAGCGTTGTCCGGAATTACTGGGCGTAAAGAGTTCGTAGGCGGTTTGTCGCGTCGTTTGTGAAAACCAGCAGCTCAACTGCTGGCTTGCAGGCGATACGGGCAGACTTGAGTACTGCAGGGGAGACTGGAATTCCTGGTGTAGCGGTGAAATGCGCAGATATCAGGAGGAACACCGGTGGCGAAGGCGGGTCTCTGGGCAGTAACTGACGCTGAGGAACGAAAGCGTGGGTAGCGAACAGGATTAGATACCCTGGTAGTCCACGCCGTAAACGGTGGGCGCTAGGTGTGGGTTCCTTCCACGGAATCCGTGCCGTAGCTAACGCATTAAGCGCCCCGCCTGGGGAGTACGGCCGCAAG	0	0	0	0	0	0	0	0	0	0	0	0	0	0	0	0	0	551	6	0	74	0	7	0	0	21
2e74aa27930efbebc0fc39f977edefe3	OTU254	d__Archaea; p__Thermoplasmatota; c__Thermoplasmata; o__Marine_Group_II; f__Marine_Group_II; g__Marine_Group_II	1	TAATACCGGCGCCTCAAGTGGTAGTCGATTTTATTGGGCCTAAAACGTCCGTAGCCTGTTTGGTACATTCGTGGGTAAATCAACCAGCTCAACTGGTTGAATTCTGCGAGCACGGCCAGACTTGGGACCGGGAGAGGTGTGGGGTACGCTCAGGGTAGGGGTAAAATCCTGTCATCCTGAGCGGACCACCTGTTGCGAAGGCGCCACACTAGAACGGATCCGACGGTCAGGGACGAAGCCTAGGGGCACGAACCGGATTAGATACCCGGGTAGTCCTAGGTGTAAACGCTGTGGACTTGGTGTTGGGGATTCTCCGAGGATTCTCAGTGCCGAAGCGAAGGTGATAAGTCCACTGCCTGGGGAGTACGGTCGC	0	0	0	0	192	0	0	0	0	0	0	0	0	0	0	0	0	0	318	148	0	0	0	0	0	0
9c2510b99aaa7c006ac4460b4b108d3a	OTU255	d__Bacteria; p__Desulfobacterota; c__Desulfuromonadia; o__Bradymonadales; f__Bradymonadales; g__Bradymonadales	0.990506	TAATACGGAGGGTGCAAGCGTTGTTCGGAATCATTGGGCGTAAAGCGCGCGCAGGCGGCTTGCCAAGTCTGATGTGAAATCCCGGGGCTCAACCTCGGAACTGCATTGGAAACTGGTAGGCTTGAGTATGTGAGGGGTTAGTGGAATTCCTGGTGTAGGGGTGAAATCCGTAGAGATCAGGAGGAACACCGGTGGCGAAGGCGACTGACTGGAACATAACTGACGCTGAGGCGCGAAAGCGTGGGTAGCAAACAGGATTAGATACCCTGGTAGTCCACGCTGTAAACGATGTTCACTAGCTGCTGTGCCCATAGTTTGGCGCAGTGGCGAAGCTAACGCATTAAGTGAACCGCCTGGGGAGTACGGTCGCAAG	0	5	4	196	0	0	23	2	6	0	0	0	148	0	54	0	12	0	0	0	0	0	15	9	5	178
5bb635252d35c57c2517cf0c8906f015	OTU256	d__Bacteria; p__Marinimicrobia_(SAR406_clade); c__Marinimicrobia_(SAR406_clade); o__Marinimicrobia_(SAR406_clade); f__Marinimicrobia_(SAR406_clade); g__Marinimicrobia_(SAR406_clade); s__unidentified_marine	0.793608	TAATACGAGGGGTGCTAGCGTTGTCCGGAATCATTGGGCGTAAAGGGTCCGTAGGCGGTTTGACAAGTCAATTGTTAAAGACATCGGCTTAACCGGTGGAATGCAGTTGAAACTGTCAGAATAGAGTTTAGGAGAGGAAAGTGGAATTTCTGGTGTAGCGGTGACATGCGTAGATATCAGAAGGAACACCAATGGCGAAGGCAGCTTTCTGGCCTAAAACTGACGCTGAGGGACGAAAGCGTGGGGAGCGAACAGGATTAGATACCCTGGTAGTCCACGCTGTAAACGATGAGTACTTGTTGTCGGGAGATTCGACCCTCTCGGTAGCGGAGCTAACGCGTTAAGTACTCCGCCTGGGTACTACGACCGCAAG	73	0	142	0	69	14	28	0	28	0	22	0	28	0	20	0	0	0	31	144	0	19	0	28	7	0
c824f9df87ef3bff71e8e48a7fcadb51	OTU257	d__Bacteria; p__Proteobacteria; c__Gammaproteobacteria	0.994566	TAATACGGAGGGTGCAAGCGTTAATCGGAATTACTGGGCGTAAAGCGCGCGTAGGCGGTTTGTTAAGTCAGATGTGAAAGCCCAGGGCTTAACCTTGGAATTGCATCTGATACTGGCAGGCTAGAGTGCAGGAGAGGGAAGTGGAATTTCCGGTGTAGCGGTGAAATGCGTAGAGATCGGAAGGAACACCAGTGGCGAAGGCGACTTCCTGGACTGACACTGACGCTGAGGTGCGAAAGCGTGGGGAGCAAACAGGATTAGATACCCTGGTAGTCCACGCTGTAAACGATGTCGACTAGCTGTTGGACTCCATTGAGAGTTTTGTGGCGAAGCTAACGCGATAAGTCGACCGCCTGGGGAGTACGGCCGCAAG	0	0	0	0	0	0	181	13	23	0	0	0	328	22	20	0	0	0	0	0	0	0	0	63	0	0
23258dcca136c81f0eed3ad5b9247182	OTU258	d__Bacteria; p__Marinimicrobia_(SAR406_clade); c__Marinimicrobia_(SAR406_clade); o__Marinimicrobia_(SAR406_clade); f__Marinimicrobia_(SAR406_clade); g__Marinimicrobia_(SAR406_clade)	0.999957	TAATACGAGGGGTGCTAGCGTTGTCCGGAATCACTGGGCGTAAAGGGTCCGTAGGTGATCTGATAAGTCATTTGTAAAATACACCGGCTTAACCGGTGGTCTGCATCTGAAACTGTCAGAATAGAGTTCAGGAGAGGAAAGTGGAATTTCTGGTGTAGCGGTGACATGCGTAGATATCAGAAGGAACACCAATAGCGAAGGCAACTTTCTGGCCTGAAACTGACGCTGAGGGACGAAAGCGTGGGGAGCGAACAGGATTAGATACCCTGGTAGTCCACGCCGTAAACGATGAGTACTTGGTGTCGGGAGATTCGACCCTCTCGGTACCGGAGCTAACGCGTTAAGTACTCCGCCTGGGTACTACGACCGCAAG	0	0	0	0	191	82	33	0	0	0	0	0	29	0	26	0	0	0	161	104	0	0	0	21	0	0
12242e3cb61cc36384082cb5bc81e363	OTU259	d__Archaea; p__Crenarchaeota; c__Nitrososphaeria; o__Nitrosopumilales; f__Nitrosopumilaceae; g__Nitrosopumilaceae	0.999911	TAAAACCAGCACCTCAAGTGGTCAGGAGAATTATTGGGCCTAAAGCATCCGTAGCCTGTTCTCTAAGTTTTTGGTTAAATCTATGTGCTCAACGCATAGGCCGCCGAAAATACTGAAGAGCTAGGGAGTGGGAGAGGTAGACGGTACTCGATAGGAAGGGGTAAAATCTTTTGATCTATCGATGACCACCTGTGGCGAAGGCGGTCTACCAGAACACGTTCGACGGTGAGGGATGAAAGCTGGGGGAGCAAACCGGATTAGATACCCGGGTAGTCCCAGCTGTAAACGATGCAGACTAGATGATGCATTGGCATATAGCCAGTGCAGTATCTCAGGGAAGCCGTTAAGTCTGCCGCCTGGGAAGTACGTACGC	0	0	0	0	21	0	128	0	198	0	0	0	0	0	0	0	0	138	0	53	0	0	0	104	0	0
2cbba423ebf82472cb0a45090c5076c3	OTU260	d__Archaea; p__Thermoplasmatota; c__Thermoplasmata; o__Marine_Group_II; f__Marine_Group_II; g__Marine_Group_II; s__uncultured_archaeon	0.915084	TAATACCGGCGCCTCGAGTGGTAGTCGATTTTATTGGGCCTAAAACGTCCGTCGCCGGTCTGGTGCATTCGTGGGTAAATCAACCCGCTCAACGGGTTGAATTCTGCGAGCACGGCCAGACTAGGGACCGGGAGAGGTGTGGGGTACGCTCGGGGTAGGGGTAAAATCCTGTCATCCCGAGCGGACCACCTGTTGCGAAGGCTCCACACTAGAACGGATCCGACGGTCAGGGACGAAGCCTAGGGGCACGAACCGGATTAGATACCCGGGTAGTCCTAGGTGTAAACGCTGTGGACTTGGTGTTGGGAGCTCCCAGAGGGCTCTCAGTGCCGTAGCGAAGGTGATAAGTCCACTGCCTGGGGAGTACGGTCGC	46	0	443	0	6	0	0	0	0	0	100	0	0	0	0	0	7	0	0	0	0	11	0	0	2	27
b582cc033a07be826f76e8b7f570f338	OTU261	d__Bacteria; p__Proteobacteria; c__Gammaproteobacteria; o__Methylococcales; f__Methylomonadaceae; g__IheB2-23; s__uncultured_bacterium	0.984296	TAATACGGAGGGTGCGAGCGTTAATCGGAATTACTGGGCGTAAAGGGCGCGTAGGCGGCGTGATCAGTCAGATGTGAAAGCCCCGGGCTTAACCTGGGAATTGCATTTGATACTGTCATGCTCGAGTTTGGTAGAGGGGAGTGGAATTTCCGGTGTAGCGGTGAAATGCGTAGAGATCGGAAGGAACACCAGTGGCGAAGGCGACTCCCTGGACCAAAACTGACGCTGAGGTGCGAAAGCGTGGGTAGCAAACAGGATTAGATACCCTGGTAGTCCACGCTGTAAACGATGAGAACTAGCCGTTGGGCGCAATTAAGCGTTTAGTGGCGCAGCTAACGCATTAAGTTCTCCGCCTGGGGAGTACGGCCGCAAG	0	0	0	0	179	316	7	0	0	0	0	0	11	0	0	0	0	0	82	37	0	0	0	9	0	0
0272d4137ef9cb000ba412272b1400e7	OTU262	d__Bacteria; p__Bacteroidota; c__Bacteroidia; o__Flavobacteriales; f__Flavobacteriaceae; g__NS5_marine_group; s__uncultured_Flavobacteriales	0.927535	TAATACGGAGGATCCAAGCGTTATCCGGAATTATTGGGTTTAAAGGGTCCGTAGGTGGCTTAATAAGTTAGAGGTGAAATACTGCAGCTCAACTGTAGAACTGCCTTTAAAACTGTTAGGCTTGAGTTATTGTGAAGTAGTTAGAATGTGTAGTGTAGCGGTGAAATGCATAGATATTACACAGAATACCGATTGCGAAGGCAGATTACTAACAATTAACTGACACTGAGGGACGAAAGCGTGGGTAGCGAACAGGATTAGATACCCTGGTAGTCCACGCCGTAAACGATGGTCACTAGCTGTTCGATGTACATTGGTATGTTGAGTGGCTAAGCGAAAGTGATAAGTGACCCACCTGGGGAGTACGCTCGCA	346	9	197	0	0	0	0	0	0	0	23	0	0	0	0	0	10	0	0	0	0	35	0	0	18	0
fc6c4d34cbc3fc0cd972a650435d77da	OTU263	d__Bacteria; p__Proteobacteria; c__Gammaproteobacteria; o__Oceanospirillales; f__Pseudohongiellaceae; g__Pseudohongiella	0.999985	TAATACGGAGGGTGCAAGCGTTAATCGGAATTACTGGGCGTAAAGCGCGCGTAGGCGGTTTGGTCAGTTGGATGTGAAAGCCCAGGGCTCAACCTTGGAACTGCATTCAATACTGCCAGGCTAGAGTACGGTAGAGGGAGGTAGAATTCCACGTGTAGCGGTGAAATGCGTAGAGATGTGGAGGAATACCAGTGGCGAAGGCGGCCTCCTGGATCGATACTGACGCTGAGGTGCGAAAGCGTGGGGAGCAAACAGGATTAGATACCCTGGTAGTCCACGCTGTAAACGATGTCAACTAGCCGTTGGAAGGGTAATCCTTTTAGTGGCGCAGCTAACGCTTTAAGTTGACCGCCTGGGGAGTACGGTCGCAAGA	0	0	0	0	212	20	14	0	0	0	0	0	0	0	0	0	0	0	340	51	0	0	0	0	0	0
44506118f518ccd0a172d46f265abdc9	OTU264	d__Bacteria; p__Actinobacteriota; c__Actinobacteria; o__Micrococcales; f__Microbacteriaceae; g__Agrococcus	0.989138	TAATACGTAGGGTGCAAGCGTTGTCCGGAATTATTGGGCGTAAAGAGCTCGTAGGCGGTTTGTCACGTCTGCTGTGAAATCCCGAGGCTCAACCTCGGACTTGCAGTGGGTACGGGCAGACTAGAGTGCGGTAGGGGAGATTGGAATTCCTGGTGTAGCGGTGGAATGCGCAGATATCAGGAGGAACACCGATGGCGAAGGCAGATCTCTGGGCCGTAACTGACGCTGAGGAGCGAAAGCATGGGGAGCAAACAGGCTTAGATACCCTGGTAGTCCATGCCGTAAACGTTGGGAACTAGATGTGGGGACCATTCCACGGTCTCCGTGTCGTAGCTAACGCATTAAGTTCCCCGCCTGGGGAGTACGGCCGCAA	0	0	0	0	0	0	0	0	0	0	0	0	0	0	0	0	0	0	0	0	0	0	431	0	0	203
8270b677f7a0a446cd1702623bf614c2	OTU265	d__Bacteria; p__Bdellovibrionota; c__Bdellovibrionia; o__Bdellovibrionales; f__Bdellovibrionaceae; g__OM27_clade	0.997415	TAATACGGAGGGTGCAAGCGTTGCTCGGAATCACTGGGCGTAAAGCGAGCGCAGGCGGCTAAATAAGTCGGGTGTGAAAGCCCGGGGCTCAACCCCGGAACTGCATCCGAAACTGTTTAGCTAGAGTACAGAAGAGGAAGGGGGAATTCCAGGTGTAGAGGTGAAATTCGTAGATATCTGGAGGAACACTCGTGGCGAAGGCGCCTTTCTGGTCTGGTACTGACGCTCATGCTCGAAAGCGTGGGGAGCAAACAGGATTAGATACCCTGGTAGTCCACGCCGTAAACGATGAGTGCTAGTTGTTGGAGGTCTATACCCCTTCAGTGACGCAGCTAACGCATTAAGCACTCCGCCTGGGGAGTACGGTCGCAAG	16	75	51	454	0	0	0	0	0	0	0	0	0	0	0	0	0	0	0	0	33	0	0	0	4	0
e428352489990fc209c28f5de8093f2c	OTU266	d__Bacteria; p__Planctomycetota; c__Phycisphaerae; o__Phycisphaerales; f__Phycisphaeraceae; g__SM1A02	0.996492	TAATACAGAAGGCCCGAGCGTTAATCGGAATCACTGGGCTTAAAGCGTACGCAGGCGGACCTGAAGGCATCGTGTGAAATCCCGCGGCTCAACCGCGGAACTGCACGGTGAACCACAGGTCTTGAGGCAGGTAGGGGTCAGTGGAACCATGAGTGGAGCGGTGAAATGCGTAGATATTCATGGGAACGCCAATGGCGAAGGCAGCTGACTGGGCCTGTTCTGACGCTCATGTACGAAAGCGTGGGGAGCAAACAGGATTAGATACCCTGGTAGTCCACGCCGTAAACGATGCACACTAGATCGAGGGAGCTCTCACGCTTTCTCGGTCGAAGGTAAACTGATTAGTGTGCCGCCTGGGGAGTACGGTCGCAAG	0	27	17	568	0	0	0	0	0	0	0	0	0	0	0	0	0	0	0	0	0	0	0	0	0	0
1407e2067d6fcb3f79948ce384cfcc7a	OTU267	d__Bacteria; p__Proteobacteria; c__Alphaproteobacteria; o__Parvibaculales; f__OCS116_clade; g__OCS116_clade; s__uncultured_bacterium	0.894604	TAATACGGAGGGGGCTAACGTTGTTCGGAATTACTGGGCGTAAAGCGCGCGTAGGCGGATTCGATAGTTGAGGGTGAAATCCCGGAGCTTAACTCCGGAACTGCCTTCAAAACTTCGAGTCTCGAGTTCGGAAGAGGTGAGTGGAATTCCTAGTGTAGAGGTGAAATTCGTAGATATTAGGAAGAACATCAGAGGCGAAGGCGGCTCACTGGTCCGATACTGACGCTGAGGTGCGAAAGCGTGGGGAGCAAACAGGATTAGATACCCTGGTAGTCCACGCCGTAAACGATGGAAGCTAGTTGTTGGATGGTTTAACCGTTCAGTGACACAGCTAACGCATTAAGCTTCCCGCCTGGGGAGTACGGTCGCAAGA	0	0	0	0	105	13	42	0	11	0	0	0	13	0	2	0	0	0	125	178	111	0	0	11	0	0
4abd394c8a9837490b649417ca0808cb	OTU268	d__Bacteria; p__Proteobacteria; c__Alphaproteobacteria; o__Micavibrionales; f__Micavibrionaceae; g__uncultured; s__uncultured_marine	0.999973	TAATACGAATGGGGCGAGCGTTGTTCGGAATCACTGGGCGTAAAGCGTGCGTAGGCGGATATGAAAGTCAGAAGTGAAAGCCCAGGGCTTAACCCTGGAATTGCTTTTGAAACTTCATATCTAGAGTTCTGGAGAGGCAAGGGGAATTCCGAGTGTAGAGGTGAAATTCGCAGATATTCGGAGGAACACCAGTGGCGTAGGCGCCTTGCTGGACAGATACTGACGCTGAGGCACGAAAGCGTGGGGAGCAAACAGGATTAGATACCCTGGTAGTCCACGCCGTAAACGATGTGTGCTAGTTGTCGGGCCCTTAGGGTTCGGTGACGCAGCTAACGCATTAAGCACACCGCCTGGGGAGTACGGTCGCAAGATT	26	6	91	0	0	0	13	0	0	0	0	3	25	17	8	0	6	0	401	0	0	0	0	7	5	0
b0b9dba31d2d262bfc46442639bc58fe	OTU269	d__Bacteria; p__Marinimicrobia_(SAR406_clade); c__Marinimicrobia_(SAR406_clade); o__Marinimicrobia_(SAR406_clade); f__Marinimicrobia_(SAR406_clade); g__Marinimicrobia_(SAR406_clade)	0.999984	TAATACGAGGGGTGCGAGCGTTGTCCGGAATCACTGGGCGTAAAGGGTCCGTAGGCGTTTCAACAAGTCATTTGTTAAAGACACCGGCTTAACCGGTGAAGTGCATTTGAAACTTTTGAAATAGAGTATAGAAGAGGAAAGTGGAATTCCTGGTGTAGCGGTGACATGCGTAGATATCAGGAGGAACACCAATGGCGAAGGCAACTTTCTGGTCTATTACTGACGCTGAGGGACGAAAGCGTGGGGAGCGAACAGGATTAGATACCCTGGTAGTCCACGCCGTAAACGATGAGTACTTGGTGTCGGGGGATTCGACCCCTTCGGTACCGGAGCTAACGCATTAAGTACTCCGCCTGGGAACTACGACCGCAAG	87	0	285	0	0	25	0	2	0	0	0	0	0	0	0	0	7	0	32	119	0	29	0	0	21	0
be1ffc91d6e7c411f9c4589199b16004	OTU270	d__Bacteria; p__Bacteroidota; c__Bacteroidia; o__Flavobacteriales; f__Flavobacteriaceae; g__Flavobacteriaceae; s__Aureicoccus_marinus	0.999915	TAATACGGAGGGTCCGAGCGTTATCCGGAATCATTGGGTTTAAAGGGTCCGTAGGCGGGCTATTAAGTCAGAGGTGAAATTGTGCAGCTCAACTGTAGAACTGCCTTTGATACTGATAGTCTTGAGTTATGGTGAGGTAGCCGGAACATGTGGTGTAGCGGTGAAATGCATAGATATCACATAGAACGCCGATTGCGAAGGCAGGTTACCAACCATATACTGACGCTGATGGACGAAAGCGTGGGGAGCGAACGGGATTAGATACCCCGGTAGTCCACGCCGTAAACGATGGATACTAGCTGTTGGGTTTTCGGACTCAGCGGCCAAGCGAAAGTGATAAGTATCCCACCTGGGGAGTACGTTCGCAAGAATG	0	15	6	563	0	0	0	0	0	0	0	0	4	0	2	5	0	0	0	0	0	0	0	0	0	0
7a44b9023bc5e34e7ae9d6ba260748a2	OTU271	d__Bacteria; p__Proteobacteria; c__Alphaproteobacteria; o__Thalassobaculales; f__Nisaeaceae; g__OM75_clade; s__uncultured_Rhodospirillaceae	0.76412	TAATACGGAGGGGGCAAGCGTTGTTCGGAATTACTGGGCGTAAAGGGCGCGTAGGCGGCCAAGTCAGTCAGGCGTGAAAGCCCGGGGCTCAACCCCGGAATTGCGCTTGATACTGCTAGGCTAGAGATCGGAAGAGGGTAGTGGAATTCCCAGTGTAGAGGTGAAATTCGTAGATATTGGGAAGAACACCAGTGGCGAAGGCGGCTACCTGGTCCGGATCTGACGCTGAGGTGCGAAAGCGTGGGGAGCAAACAGGATTAGATACCCTGGTAGTCCACGCCGTAAACGATGAATGCTAGACGTCGGGAAACTTGTTTTTCGGTGTCGCCGCTAACGCATTAAGCATTCCGCCTGGGGAGTACGGCCGCAAGGT	61	0	318	0	7	0	0	0	0	0	18	0	0	0	0	0	62	0	17	0	0	40	0	0	70	0
44cd360b65a5f0cf4e05e8f7786bf78d	OTU272	d__Bacteria; p__Bacteroidota; c__Bacteroidia; o__Flavobacteriales; f__Flavobacteriaceae; g__Maribacter; s__Maribacter_flavus	0.768453	TAATACGGAGGGTCCGAGCGTTATCCGGAATTATTGGGTTTAAAGGGTCCGTAGGCGGGCCGGTAAGTCAGGGGTGAAAGTCTGTAGCTCAACTATAGAATTGCCTTTGATACTGCTGGTCTTGAGTCATGGTGAAGTTGCCGGAATATGTGGTGTAGCGGTGAAATGCATAGATATCACATAGAACACCGATTGCGAAGGCAGGTGACTAACCATGTACTGACGCTGATGGACGAAAGCGTGGGGAGCGAACAGGATTAGATACCCTGGTAGTCCACGCCGTAAACGATGGATACTAGCTGTCCGGGCCCTTGAGGCCTGGGCGGCCAAGCGAAAGTGATAAGTATCCCACCTGGGGAGTACGTTCGCAAGA	0	0	0	0	0	0	0	0	0	0	0	0	0	0	0	0	0	0	0	0	0	0	65	0	0	522
91da64929fc0374a2d380c5b75959b48	OTU273	d__Bacteria; p__Marinimicrobia_(SAR406_clade); c__Marinimicrobia_(SAR406_clade); o__Marinimicrobia_(SAR406_clade); f__Marinimicrobia_(SAR406_clade); g__Marinimicrobia_(SAR406_clade)	0.998916	TAATACTAGGGGTGCAAGCGTTGTCCGGAATTACTGGGCGTAAAGGGTGCGTAGGCGTCTATGCAAGTTGTTTGTTAAATCCATCGGCTTAACCGATGCTCTGCAAACAAAACTGCATGGATAGAGTTTGGAAGAGGAAAGTGGAATTCCTGGTGTAGCGGTGACATGCGTAGATATCAGGAGGAACATCAAAAGCGAAGGCAGCTTTCTGGTCCAAAACTGACGCTGAAGCACGAAAGCGTGGGGAGCAAACAGGATTAGATACCCTGGTAGTCCACGCCGTAAACGATGAGCACTTGGTGTCGGAAGATTCGACCCTTTCGGCGCCGGAGTTAACACGTTAAGTGCTCCGCCTGGGGACTACGACCGCAAG	0	0	0	0	144	67	0	0	35	0	0	0	14	0	28	0	0	0	94	178	0	0	0	27	0	0
40d165a899a7ff76a2a36eebec94176f	OTU274	d__Bacteria; p__Planctomycetota; c__Planctomycetes; o__Pirellulales; f__Pirellulaceae; g__Blastopirellula	0.999974	TAAGACGAACCGACCGAACGTTATTCGGAATTACTGGGCTTAAAGGGTGCGTAGGCGGCCATGCAAGTCAGATGTGAAATCCCACGGCTCAACCGTGGAACTGCGTTTGAAACTGCATGGCTTGAGGGAGATAGGGGTGAGCGGAACTGATGGTGGAGCGGTGAAATGCGTTGATATCATCAGGAACACCGGTGGCGAAGGCGGCTCACTGGGTCTCTTCTGACGCTGAGGCACGAAAGCTAGGGGAGCGAACGGGATTAGATACCCCGGTAGTCCTAGCTGTAAACGATGAGCACTGGATCGAGGGACCTCCCACAGTTTCTCGGTCGTAGCGAAAGTGTTAAGTGCTCCGCCTGGGGAGTATGGTCGCAAG	0	75	11	0	16	18	3	14	0	4	0	161	4	0	9	35	0	0	0	0	0	0	41	0	0	194
cbea8658f869682217e85fc5d427740c	OTU275	d__Bacteria; p__Myxococcota; c__Polyangia; o__Nannocystales; f__Nannocystaceae; g__Nannocystis; s__uncultured_delta	0.992833	TAATACGGAGGGTGCAAACGTTGCTCGGAATCACTGGGCGTAAAGCGCGCGTAGGCGGTCCGATAAGTTGGATGTGAAAGCCCTGGGCTCAACCCAGGAAGTGCATCCAAAACTGGCGGACTTGAATCTCGGAGGGGGCCAGAGAATTCCCGGTGTAGAGGTGAAATTCGTAGATATCGGGAGGAATACCAGTGGCGAAGGCGCTGGCCTGGACGAAGATTGACGCTGAGGTGCGAAAGCGTGGGGAGCAAACAGGATTAGATACCCTGGTAGTCCACGCTGTAAACGATGAGTGCTGGGCGATGGAGGATTTGACCCCTTCGTTGTCGAAGCTAACGCGATAAGCACTCCGCCTGGGGAGTACGGTCGCAAG	0	0	0	0	0	0	0	0	0	0	0	0	0	0	0	0	0	0	0	0	0	0	34	0	0	550
0e39a82bfd4791df16d995ba85ceeb91	OTU276	d__Bacteria; p__Planctomycetota; c__Planctomycetes; o__Pirellulales; f__Pirellulaceae; g__Rubripirellula	0.997329	TAAGACGAACCGTCCAAACGTTATTCGGTATCACTGGGCTTAAAGCGTGCGTAGGCGGCTTGGTAGGTGAGATGTGAAAGCCCACGGCCCAACCGTGGAATTGCGTTTCAAACCATCAAGCTCGAGGAAGATAGGGGTGATGGGAACTTATGGTGGAGCGGTGAAATGCGTTGATATCATAGGGAACACCGGTGGCGAAAGCGCATCACTGGATCTTTTCTGACGCTGAGGCACGAAAGCTAGGGTAGCGAACGGGATTAGATACCCCGGTAGTCCTAGCCGTAAACGATGAGCACTGGGTTGAGGGAACTATCACATTCTCTCGGCCGTAGCGAAAGCGTTAAGTGCTCCGCCTGGGGAGTATGGTCGCAAG	31	236	25	0	3	0	0	0	0	0	0	56	2	0	0	0	0	0	0	0	0	4	191	2	0	32
861083506c0f142b550d238ad4701946	OTU277	d__Bacteria; p__Gemmatimonadota; c__BD2-11_terrestrial_group; o__BD2-11_terrestrial_group; f__BD2-11_terrestrial_group; g__BD2-11_terrestrial_group; s__uncultured_sediment	0.889801	TAAGACGGAGGGCGCAAGCGTTGTTCGGAATTACTGGGCGTAAAGGGCGGGCAGGCGGCCTGTTAAGTCGTGTGTGAAAATCCGGGGCTCAACCCCGCGAAATGCTCACGATACTGGCAGACTGGAGACCGGTAGAGGCTAGCGGAATTCCTGGTGTAGCGGTGGAATGCGTAGATATCAGGAAGAACACCTGTGGCGAAGGCGGCTAGCTGGGCCGGGTCTGACGCTGAACCGCGAAAGCGTGGGGAGCAAACAGGATTAGATACCCTGGTAGTCCACGCCGTAAACGATGGGCACTAGGTACCGGGTCTATAGACGGATTCGGTGCCGCAGCTAACGCATTAAGTGCCCCGCCTGGGGAGTACGGTCGCAA	0	0	0	0	142	57	23	0	0	0	0	0	11	0	0	0	0	0	333	0	0	0	0	13	0	0
8b412c8b3a35e591dfbfdae1bc8cb0a4	OTU278	d__Bacteria; p__Bdellovibrionota; c__Bdellovibrionia; o__Bacteriovoracales; f__Bacteriovoracaceae; g__Peredibacter	0.999577	TAATACGGAGGGTGCAAGCGTTGTTCGGATTTACTGGGCGTAAAGCGCGCGCAGGCGGACTGGTAAGTCAGATGTGAAATCTCGGGGCTCAACCCCGAAACTGCGTCTGAAACTACTAGTCTAGAGTCTCATAGGGGGCAGGGGAATTTCACGTGTAGGGGTAAAATCCGTAGAGATGTGAAGGAACACCCGTGGCGAAGGCGCCTGCCTGGATGAGTACTGACGCTGAGGCGCGAAAGCGTGGGGAGCAAACAGGATTAGATACCCTGGTAGTCCACGCCGTAAACGATGAGTACTAGCCCTTGGAGGTATTGACCCCTTCAGGAGCGCAGCTAACGCATTAAGTACTCCGCCTGGGAAGTACGGCCGCAAG	14	7	183	0	0	0	12	0	0	5	0	10	13	17	35	133	0	0	16	13	73	7	0	3	31	0
86fd4e63be7ee57807409693517767e4	OTU279	d__Bacteria; p__Cyanobacteria; c__Cyanobacteriia; o__Cyanobacteriales; f__Microcystaceae; g__Microcystaceae	0.740145	TAATACGGAGGATGCAAGCGTTATCCGGAATTATTGGGCGTAAAGCGTCCGCAGGTGGTCTTTCAAGTCTGCTGTTAAAGACCAGAGCTCAACTCTGGGCAGGCGGTGGAAACTGGAAGACTAGAGTTCGGTAGGGGTAGCGGGAATTCCCAGTGTAGCGGTGAAATGCGTAGATATTGGGAAGAACATCGGTGGCGAAGGCGCGCTACTGGACCGAAACTGACACTCAGGGACGAAAGCTAGGGTAGCGAAAGGGATTAGATACCCCTGTAGTCCTAGCTGTAAACGATGGAAACTAGGTGTGGCTTGTATCGACCCGAGCCGTGCCGTAGCTAACGCGTTAAGTTTCCCGCCTGGGGAGTACGCACGCAAG	0	0	11	0	0	0	0	0	0	0	0	10	0	0	0	0	0	0	8	0	0	3	36	0	6	497
f5ea5a6f42df674cd7767fbca33db890	OTU280	d__Bacteria; p__Planctomycetota; c__Planctomycetes; o__Pirellulales; f__Pirellulaceae; g__Rhodopirellula; s__hydrothermal_vent	0.993162	TAACACGAACCGTGCGAACGTTATTCGGAATCACTGGGCTTAAAGGGTGCGTAGGCGGCTTTGCAAGTGAGGTGTGAAATCCCTCAGCTCAACTGAGGAACTGCGCTTCAAACTGCATAGCTAGAGGGAGACAGAGGTAAGCGGAACTGATGGTGGAGCGGTGAAATGCGTTGATATCATCAGGAACACCAGTGGCGAAGGCGGCTTACTGGGTCTCTTCTGACGCTGAGGCACGAAAGCTAGGGTAGCGAACGGGATTAGATACCCCGGTAGTCCTAGCTGTAAACGATGAGTACTGGATCGAGGAACCTTCCACAGTTTCTCGGTCGTAGCGAAAGTGTTAAGTACTCCGCCTGGGGAGTATGGTCGCAAG	0	0	0	0	0	0	6	0	0	0	0	0	0	0	5	0	0	0	8	0	532	0	0	12	0	0
6f53f731ae4550e7562dedf48cf15567	OTU281	d__Bacteria; p__Proteobacteria; c__Gammaproteobacteria; o__Oceanospirillales; f__Halomonadaceae; g__Halomonas	0.96727	TAATACGGAGGGTGCGAGCGTTAATCGGAATTACTGGGCGTAAAGCGCGCGTAGGCGGCTTGATAAGCCGGTTGTGAAAGCCCCGGGCTCAACCTGGGAACGGCATCCGGAACTGTCAGGCTAGAGTGCAGGAGAGGAAGGTAGAATTCCCGGTGTAGCGGTGAAATGCGTAGAGATCGGGAGGAATACCAGTGGCGAAGGCGGCCTTCTGGACTGACACTGACGCTGAGGTGCGAAAGCGTGGGTAGCAAACAGGATTAGATACCCTGGTAGTCCACGCCGTAAACGATGTCGACTAGCCGTTGGGCTCCTTGAGAGCTTTGTGGCGCAGTTAACGCGATAAGTCGACCGCCTGGGGAGTACGGCCGCAAGG	0	0	0	0	153	61	0	0	0	0	0	0	0	0	0	0	0	0	40	35	266	0	0	0	5	0
f9b9b1153ff4e0a767b455d889848e58	OTU282	d__Bacteria; p__Actinobacteriota; c__Actinobacteria; o__Frankiales; f__Geodermatophilaceae; g__Modestobacter	0.956074	TAATACGTAGGGTGCAAGCGTTGTCCGGAATTATTGGGCGTAAAGAGCTCGTAGGCGGTCTGTCGCGTCGGCTGTGAAAACCCGAGGCTCAACCTCGGGCCTGCAGTCGATACGGGCAGACTGGAGTACTGCAGGGGAGACTGGAATTCCTGGTGTAGCGGTGAAATGCGCAGATATCAGGAGGAACACCGGTGGCGAAGGCGGGTCTCTGGGCAGTTACTGACGCTGAGGAGCGAAAGCGTGGGGAGCGAACAGGATTAGATACCCTGGTAGTCCACGCCGTAAACGTTGGGCGCTAGGTGTGGGGGCCATTCCACGGTCTCCGTGCCGCAGCTAACGCATTAAGCGCCCCGCCTGGGGAGTACGGCCGCAA	0	0	0	0	0	0	0	0	0	0	0	0	0	0	0	0	0	0	0	0	0	0	20	0	0	538
d24fc05d03c62cbf09d4eaaf3bff1339	OTU283	d__Bacteria; p__PAUC34f; c__PAUC34f; o__PAUC34f; f__PAUC34f; g__PAUC34f; s__uncultured_marine	0.97969	TAATACGTAGGGAGCGAGCGTTGTTCGGATTTACTGGGCGTAAAGAGCACGTAGGCGGGCATGCAAGTCGGTTGTGAAATCCTCTGGCTCAACCAGAGAACTGCAATCGAAACTGCATGCCTTGAGTCCAGCAGAGGAAATCGGAATCTTAGGTGTAGCGGTGAAATGCGTAGATATCTAAGAGAACATCAGTGGCGAAGGCGGATTTCTGGGCTGGCACTGACGCTGAGGTGCGAAAGCTGAGGTAGCGAACAGGATTAGATACCCTGGTAGTCTCAGCCGTAAACGATGGGTACTAGGTGTTGGGGGACATTGACCCCCTCAGTGCCGTAGCTAACGCATTAAGTACCCCGCCTGGGGAGTACGGCCGCAA	15	0	273	215	0	0	0	0	0	0	0	0	0	0	0	0	0	0	0	51	0	0	0	0	0	0
dc178f75cd672138038a204fc0aa3065	OTU284	d__Bacteria; p__Planctomycetota; c__Phycisphaerae; o__Phycisphaerales; f__Phycisphaeraceae; g__SM1A02	0.999997	TAATACGGAAGGTCCAAGCGTTATTCGGAATCACTGGGCTTAAAGCGTACGCAGGCGGACTTGTAGGTATCTTGTGAAATCCCACGGCTCAACCGTGGAACTGCAGGGTAAACCACAAGTCTTGAGACAAGTAGGGGTCAGTGGAACGATATGTGGAGCGGTGAAATGCGTAGATATATATCGGAACGCCAATGGCGAAGGCAGCTGACTGGGCTTGTTCTGACGCTCAGGTACGAAAGCGTGGGTAGCGAACGGGATTAGATACCCCGGTAGTCCACGCCGTAAACGATGCACACTAGGTCGCGGTACCTCTCATGGTTTCGCGGCCGAAGGTAAACTGGTAAGTGTGCCGCCTGGGGAGTACGGTCGCAAG	0	0	0	0	0	0	6	0	9	6	3	0	66	16	192	236	13	0	0	0	0	0	0	7	0	0
1583e007fae436589c89a4a351fc6d5f	OTU285	d__Bacteria; p__Actinobacteriota; c__Acidimicrobiia; o__Microtrichales; f__Ilumatobacteraceae; g__uncultured; s__uncultured_marine	0.850325	TGACACGTAGGCACCAAGCGTTGTCCGGATTTATTGGGCGTAAAGAGCTCGTAGGCGGTTCAGTAAGTCGGGTGTGAAAACTCTGGGCTCAACCCAGAGACGCCACTCGATACTGCTGTGACTCGAGTGCGGTAGGGGAGCGGGGAATTCCTAGTGTAGCGGTGAAATGCGCAGATATTAGGAGGAACACCAGTGGCGAAGGCGCCGCTCTGGGCCGTAACTGACGCTGAGGAGCGAAAGCGTGGGTAGCAAACAGGATTAGATACCCTGGTAGTCCACGCCGTAAACGTTGGGCACTAGGTGTGGGTCTCAACCAACGAGATCCGCGCCGTCGCTAACGCATTAAGTGCCCCGCCTGGGGAGTACGGCCGCA	64	18	323	0	2	0	0	0	0	0	0	0	0	0	0	0	17	0	0	0	0	3	0	0	19	104
a79e624c2b804b84b88ebfeccaed599e	OTU286	d__Bacteria; p__Planctomycetota; c__Phycisphaerae; o__Phycisphaerales; f__Phycisphaeraceae; g__SM1A02	0.996307	TAATACGGAAGGTCCAAGCGTTAATCGGAATCACTGGGCTTAAAGCGTGCGCAGGCGGACCGGCAGGCATCCTGTGAAATCCCACGGCTCAACCGTGGAACTGCAGGGTGAACCGCCGGTCTCGAGGCAGGTAGGGGTGAGTGGAACTATGGGTGGAGCGGTGAAATGCGTAGATATCCATGGGAACGCCAATGGCGAAGGCAACTCACTGGGCCTGTCCTGACGCTCAGGCACGAAAGCGTGGGGAGCGAACGGGATTAGATACCCCGGTAGTCCACGCCGTAAACGATGCACACTAGGTCGGGGAGGTTTTCACGCCGTCCCGGCCGAAGGAAAACTATTAAGTGTGCCGCCTGGGGAGTACGGTCGCAAG	0	3	0	472	0	0	0	0	0	0	0	0	6	0	38	11	0	0	0	0	0	0	0	0	0	18
9d9ffb7cb504a50527e30ee0bf99dec0	OTU287	d__Bacteria; p__Actinobacteriota; c__Actinobacteria; o__Frankiales; f__Geodermatophilaceae; g__Blastococcus	0.980438	TAATACGTAGGGTGCAAGCGTTGTCCGGAATTATTGGGCGTAAAGAGCTCGTAGGCGGTTCGTCGCGTCGGCTGTGAAATCCCGAGGCTCAACCTCGGGCCTGCAGTCGATACGGGCGGACTTGAGTTCGGCAGGGGAGACTGGAATTCCTGGTGTAGCGGTGAAATGCGCAGATATCAGGAGGAACACCGGTGGCGAAGGCGGGTCTCTGGGCCGAAACTGACGCTGAGGAGCGAAAGCGTGGGGAGCGAACAGGATTAGATACCCTGGTAGTCCACGCCGTAAACGTTGGGCGCTAGGTGTGGGGCTCATTCCACGAGTTCCGTGCCGCAGCTAACGCATTAAGCGCCCCGCCTGGGGAGTACGGCCGCAA	0	0	0	0	0	0	0	0	0	0	0	0	0	0	0	0	0	0	0	0	0	0	0	0	0	545
d110cecaab607a781807f6c255025b6a	OTU288	d__Bacteria; p__Proteobacteria; c__Alphaproteobacteria; o__Kiloniellales; f__Kiloniellaceae; g__Tistlia; s__Thalassocola_ureilytica	0.999595	TAATACGGAGGGGGCGAGCGTTGTTCGGAATTACTGGGCGTAAAGGGCGTGTAGGCGGACTGTTAAGTTAGGGGTGAAATCCCAGGGCTCAACCCTGGAACTGCCTCTAATACTGGCGGTCTTGAGATTTGGAGAGGTGTGTGGAATTCCTAGTGTAGAGGTGAAATTCGTAGATATTAGGAAGAACACCAGTGGCGAAGGCGGCACACTGGCCAACATCTGACGCTGAGGCGCGAAAGCGTGGGGAGCAAACAGGATTAGATACCCTGGTAGTCCACGCCGTAAACGATGTGTGCTAGCCGTCGGGCAGTTTACTGTTCGGTGGCGCAAGTTAACGCGTTAAGCACACCGCCTGGGGAGTACGGTCGCAAGA	0	0	32	0	22	320	4	0	6	0	0	0	18	5	30	0	13	0	0	17	0	0	0	2	74	0
fba268fdff08236e44b2664e4617f6d1	OTU289	d__Bacteria; p__Bdellovibrionota; c__Bdellovibrionia; o__Bdellovibrionales; f__Bdellovibrionaceae; g__OM27_clade; s__uncultured_marine	0.802314	TAATACGGAGGGTGCAAGCGTTGCTCGGAATCACTGGGCGTAAAGGGTGCGCAGGCGGACTGTTAAGCCAGATGTGAAAGCCCAGGGCTCAACCCTGGAACTGCATCTGGAACTGGCAGTCTTGAGTATGAGAGAGGAAAGTGGAATTCCTGGTGTAGAGGTGAAATTCGTTGATATCAGGAGGAACACCAGCGGCGAAGGCGGCTTTCTGGCTCATAACTGACGCTCATGCACGAAAGCGTGGGGAGCAAACAGGATTAGATACCCTGGTAGTCCACGCCGTAAACGATGAATGCTAGGTAAGCGGAACATTGCCTTCTGCGTGCCGAAGTTAACGCATTAAGCATTCCGCCTGGGGAGTACGGTCGCAAGA	10	16	211	152	0	0	0	0	0	0	0	0	0	0	0	2	6	0	0	0	130	0	0	0	0	15
1324cc3d0542ffadd47ab70ccd195e24	OTU290	d__Bacteria; p__Bdellovibrionota; c__Bdellovibrionia; o__Bdellovibrionales; f__Bdellovibrionaceae; g__OM27_clade	0.986109	TAATACGGAGGGTGCAAGCGTTGTTCGGATTCACTGGGCGTAAAGCGTGCGTAGGCGGCCAAGTAAGTCGGATGTGAAAGCCCAGGGCTTAACCCTGGAACTGCATCCGATACTGCCTGGCTTGAGTGTGGGAGAGGGAAGCGGAATTCCTGGTGTAGCGGTGAAATGCGTAGATATCAGGAGGAACACCGGTGGCGAAAGCGGCTTCCTGGCCCAATACTGACGCTGAGGCACGAGAGCGTGGGGAGCAAACAGGATTAGATACCCTGGTAGTCCACGCCGTAAACGATGAGTGCTAGGTGTTGGGAGTGTTGACCCTCTCAGTGCCGTCGCTAACGCATTAAGCACTCCGCCTGGGGAGTACGGCCGCAAG	0	0	0	0	28	58	0	0	0	0	0	0	16	0	120	6	0	0	8	15	289	0	0	0	0	0
e0e42fc38e278fc042da63e889cefc6d	OTU291	d__Bacteria; p__Proteobacteria; c__Gammaproteobacteria; o__Oceanospirillales; f__Pseudohongiellaceae; g__Pseudohongiella	0.999665	TAATACGGAGGGTGCAAGCGTTAATCGGAATTACTGGGCGTAAAGCGCGCGTAGGCGGTTTGTTAAGTCGGATGTGAAAGCCCTGGGCTCAACCTGGGAACTGCATCCGATACTGGCAGGCTAGAGTACGGTAGAGGGGGGTAGAATTCCACGTGTAGCGGTGAAATGCGTAGAGATGTGGAGGAATACCAGTGGCGAAGGCGGCCCCCTGGACTGATACTGACGCTAAGGTGCGAAAGCGTGGGGAGCAAACAGGATTAGATACCCTGGTAGTCCACGCTGTAAACGATGTCAACTAGCCGTTGGAAGGGTAATCCTTTTAGTGGCGTAGCTAACGCGCTAAGTTGACCGCCTGGGGAGTACGGTCGCAAGA	0	0	0	0	134	16	63	0	80	0	0	0	0	0	6	0	0	0	90	105	0	0	0	44	0	0
d06fb6c88f66d4eaa3ee5815d62d99fb	OTU292	d__Bacteria; p__Proteobacteria; c__Alphaproteobacteria; o__Rhodospirillales; f__Magnetospiraceae; g__uncultured	0.998498	TAATACGGAGGGGGCTAGCGTTGTTCGGATTTACTGGGCGTAAAGCGCGCGTAGGCGGTATATCAAGTTAGGCGTGAAAGCCCCGGGCTCAACCCGGGAACTGCGCTTATTACTGATAAACTAGAGTCCGGGAGAGGGTAGCGGAATTCCCAGTGTAGAGGTGAAATTCGTAGATATTGGGAAGAACACCAGTTGCGAAGGCGGCTACCTGGACCGGTACTGACGCTGAGGTGCGAAAGCGTGGGGAGCAAACAGGATTAGATACCCTGGTAGTCCACGCCGTAAACGATGGGTGCTAGTTGTTGGGGCCTCAGGTCTCAGTGACGGAGCTAACGCGTTAAGCACCCCGCCTGGGGAGTACGGCCGCAAGGCT	0	0	0	0	217	52	11	0	0	0	0	0	0	0	0	0	0	0	217	32	0	0	0	0	0	0
454478b3c26978aa84c0c1e3bfe2b7e3	OTU293	d__Bacteria; p__Proteobacteria; c__Gammaproteobacteria; o__Vibrionales; f__Vibrionaceae; g__Vibrio	0.974185	TAATACGGAGGGTGCGAGCGTTAATCGGAATTACTGGGCGTAAAGCGCATGCAGGTGGTTTGTTAAGTCAGATGTGAAAGCCCGGGGCTCAACCTCGGAATTGCATTTGAAACTGGCAGACTAGAGTACTGTAGAGGGGGGTAGAATTTCAGGTGTAGCGGTGAAATGCGTAGAGATCTGAAGGAATACCGGTGGCGAAGGCGGCCCCCTGGACAGATACTGACACTCAGATGCGAAAGCGTGGGGAGCAAACAGGATTAGATACCCTGGTAGTCCACGCCGTAAACGATGTCTACTTGGAGGTTGTGGCCTTGAGCCGTGGCTTTCGGAGCTAACGCGTTAAGTAGACCGCCTGGGGAGTACGGTCGCAAGA	52	202	0	0	6	0	74	7	6	0	12	6	8	0	0	0	0	0	39	0	0	21	45	50	0	0
a02eda2ff3ae63703f0cbf0468dd03a4	OTU294	d__Bacteria; p__Planctomycetota; c__OM190; o__OM190; f__OM190; g__OM190	0.916614	TAAGACGGAGGGTGCAAGCGTTACTCGGAATTACTGGGCGTAAAGGGTCCGTAGGCGGCGCGACAAGTTGGATGTGAAATCCCTCGGCTCAACCGAGGAACTGCGTCCAAAACTGTCGTGCTGGAGGACGGTAGGGGACAGTGGAACTCACGGTGGAGCGGTGAAATGCGTAGAGATCGTGAGGAACGCCGGTGGCGAAAGCGACTGTCTGGACCGTTCCTGACGCTGAGGGACGAAAGCTAGGGTAGCGAACGGGATTAGATACCCCGGTAGTCCTAGCCGTAAACGATGGGCACTAGCTTGTGGGAACTTTGTTCTCACTTGCGTAGCTAACGCGTTAAGTGCCCCGCCTGGGGAGTATGCGGGCAACCGT	0	0	0	0	5	0	0	0	8	0	0	0	0	0	25	0	0	0	15	8	460	0	0	0	0	0
a63541011a2d6304d42fbba69b650648	OTU295	d__Bacteria; p__Proteobacteria; c__Alphaproteobacteria; o__Rhodobacterales; f__Rhodobacteraceae; g__Paracoccus	0.982664	TAATACGGAGGGGGCTAGCGTTGTTCGGAATTACTGGGCGTAAAGCGCACGTAGGCGGACTGGAAAGTCAGAGGTGAAATCCCAGGGCTCAACCTTGGAACTGCCTTTGAAACTATCAGTCTGGAGTTCGAGAGAGGTGAGTGGAATTCCGAGTGTAGAGGTGAAATTCGTAGATATTCGGAGGAACACCAGTGGCGAAGGCGGCTCACTGGCTCGATACTGACGCTGAGGTGCGAAAGCGTGGGGAGCAAACAGGATTAGATACCCTGGTAGTCCACGCCGTAAACGATGAATGCCAGACGTCGGCAAGCATGCTTGTCGGTGTCACACCTAACGGATTAAGCATTCCGCCTGGGGAGTACGGTCGCAAGAT	0	5	0	0	11	19	26	28	22	0	0	16	33	10	0	14	0	137	0	0	0	0	123	18	0	53
dab63590a62f7c2d32bb8e2975f24b79	OTU296	d__Bacteria; p__Proteobacteria; c__Alphaproteobacteria; o__Micavibrionales; f__uncultured; g__uncultured	0.90936	TAATACGAATGGAGCGAGCGTTGTTCGGAATCATTGGGCGTAAAGCGTATGTAGGCGGAATAGAAAGTCAGAAGTGAAATCCCGGGGCTCAACCCCGGAATTGCTTTTGAAACTCCTATTCTCGAGTCCCGGAGGGGTTGACGGAATTCCTAGTGTAGAGGTGAAATTCGCAGATATTAGGAGGAACACCAGTGGCGTAGGCGGTCAACTGGACGGGTACTGACGCTGAGATACGAAAGCGTGGGGAGCAAACAGGATTAGATACCCTGGTAGTCCACGCCGTAAACGATGTGTGCTAGTTGTCGGGTCTTTCAGATTCGGTGACGCAGCTAACGCATTAAGCACACCGCCTGGGGAGTACGGTCGCAAGATT	34	64	18	10	0	0	99	28	33	5	0	3	65	15	21	13	5	0	4	0	0	11	0	78	8	0
6f12aa3aa85647b95f4f5d7e63ec25de	OTU297	d__Bacteria; p__Proteobacteria; c__Alphaproteobacteria; o__Rickettsiales; f__Mitochondria; g__Mitochondria; s__uncultured_bacterium	0.839125	TAATACGTGGGGTGCAAGCGTTGTTCGGAATTACTGGGCGTAAAGCACATGTAGGCGGTTTAGTAAGTTAGAAGTTTAATCCCTGGGCTCAACCCAGGAATCGCTTTTAATACTGCTAGACTAGAGCTCGATAGAGGATAATGGAATTCTTAGTGTAGGGGTAAAATCCGTAGATATTAAGAGGAACACCGAAAGCGAAAGCAGTTATCTGGGTCGAAGCTGACGTTGAGATGTGAAAGCGTGGGGAGCGAACAGGATTAGATACCCTGGTAGTCCACGCCGTAAACGATGAGTGCTAGATGTTGGGGTTTTAAATCTCGGTGTCGAAGCTAACGCGTTAAGCGCTCCGCCTGGGGAGTACGGTCGCAAGGCT	0	18	2	492	0	0	0	0	0	0	0	0	0	0	0	0	0	0	0	0	0	0	0	0	0	0
29281ce52b592db6af316a8b1e7f9f8c	OTU298	d__Bacteria; p__Proteobacteria; c__Alphaproteobacteria; o__Rickettsiales; f__Mitochondria; g__Mitochondria; s__uncultured_bacterium	0.961918	TAAAACGAGGGGAACGAGTGTTATTCGGTCAAATTGGGCGTAAAGGGCTTGTAGACGGAAATTTGTAAGTAAAAGGTTAAATGTCAAAACTTAATTTTGGAAAAGCCTTTTAAACTATTTTTTCTTGGATAATTTAGGGGATAGTAATATTTTTTTAGTAGGGGTGGCATCTTTGTATAATAAAAAGAGTACCGAGGGTGTAGACAACTATCTAGTTTTATTTATCGACGTTGAAAAGCTAAAGCATGGGGAGCAAAGAGGATTAGATACCCTTGTAGTCCATGCCCTGACATATGAATGTTAAATATTGGAATATTTTTTTTGATATTAAAGCTAACGCGTGAAACATTCCGCCTGAGAAGTACGGCCGCAA	0	0	0	0	0	0	215	46	3	0	3	0	58	0	10	0	0	0	0	0	0	0	0	176	0	0
512ab16cca691f215343cb9f2e4417f5	OTU299	d__Bacteria; p__Myxococcota; c__Myxococcia; o__Myxococcales; f__Myxococcaceae; g__P3OB-42; s__uncultured_bacterium	0.964847	TAATACAGAGGGTGCAAGCGTTGTTCGGAATTATTGGGCGTAAAGCGCGCGTAGGCGGCTACATAAGTCTGACGTGAAAGCCCGGGGCTCAACCCCGGAAGTGCATCGGAAACTGTGTAGCTAGAGTCCCGGAGAGGATGGTGGAATTCCAGGTGTAGAGGTGAAATTCGTAGATATCTGGAGGAACATCAGTGGCGAAGGCGGCCATCTGGACGGTGACTGACGCTGAGGTGCGAAAGCGTGGGGAGCGAACAGGATTAGATACCCTGGTAGTCCACGCCGTAAACTATGGATACTAGGTGCAGCGGGTATTGACCCCTGCTGTGCCGTAGCTAACGCATTAAGTATCCCGCCTGGGAAGTACGGCCGCAAG	0	0	0	0	38	53	9	0	17	3	0	0	12	0	66	0	0	0	48	25	219	0	0	18	0	0
fcda71a3b442f422aec3d312009a17b0	OTU300	d__Bacteria; p__Verrucomicrobiota; c__Verrucomicrobiae; o__Opitutales; f__Puniceicoccaceae; g__Cerasicoccus; s__Cerasicoccus_maritimus	0.991967	TAATACGGAGACCTCGAGCGTTACTCGGATTCACTGGGCGTAAAGGGAGCGCAGGCGGATTGGTGTGTCAGGTGTGAAAGCCCAGGGCTCAACTCTGGAACTGCGCCTGAAACTACCAATCTTGAGGCTTGGAGAGGTAAGCGGAATTTGTGGTGTAGCGGTGAAATGCATAGATATCACAAGGAACACCTATGGCGAAGGCAGCTTACTGGACAAGTTCTGACGCTCAGGCTCGAAAGCGTGGGTAGCGAAAGGGATTAGATACCCCTGTAGTCCACGCCGTAAACGTTGCACACTAGGTCTTAGGAGATTCGACCCTCTTAGGGCCCAAGCTAACGCGATAAGTGTGCCGCCTGAGGACTACGACCGCAAG	0	0	0	0	0	0	15	0	9	0	0	0	120	8	325	7	0	0	0	0	0	0	0	12	0	0
efb856b1a74dda67a5970810c2949925	OTU301	d__Bacteria; p__NB1-j; c__NB1-j; o__NB1-j; f__NB1-j; g__NB1-j	0.999417	TAATACGGAGGGTGCAAGCGTTGTTCGGAATTATTGGGCGTAAAGCGCGCGTAGGCGGCTTGGCAAGTCGGCTGTGAAAGCCCGGGGCTCAACCCCGGAATTGCACTCGAAACTGCCTGGCTAGAGTCTCGGAGAGGAGGGCGGAATTCCCGGTGTAGAGGTGAAATTCGTAGATATCGGGAGGAACACCAGTGGCGAAGGCGGCCCTCTGGACGATGACTGACGCTGAGGCGCGAAAGCGTGGGGAGCAAACAGGATTAGATACCCTGGTAGTCCACGCCGTAAACGTTGGGTGCTAGGTGTCGCGGGTATTGACCCCTGCGGTGCCGGCGTTAACGCATTTAGCACCCCGCCTGGGGAGTACGGTCGCAAG	0	0	0	0	27	0	0	4	0	0	0	0	0	0	0	5	0	0	22	13	420	0	0	0	0	0
ace28e44e873b039c8ef29a6f0e15be5	OTU302	d__Bacteria; p__Bacteroidota; c__Bacteroidia; o__Flavobacteriales; f__Flavobacteriaceae; g__Gramella; s__Gramella_flava	0.952652	TAATACGGAGGATCCAAGCGTTATCCGGAATCATTGGGTTTAAAGGGTCCGTAGGCGGGACAATAAGTCAGTGGTGAAAGTCTTCCGCTCAACGGGAGAATTGCCATTGATACTGTTGTTCTTGAATTAGTATGAAGTGGTTGGAATGAGTAGTGTAGCGGTGAAATGCATAGATATTACTCAGAACACCTATTGCGAAGGCAGATCACTAATACTATATTGACGCTGATGGACGAAAGCGTAGGTAGCGAACAGGATTAGATACCCTGGTAGTCTACGCCGTAAACGATGGTCACTAGCTGTCCGGCCTAATTGAGGGCTGGGTGGCTAAGCGAAAGTGATAAGTGACCCACCTGGGGAGTACGTTCGCAAG	5	9	44	0	0	0	0	0	3	0	0	4	23	0	11	0	0	0	0	0	0	0	44	0	0	346
68de51f3417a724d754052cf39e7835e	OTU303	d__Bacteria; p__Proteobacteria; c__Alphaproteobacteria; o__Rhodobacterales; f__Rhodobacteraceae; g__uncultured	0.828168	TAATACGGAGGGGGTTAGCGTTGTTCGGAATTACTGGGCGTAAAGCGTACGTAGGCGGATTAGCAAGTTAGAGGTGAAATCCCAGGGCTCAACCTTGGAACTGCCTTTAAAACTGCTAGTCTTGAGTTCGAGAGAGGTGAGTGGAATTCCGAGTGTAGAGGTGAAATTCGTAGATATTCGGAGGAACACCAGTGGCGAAGGCGGCTCACTGGCTCGATACTGACGCTGAGGTACGAAAGCGTGGGGAGCAAACAGGATTAGATACCCTGGTAGTCCACGCCGTAAACGATGAGAGCTAGTCGTCGGGTTGCATGCAATTCGGTGACGCAGTTAACGCATTAAGCTCTCCGCCTGGGGAGTACGGTCGCAAGAT	0	0	0	0	0	0	0	0	0	0	0	0	0	0	0	0	0	0	0	0	0	0	376	0	0	110
5d90770e1d0c75c9a9be73012b8d5b5a	OTU304	d__Bacteria; p__Proteobacteria; c__Alphaproteobacteria; o__Rhodobacterales; f__Rhodobacteraceae; g__Sulfitobacter	0.773832	TAATACGGAGGGGGTTAGCGTTGTTCGGAATTACTGGGCGTAAAGCGTACGTAGGCGGATCAGAAAGTTGGGGGTGAAATCCCAGGGCTCAACCCTGGAACTGCCTCCAAAACTCCTGGTCTTGAGTTCGAGAGAGGTGAGTGGAATTCCAAGTGTAGAGGTGAAATTCGTAGATATTTGGAGGAACACCAGTGGCGAAGGCGGCTCACTGGCTCGATACTGACGCTGAGGTACGAAAGTGTGGGGAGCAAACAGGATTAGATACCCTGGTAGTCCACACCGTAAACGATGAATGCCAGTCGTCGGGCAGTATACTGTTCGGTGACACACCTAACGGATTAAGCATTCCGCCTGGGGAGTACGGTCGCAAGAT	0	0	0	0	0	0	0	0	0	0	0	0	8	15	23	0	0	91	0	0	0	0	216	13	17	100
77ae6354e5ffdf1f56df923a505c2200	OTU305	d__Bacteria; p__NB1-j; c__NB1-j; o__NB1-j; f__NB1-j; g__NB1-j	0.999647	TAATACGGAGGGTGCAAGCGTTGTTCGGAATTACTGGGCGTAAAGCGCGTGTAGGCGGCTTGGCAAGTCGGCTGTGAAATCCCGGGGCCCAACCCCGGAACTGCAGCCGAAACTGCCTCGCTAGAGTCCCGGAGAGGAAGGCAGAATTCCCGGTGTAGGGGTGAAATCCGTAGATATCGGGAGGAATACCAGAGGCGAAGGCGGCCTTCTGGACGGGTACTGACGCTGAGACGCGAAAGCGTGGGGAGCAAACAGGATTAGATACCCTGGTAGTCCACGCCGTAAACGTTGGGTGCTAGGTGTCGCGGGTATTGACCCCTGCGGTGCCGTCGTTAACGCATTTAGCACCCCGCCTGGGGAGTACGGTCGCAAG	0	0	0	0	22	0	7	0	11	8	0	0	5	11	100	28	0	0	0	0	274	0	0	15	0	0
d6109e3ae6932ee81f8904fabc76be55	OTU306	d__Bacteria; p__Marinimicrobia_(SAR406_clade); c__Marinimicrobia_(SAR406_clade); o__Marinimicrobia_(SAR406_clade); f__Marinimicrobia_(SAR406_clade); g__Marinimicrobia_(SAR406_clade)	0.999995	TAATACGAGGGGGGCAAGCGTTGTCCGGATTCATTGGGCGTAAAGAGTTCGTAGGCGGGTCAGTCAGTCGAAATTGAAATCCCACGGCTTAACCGTGGTTCCGGTTTTGATACTGCTGATCTTGAGTGAGGTAGAGGTAAGCGGAATTCCTGGTGTAGCGGTGAAATGCGTAGATATCAGGAGGAACACCAACGGCGAAGGCAGCTTACTGGGCCTATACTGACGCTAAGGAACGAAAGCGTGGGGAGCAAACAGGATTAGAGACCCTGGTAGTCCACGCCGTAAACGATGAGTACTTGGTGGTGGTGGATTCGACCCCTTCACTGTCGTAGCTAACGCGTTAAGTACTCCGCCTGGGGACTACGACCGCAAG	0	0	0	0	87	87	26	0	64	0	0	0	0	0	0	0	0	0	104	68	0	0	0	45	0	0
2b5b59c982b3e3a3c55724b687bbddc6	OTU307	d__Bacteria; p__Proteobacteria; c__Alphaproteobacteria; o__AT-s3-44; f__AT-s3-44; g__AT-s3-44	0.997735	TAATACGGAGGGGGCTAGCGTTGTTCGGAATTACTGGGCGTAAAGCGCGCGTAGGCGGTTTGCCAAGTTGGGGGTGAAATCCCGGGGCTTAACCCCGGAACTGCCCTCAAAACTGGTTGGCTGGAGTGTGGGAGAGGAGAGCGGAATTCCCAGTGTAGAGGTGAAATTCGTAGATATTGGGAAGAACACCAGTGGCGAAGGCGGCTCTCTGGACCACAACTGACGCTGAGGCGCGAAAGCGTGGGGAGCAAACAGGATTAGATACCCTGGTAGTCCACGCCGTAAACGATGAGTGCTAGACGTTGGGGGGCTTGCCCCTCAGTGTCGGAGCTAACGCATTAAGCACTCCGCCTGGGGAGTACGACCGCAAGGT	0	0	0	0	187	23	24	0	11	0	0	0	0	0	0	0	0	0	134	88	0	0	0	9	0	0
bc7c0ffe4b8c3826773bfbc5d0cc7ca2	OTU308	d__Bacteria; p__Planctomycetota; c__Phycisphaerae; o__Phycisphaerales; f__Phycisphaeraceae; g__CL500-3; s__uncultured_marine	0.857824	TAATACAGAGGGCCCGAGCGTTAATCGGAATCACTGGGCTTAAAGCGTACGTAGGCGGACTTGTAGGCATCTTGTGAAATCCCTCGGCTCAACCGGGGAATTGCAGGGTGAACCACAAGTCTTGAGGCGAGTAGAGGCGGTCGGAACGATAGGTGGAGCGGTGAAATGCGTAGATATCTATCGGAACGCCAAAGGTGAAGACAGGCCGCTGGGCTCGTCCTGACGCTGAGGTACGAAAGCGTGGGTAGCGAACGGGATTAGATACCCCGGTAGTCCACGCCGTAAACGATGCGCACTAGGTCGGGGAGGTTGACGCCCTCCCGGCCGAAGCAAAAGTGTTTAGTGCGCCGCCTGGGGAGTACGGTCGCAAGGC	15	134	35	202	0	0	0	0	0	0	0	39	0	0	0	0	0	0	0	0	0	0	11	0	0	37
64012e7a6633312b2ca94e839b7551bb	OTU309	d__Bacteria; p__Proteobacteria; c__Gammaproteobacteria; o__Gammaproteobacteria_Incertae_Sedis; f__Unknown_Family; g__Marinicella	0.999874	TAATACGGAGGGTGCGAGCGTTAATCGGAATTACTGGGCGTAAAGGGTACGTAGGCGGCTTGATAAGTCAGATGTGAAATCCCCGGGCTTAACCTGGGAACTGCATTTGAAACTGTCTGGCTAGAGTGAGTGAGAGGTTAGTGGAATTCAAGGCGTAGCGGTGAAATGCGTAGAGGTCTTGAGGAACATCAGTGGCGAAGGCGACTAACTGGCACTACACTGACGCTGAGGTACGAAAGCGTGGGGAGCGAACAGGATTAGATACCCTGGTAGTCCACGCCCTAAACGATGAGGACTGGCTGTCAGCGCTATAGACGCGTTGGTAGCGAAGCAAACGCGTTAAGTTCTCCGCCTGGGGAGTACGGCCGCAAGG	0	69	0	159	0	0	39	26	27	14	0	51	9	0	13	21	0	0	9	0	0	0	0	25	0	10
697a0cd84cec19e67a131dd95b5bc854	OTU310	d__Bacteria; p__Proteobacteria; c__Alphaproteobacteria; o__Caulobacterales; f__Hyphomonadaceae; g__Oceanicaulis; s__Oceanicaulis_sp.	0.881637	TAATACGGAGGGGGCTAGCGTTGTTCGGAATTACTGGGCGTAAAGCGCGCGTAGGCGGATCGATCAGTCAGAGGTGAAATCCCGGAGCTCAACTTCGGAACTGCCTTTGATACTGTCGATCTGGAGTCCGGGAGAGGTGCATGGAATTCCGAGTGTAGAGGTGAAATTCGTAGATATTCGGAGGAACACCAGAGGCGAAGGCGATGCACTGGACCGGTACTGACGCTGAGGTGCGAAAGCGTGGGGAGCAAACAGGATTAGATACCCTGGTAGTCCACGCCGTAAACGATGAGAGCTAGTTGTCTGGCAGCATGCTGTTAGGTGACGCAGCTAACGCATTAAGCTCTCCGCCTGGGGAGTACGGCCGCAAGGT	10	4	68	0	19	40	8	0	0	0	0	0	4	10	17	34	16	0	0	13	132	0	2	5	66	24
e0b5e23a642baee837df69a94e34eca8	OTU311	d__Bacteria; p__Proteobacteria; c__Alphaproteobacteria; o__SAR11_clade; f__Clade_III; g__Clade_III	1	TAATACGAAGGGACCTAGCGTAATTCGGAATTACTGGGCGTAAAGCGCGCGTAGGCGGTTAAGTAAGTTAATTGTGAAAGCCCAAAGCTCAACTTTGGAATTGCAATTAAAACTACTTAGCTAGAGTTTATCAGAGGAAAGCGGAATACATAGTGTAGAGGTGAAATTCGTAGATATTATGTAGAACACCAGTTGCGAAGGCGGCTTTCTGGGGTAACACTGACGCTGAGGTGCGAAAGTATGGGTAGCGAAGAGGATTAGATACCCTCGTAGTCCATACTGTAAACGATGATTGTTAGATGTTGGAAATTTATTTTCAGTATCACAGCTAACGCGTTAAACAATCCGCCTGGGGAGTACGACCGCAAGGTTA	182	16	115	0	0	35	0	0	0	0	21	3	0	0	0	0	0	0	0	65	0	35	0	0	0	0
730268104a023e0cf10ee8d8a0afa4ad	OTU312	d__Bacteria; p__Planctomycetota; c__Phycisphaerae; o__Phycisphaerales; f__Phycisphaeraceae; g__CL500-3; s__uncultured_planctomycete	0.997173	TAATACAGAGGGCCCGAGCGTTAATCGGAATCACTGGGCTTAAAGCGTGCGTAGGCGGACATGTAGGTACCGTGTGAAATCCCTCGGCTCAACCGAGGAATTGCTCGGTAAACCCCATGTCTTGAGGCAGGTAGGGGTGGTCGGAACGCTAGGTGGAGCGGTGGAATGCGTAGATATCTAGCGGAACGCCAAAGGAGAAGTCAGGCCACTGGGCCTGTCCTGACGCTGAGGCACGAAAGCGTGGGTAGCAAACGGGATTAGATACCCCGGTAGTCCACGCCGTAAACGATGCGGACTAGATCGAGGAGGTTTGACGCCCTCTTGGTCGAAGCAAAAGTGTTAAGTCCGCCGCCTGGGGAGTACGGTCGCAAGG	45	155	26	0	0	0	0	5	0	0	0	0	0	0	0	0	0	0	5	0	233	0	0	2	0	0
2c080861842d270634b8ad94e4aae954	OTU313	d__Bacteria; p__Proteobacteria; c__Alphaproteobacteria; o__Sphingomonadales; f__Sphingomonadaceae	0.999999	TAATACGGAGGGAGCTAGCGTTGTTCGGAATTACTGGGCGTAAAGCGCGCGTAGGCGGCTATTCAAGTCAGGGGTGAAATCCCGGGGCTCAACCCCGGAACTGCCTTTGAAACTGGATAGCTAGAATCCTGGAGAGGCGAGTGGAATTCCGAGTGTAGAGGTGAAATTCGTAGATATTCGGAAGAACACCAGTGGCGAAGGCGACTCGCTGGACAGGTATTGACGCTGAGGTGCGAAAGCGTGGGGAGCAAACAGGATTAGATACCCTGGTAGTCCACGCCGTAAACGATGATAACTAGCTGTCCGGGCTCATAGAGCTTGGGTGGCGCAGCTAACGCATTAAGTTATCCGCCTGGGGAGTACGGTCGCAAGA	6	19	0	0	0	0	0	0	0	0	0	0	0	0	0	0	0	0	59	0	0	0	133	0	0	253
3036bd3532a5d5e05a1c9e62ceba3b68	OTU314	d__Archaea; p__Crenarchaeota; c__Nitrososphaeria; o__Nitrosopumilales; f__Nitrosopumilaceae; g__Candidatus_Nitrosopumilus; s__uncultured_crenarchaeote	0.822652	TAAAACCAGCACCTCAAGTGGTCAGGATGATTATTGGGCCTAAAGCATCCGTAGCCGGCTCTGTAAGTTTTCGGTTAAATCTGTACGCTCAACGTACAGGCTGCCGGGAATACTGCAGAGCTAGGGAGTGGGAGAGGTAGACGGTACTCGGGAGGAAGTGGTAAAATGCTTTGATCTCTCGATGACCACCTGTGGCGAAGGCGGTCTACCAGAACACGTCCGACGGTGAGGGATGAAAGCTGGGGGAGCAAACCGGATTAGATACCCGGGTAGTCCCAGCTGTAAACTATGCAAACTCAGTGATGCATTGGCTTGTGGCCAATGCAGTATTGCAGGGAAGCCGTTAAGTTTGCCGCCTGGGAAGTACGTACGC	0	11	0	0	54	0	51	0	0	0	0	0	0	0	11	2	0	0	109	6	139	0	0	82	0	0
fc45c5b7f4a46730942383194f41f163	OTU315	d__Bacteria; p__Proteobacteria; c__Alphaproteobacteria; o__Sphingomonadales; f__Sphingomonadaceae; g__Sphingomonas	0.995339	TAATACGGAGGGGGCTAGCGTTGTTCGGAATTACTGGGCGTAAAGCGCACGTAGGCGGCTTTGTAAGTTAGAGGTGAAAGCCTGGAGCTCAACTCCAGAACTGCCTTTAAGACTGCATCGCTTGAATCCAGGAGAGGTGAGTGGAATTCCGAGTGTAGAGGTGAAATTCGTAGATATTCGGAAGAACACCAGTGGCGAAGGCGGCTCACTGGACTGGTATTGACGCTGAGGTGCGAAAGCGTGGGGAGCAAACAGGATTAGATACCCTGGTAGTCCACGCCGTAAACGATGATAACTAGCTGTCCGGGGACATGGTCTTTGGGTGGCGCAGCTAACGCATTAAGTTATCCGCCTGGGGAGTACGGTCGCAAGA	0	8	10	0	0	0	0	0	0	0	0	0	0	8	0	0	0	107	12	0	0	0	121	0	0	194
5ad45c273a9ab0fed74008bd06884f5d	OTU316	d__Bacteria; p__Proteobacteria; c__Alphaproteobacteria; o__Alphaproteobacteria_Incertae_Sedis; f__Unknown_Family; g__Acuticoccus	0.999816	TAATACGAAGGGGGCTAGCGTTGTTCGGAATTACTGGGCGTAAAGCGCGCGTAGGCGGATCATTAAGTCAGGGGTGAAATCCCGGGGCTCAACCTCGGAATTGCCTCTGATACTGGTGGTCTTGAGTCCGTGAGAGGTAAGTGGAACTCCGAGTGTAGAGGTGAAATTCGTAGATATTCGGAAGAACACCAGTGGCGAAGGCGGCTTACTGGCACGGTACTGACGCTGAGGTGCGAAAGCGTGGGGAGCAAACAGGATTAGATACCCTGGTAGTCCACGCCGTAAACGATGATAGCTAGCCGTCGGGGTGCATGCATCTCGGTGGCGCAGTTAACGCATTAAGCTATCCGCCTGGGGAGTACGGTCGCAAGAT	0	23	0	0	111	52	7	9	7	3	0	23	0	0	7	17	2	0	0	29	132	0	8	0	0	21
d02d2ee7e132b720f6fbb6670a4dde7d	OTU317	d__Bacteria; p__Planctomycetota; c__Planctomycetes; o__Pirellulales; f__Pirellulaceae	0.999906	TAAGACGAACCGTGCGAACGTTATTCGGAATCACTGGGCTTAAAGCGTGCGTAGGCGGCCTGGAAAGTTGGGTGTGAAATCCCTCGGCTCAACCGAGGAATTGCGCTCAAAACTTCCAGACTTGAGGGAGATAGAGGTGAGCGGAACTAATGGTGGAGCGGTGAAATGCTTTGATATCATTAGGAACACCGGTGGCGAAAGCGGCTCACTGGATCTCTTCTGACGCTGAGGTACGAAAGCTAGGGGAGCGAACGGGATTAGATACCCCGGTAGTCCTAGCTGTAAACGATGAGCACTAGGTCGAGGAACCTTCCACAGTTTCTCGGCCGTAGCGAAAGTGTTAAGTGCTCCGCCTGGGGAGTATGGTCGCAAG	0	0	0	0	11	0	0	13	8	0	0	0	0	27	34	31	0	0	7	39	272	0	0	4	0	0
e0fedae4dbf5f601d9cad7a316c8079e	OTU318	d__Archaea; p__Crenarchaeota; c__Nitrososphaeria; o__Nitrosopumilales; f__Nitrosopumilaceae; g__Nitrosopumilaceae	0.998296	TAAAACCAGCACCTCAAGTGGTCAGGAGGATTATTGGGCCTAAAGCATCCGTAGCCTGCTCTTCAAGTTTTCGGTTAAATCTATACGCTTAACGTATAGGCTGCCAAAAATACTGTAGAGCTAGGGAGTGGGAGAGGTAGACGGTACTCGGTAGGAAGGGGTAAAATCTTTTGATCTATTGATGACCACCTGTGGCGAAGGCGGTCTACCAGAACATGTTCGACGGTGAGGGATGAAAGCTGGGGGAGCAAACCGGATTAGATACCCGGGTAGTCCCAGCTGTAAACGATGCAGACTCGATGATGTATTAGCATATAGCTAGTACAGTGTCGCAGGGAAGCCGTTAAGTCTGCCGCCTGGGAAGTACGTACGC	0	0	0	0	28	0	62	2	182	0	0	0	0	0	0	0	0	0	0	130	0	0	0	42	0	0
2d0c11bf0dad11a296cb9fea08a2d508	OTU319	d__Bacteria; p__Proteobacteria; c__Gammaproteobacteria; o__UBA10353_marine_group; f__UBA10353_marine_group; g__UBA10353_marine_group	0.943441	TAATACGGAGGGTGCAAGCGTTAATCGGAATTACTGGGCGTAAAGGGCGCGTAGGCGGTCTGGTTAGTCAGATGTGAAAGCCCCGGGCTTAACCTGGGAACTGCATTTGATACTGCCAGACTAGAGTGTGGTAGAGGGAAGTGGAATTCCGCGTGTAGCGGTGAAATGCGTAGATATGCGGAGGAACATCAGTGGCGAAGGCGACTTCCTGGACCAACACTGACGCTCAGGTGCGAAAGCGTGGGGAGCAAACAGGATTAGATACCCTGGTAGTCCACGCCGTAAACGATGTCTACTAGCCGTTGGAGAGCTTGACTCTTTAGTGGCGCAGCTAACGCGATAAGTAGACCGCCTGGGGAGTACGGCCGCAAGG	0	0	0	0	143	55	16	6	23	0	0	0	5	0	7	0	0	0	86	52	40	0	0	12	0	0
fdc6e1e08cef7324073762716f8e3f82	OTU320	d__Bacteria; p__Proteobacteria; c__Gammaproteobacteria; o__Acidithiobacillales; f__Acidithiobacillaceae; g__KCM-B-112; s__uncultured_Chromatiales	0.999984	TAATACGGAGGGTGCAAGCGTTAATCGGAATTACTGGGCGTAAAGCGCACGTAGGCGGTCAAGTAAGTCGAATGTGAAAGCCCTGGGCTTAACCTGGGAATTGCATTCGATACTGCTTGACTAGAGTTTGGGAGAGGGAAGCGGAATTCCGGGTGTAGCGGTGAAATGCGTAGATATCCGGAGGAACACCAGTGGCGAAGGCGGCTTCCTGGCCCAAAACTGACGCTGAGGTGCGAAAGCGTGGGGAGCAAACAGGATTAGATACCCTGGTAGTCCACGCCCTAAACGATGAGAACTAGTCGTTGGAAAGATTTGCTTTTCAGTGACGCAGCTAACGTATTAAGTTCTCCGCCTGGGGAGTACGGCCGCAAGG	0	2	0	0	0	0	0	0	0	0	0	0	0	0	7	2	0	0	0	0	0	0	0	0	0	430
90c7143872e6469db5a683f46bac094e	OTU321	d__Bacteria; p__Proteobacteria; c__Alphaproteobacteria; o__Caulobacterales; f__Caulobacteraceae; g__Brevundimonas	0.995755	TAATACGAAGGGGGCTAGCGTTGCTCGGAATTACTGGGCGTAAAGGGCGCGTAGGCGGATCGTTAAGTCAGAGGTGAAATCCCAGGGCTCAACCCTGGAACTGCCTTTGATACTGGCGATCTTGAGTATGAGAGAGGTATGTGGAACTCCGAGTGTAGAGGTGAAATTCGTAGATATTCGGAAGAACACCAGTGGCGAAGGCGACATACTGGCTCATTACTGACGCTGAGGCGCGAAAGCGTGGGGAGCAAACAGGATTAGATACCCTGGTAGTCCACGCCGTAAACGATGATTGCTAGTTGTCGGGCTGCATGCAGTTCGGTGACGCAGCTAACGCATTAAGCAATCCGCCTGGGGAGTACGGTCGCAAGAT	0	0	0	69	0	0	0	0	0	0	0	0	0	0	0	0	0	0	0	0	0	0	145	0	0	222
41e908ce957d7794af24d3731c6dd98a	OTU322	d__Bacteria; p__Marinimicrobia_(SAR406_clade); c__Marinimicrobia_(SAR406_clade); o__Marinimicrobia_(SAR406_clade); f__Marinimicrobia_(SAR406_clade); g__Marinimicrobia_(SAR406_clade); s__uncultured_Candidatus	0.872443	TAATACGAGGGGTGCTAGCGTTGTCCGGAATCACTGGGCGTAAAGGGTACGTAGGCGTCCTGATAAGCATTGATTGAAATCCTTCGGCTTAACCGGAGAACTGGTCAGTGAACTGTCAGGATAGAGTTTGGTAGAGGAAAGCGGAATTCCCGGTGTAGCGGTGAAATGCGTAGATATCGGGAGGAACATCAACGGCGAAGGCAGCTTTCTGGGCCAATACTGACGCTGAGGTACGAAAGCGTGGGTAGCAAACAGGATTAGATACCCTGGTAGTCCACGCTGTAAACGATGAGCACTTGGTGGTGGGGGATTCGACCCTTTCACTGTCGTAGCTAACGCGTTAAGTGCTCCGCCTGGGGACTACGGCCGCAAG	0	0	0	0	53	59	38	0	57	0	0	0	23	0	5	0	0	0	0	163	0	0	0	33	0	0
cd96f0caf6ab22e55c6acf7fc594455d	OTU323	d__Bacteria; p__Proteobacteria; c__Alphaproteobacteria; o__Caulobacterales; f__Hyphomonadaceae; g__uncultured; s__uncultured_organism	0.709472	TAATACGAAGGGGGCTAGCGTTGTTCGGAATTACTGGGCGTAAAGCGCGCGTAGGCGGACTATTAAGCCAGATGTGAAATCCCGGGGCTCAACCTCGGAACTGCATTTGGAACTGGTAGTCTAGAGGTCAGGAGAGGTTCGTGGAATGCCGAGTGTAGAGGTGAAATTCGTAGATATTCGGTGGAACACCAGTGGCGAAGGCGACGAACTGGACTGATACTGACGCTGAGGTGCGAAAGTGTGGGGAGCAAACAGGATTAGATACCCTGGTAGTCCACACCGTAAACGATGAGAGCTAGTTGTCGGCAGGCATGCCTGTCGGTGACGCAGCTAACGCATTAAGCTCTCCGCCTGGGGAGTACGGCCGCAAGGT	2	5	8	361	0	0	4	0	0	0	0	0	5	3	6	12	7	0	8	0	0	0	0	9	0	0
0345d808d2a3a54aab1a5ee263789ea1	OTU324	d__Bacteria; p__Proteobacteria; c__Gammaproteobacteria; o__Cellvibrionales; f__Spongiibacteraceae; g__Spongiibacter	0.999905	TAATACGGAGGGTGCGAGCGTTAATCGGAATTACTGGGCGTAAAGCGCGCGTAGGCGGCTTCGTCAGTCAGATGTGAAAGCCCCGGGCTCAACCTGGGAACTGCATTTGATACTGCGGAGCTAGAGTATGGTAGAGGATAGTGGAATTCCAGGTGTAGCGGTGAAATGCGTAGATATCTGGAGGAACATCAGTGGCGAAGGCGACTGTCTGGACCAATACTGACGCTGAGGTGCGAAAGCGTGGGGAGCAAACAGGATTAGATACCCTGGTAGTCCACGCCGTAAACGATGTCTACTAGCCGTTGGGGAACTTGATTCTTTAGTGGCGCAGCTAACGCACTAAGTAGACCGCCTGGGGAGTACGGCCGCAAGG	0	4	0	0	51	189	33	0	11	0	0	0	77	0	0	0	0	0	0	0	0	17	13	20	14	0
a3aff8d0676a6c2d9df66b01539f4caa	OTU325	d__Bacteria; p__Planctomycetota; c__Phycisphaerae; o__Phycisphaerales; f__Phycisphaeraceae; g__Urania-1B-19_marine_sediment_group; s__uncultured_bacterium	0.830814	TAATACGAAGGGCCCGAGCGTTACGCGGAATTACTGGGCTTAAAGGGTACGTAGGCGGACCTGTAGGCACCATGTGAAATCCCTCAGCTCAACTGAGGAACTGCATGGTGAACCACAGGCCTTGAGGTAAGTAGGGGCTGTCGGAACGATAGGTGGAGTGGTGAAATGCGTTGATATCTATCGGAACACCAAAGGAGAAGTCAGGCAGCTGGGCTTATTCTGACGCTGAGGTACGAAAGCGTGGGGAGCGAACGGGATTAGATACCCCGGTAGTCCACGCCGTAAACGATGTGCACTAGATCGAGGGGGTTTTATCGCCGCTCTTGGTCGAAGCGAAAGTATTAAGTGCACCGCCTGGGGAGTACGGTCGCAA	0	0	0	0	0	0	0	0	0	0	0	0	0	0	0	0	0	0	11	0	414	0	0	0	0	0
122a8750de4a40daf002451ae6a15a61	OTU326	d__Bacteria; p__Bacteroidota; c__Bacteroidia; o__Flavobacteriales; f__Flavobacteriaceae; g__Zunongwangia	0.943292	TAATACGGAGGATCCAAGCGTTATCCGGAATCATTGGGTTTAAAGGGTCCGTAGGCGGGTCTATAAGTCAGTGGTGAAAGTCTGCAGCTTAACTGTAGAACTGCCATTGATACTGTAGACCTTGAATTAGTATGAAGTGGTTAGAATGTGTAGTGTAGCGGTGAAATGCATAGATATTACACAGAATACCGATTGCGAAGGCAGATCACTAATACTATATTGACGCTGATGGACGAAAGCGTAGGTAGCGAACAGGATTAGATACCCTGGTAGTCTACGCCGTAAACGATGGTTACTAGCTGTCCGGCCTAATTGAGGGCTGGGTGGTTAAGCGAAAGTGATAAGTAACCCACCTGGGGAGTACGTTCGCAAG	12	6	49	108	2	102	4	5	0	0	3	0	55	14	25	20	0	0	0	0	0	0	0	11	5	0
c3ddc3d3f7e1ec7ea66a1c1387e4eb6b	OTU327	d__Archaea; p__Thermoplasmatota; c__Thermoplasmata; o__Thermoplasmata; f__Thermoplasmata; g__Marine_Group_III; s__uncultured_marine	0.921841	TAACACCGGCACCCCGAGTGGTAGCCACTATTATTGGGCCTAAAGCGTTCGTAGCCGGTTTAGTAAATTCTTGGGTAAATCGTACAGCTTAACTGTGCGGATTCCGGGGACACTACTAGACTTGAGACCGGGAGAGATTAGAGGTACTTGCAGGGGAGCGGTGAAATGTTGTAATCCTGCAGGGACCACCAGTGGCGAAGGCGTCTAATCATAACGGCTCTGACGGTGAGGAACGAAACCCTGGGGCGCAAACGGGATTAGATACCCCGGTAGTCCAGGGCGTAAACGCTGCTGACTTGGTGTTGGAGATCCTACGAGGGTGTCCAGTGCTGGCGCGAAGGTATTAAGTCAGCCGCCTGGGGAGTACGGTCGC	157	7	161	0	0	0	0	0	12	0	34	0	0	0	0	0	6	0	0	41	0	0	0	0	0	0
a195006c99f7e47c5b2cafef7aa2b8a1	OTU328	d__Bacteria; p__Actinobacteriota; c__Actinobacteria; o__Euzebyales; f__Euzebyaceae; g__Euzebya; s__Euzebya_sp.	0.926244	TAATACGTAGGGACCGAGCGTTGTCCGGAATTATTGGGCGTAAAGAGCTCGTAGGCGGTTCTTTAAGTCGGGTGTGAAATCTCAGGGCTTAACCCTGAAACCGCACCCGATACTGGAGAACTTGAGGCAGGTAGGGGAGATCGGAATTCCTGGTGTAGCGGTGAAATGCGCAGATATCAGGAGGAACACCGGTGGCGAAGGCGGATCTCTGGGCCTGTTCTGACGCTGAGGAGCGAAAGCGTGGGGAGCAAACAGGATTAGATACCCTGGTAGTCCACGCCGTAAACGATGGGTGCTAGGTGTGGGAGATAATCCACTTCTTCCGTGCCGCAGCTAACGCATTAAGCACCCCGCCTGGGGACTACGGCCGCAA	8	26	163	0	0	0	20	4	0	0	0	7	49	0	47	54	11	0	5	9	0	0	0	6	0	8
fb2220ee1d9588d9cd7051fe106853e7	OTU329	d__Bacteria; p__Bacteroidota; c__Bacteroidia; o__Sphingobacteriales; f__Lentimicrobiaceae; g__Lentimicrobiaceae	0.784394	TAATACGGAGGGTGCAAGCGTTATCCGGATTCATTGGGTTTAAAGGGTGCGTAGGCGGAATAGTAAGTCAGTGGTGAAATCCTACAGCTCAACTGTAGAACTGCCATTGAAACTGCTGTTCTTGAGTATAGTTGAAGTGGGCGGAATGTGTCATGTAGCGGTGAAATGCATAGATATGACACAGAACACCAATTGCGTAGGCAGCTCACTAAGCTATTACTGACGCTCAGGCACGAAAGCGTGGGTAGCGAACAGGATTAGATACCCTGGTAGTCCACGCCGTAAACGATGATTACTCGATGCTGGCGATATACTGTCAGTGTCCAAGCGAAAGTGTTAAGTAATCCACCTGGGGAGTACGATCGCAAGATTG	0	0	0	0	10	167	5	0	2	0	0	0	22	0	34	0	0	0	22	25	128	0	0	0	0	0
4801d452ccdbb81770ea3c974603f220	OTU330	d__Bacteria; p__Proteobacteria; c__Gammaproteobacteria; o__Burkholderiales; f__MWH-UniP1_aquatic_group; g__MWH-UniP1_aquatic_group; s__marine_metagenome	0.9526	TAATACGTAGGGTGCAAGCGTTAATCGGAATTACTGGGCGTAAAGCGTGCGCAGGCGGTTTACTAAGACAGGTGTGAAATCCCCGGGCTTAACCTGGGAACTGCATCTGTGACTAGTAGACTAGAGTTTGGCAGAGGGGGGTGGAATTCCTGGTGTAGCAGTGAAATGCGTAGATATCAGGAGGAACACCGATGGCGAAGGCAGCCCCCTGGGCCACCACTGACGCTCATGCACGAAAGCGTGGGGAGCAAACAGGATTAGATACCCTGGTAGTCCACGCCCTAAACGATGTCAACTAGTTGTTGGATCTTTTCTGATTTGGTAACGAAGCTAACGCGTGAAGTTGACCGCCTGGGGAGTACGGCCGCAAGGT	69	48	145	0	0	0	0	0	0	0	15	8	0	0	0	0	25	0	0	0	0	30	6	0	56	12
a43184397c05c7bfc7809c0491d452d5	OTU331	d__Bacteria; p__Planctomycetota; c__BD7-11; o__BD7-11; f__BD7-11; g__BD7-11; s__uncultured_bacterium	0.98345	TAAGACGAAGGTGGCGACCGTTGTTCGGAATTACTGGGCATAAAGAGCACGTAGGCGGACGACTAAGTCGGGTGTGAAATCCCTCGGCCCAACCGAGGAACTGCGCCCGATACTGGTTGTCTTGAGGACAGGAGGGGAGCGCGGAATTCCAGGTGGAGCGGTGAAATGCGTTGATATCTGGAGGAACACCGGCGGCGAAGGCGGCGCTCTGGCCTGTTTCTGACGCTGAGGTGCGAAAGCCAGGGGAGCAAACGGGATTAGATACCCCGGTAGTCCTGGCCGTAAACGATGGGTACTAGGTAGGGGGGTCCAATGCCTCCCTGCTGGAGATAATTTATTAAGTACCCCGCCTGGGGAGTATAGTCGCAAGGCT	0	0	0	0	0	0	8	6	7	0	0	0	24	18	330	11	0	0	0	0	0	0	0	10	0	0
4462dc5254181c9dfb516e916fd4a322	OTU332	d__Bacteria; p__Proteobacteria; c__Gammaproteobacteria; o__KI89A_clade; f__KI89A_clade; g__KI89A_clade; s__uncultured_bacterium	0.990789	TAATACGGAGGGTACGAACGTTAATCGGAATTACTGGGCGTAAAGCGCGCGTAGGCGGTTCGTTAAGTGGGATGTGAAAGCCCCGGGCTCAACCTGGGAACTGCATTCCAAACTGGCGAACTAGAGTGTGGTAGAGGGAAGTAGAATTTGATGTGTAGCGGTGAAATGCGTAGATATATCAAGGAATACCAATGGCGAAGGCAGCTTCCTGGACTAACACTGACGCTGAGGTGCGAAAGCGTGGGGAGCAAACAGGATTAGATACCCTGGTAGTCCACGCCGTAAACGATGAGAACTAGCCGTTGGGAGGTTCGCCTCTTAGTGGCGCAGCTAACGCAATAAGTTCTCCGCCTGGGGAGTACGGCCGCAAGGT	84	16	101	183	0	6	0	0	0	0	0	0	0	0	0	0	0	0	7	5	0	0	0	0	10	0
f00ec33842e30bf54a8ab2ccaf9878ef	OTU333	d__Bacteria; p__Planctomycetota; c__Phycisphaerae; o__Phycisphaerales; f__Phycisphaeraceae; g__FS140-16B-02_marine_group; s__uncultured_bacterium	0.837087	TAATACGAAGGGCCCGAGCGTTAATCAGAATCACTGGGCTTAAAGCGTGCGTAGGCGGACATGAAGGCGTTTTGTGAAATCCCTCGGCTCAACCGAGGAACTGCAGGGCGAACCATGTGTCTTGAGACAGGTAGGGGTCGTCGGAACGGTAGGTGGAGTGGTGAAATGCGTTGATATCTACCGGAACGCCGAAGGAGAAGTCAGGCGACTGGGCCTGTTCTGACGCTGAGGCACGAAAGCGTGGGGAGCGAACGGGATTAGATACCCCGGTAGTCCACGCCGTAAACGATGTGCACTAGGTTGGGGAGGTTTTGACGCCATTCCCGGCCGAAGCAAAAGTGTTAAGTGCACCGCCTGGGGAGTACGGTCGCAA	0	0	0	0	0	10	2	0	0	0	0	4	0	0	4	0	0	0	18	38	331	0	0	3	0	0
6150fe6a887461fda7de80d2bc0e566f	OTU334	d__Bacteria; p__Bacteroidota; c__Bacteroidia; o__Flavobacteriales; f__Crocinitomicaceae; g__Salinirepens; s__uncultured_bacterium	0.783654	TAATACGGAGGGTGCAAGCGTTATCCGGAATCATTGGGTTTAAAGGGTCCGCAGGCGGACAAGCAAGTCAGTGGTGAAATCCCATCGCTTAACGATGGAACTGCCATTGAAACTGTTTGTCTTGAATTCGGTCGAAGTGGGCGGAATGTGTCATGTAGCGGTGAAATGCATAGATATGACACAGAACACCGATAGCGAAGGCAGCTCACTAGACCTGAATTGACGCTCAGGGACGAAAGCGTGGGGAGCGAACAGGATTAGATACCCTGGTAGTCCACGCCGTAAACTATGATTACTCGTTTTCGGCGATATACAGTCGGAGACTAAGCGAAAGTGATAAGTAATCCACCTGGGGAGTACGATCGCAAGGTTG	0	0	0	0	15	0	10	0	0	0	0	0	0	0	0	10	0	0	7	0	367	0	0	0	0	0
0401ec1cf6c6306452d6b36076acdafb	OTU335	d__Bacteria; p__Bdellovibrionota; c__Bdellovibrionia; o__Bdellovibrionales; f__Bdellovibrionaceae; g__OM27_clade; s__uncultured_delta	0.922118	TAATACGGAGGGTGCAAGCGTTGCTCGGAATTACTGGGCGTAAAGGGTGCGCAGGCGGCCCGTTAAGCCAGATGTGAAAGCCCCAGGCTCAACCTGGGAATAGCATCTGTAACTGGCGGGCTTGAGTCCGAGAGAGGGTAGTGGAATTCCTGGTGTAGAGGTGAAATTCGTTGATATCAGGAGGAACACCGGCGGCGAAGGCGGCTGCCTGGCTCGGTACTGACGCTGAGGCACGAAAGCGTGGGGAGCAAACAGGATTAGATACCCTGGTAGTCCACGCCGTAAACGATGAATGCTAGGTATGCGGCTAATTTGCTGCTGCGTGCCGAAGCTAACGCATTAAGCATTCCGCCTGGGGAGTACGGTCGCAAGA	3	0	153	242	0	0	0	0	2	0	0	0	0	0	4	0	0	0	0	0	0	0	0	0	2	0
527c2c225adf2034800a74ee8312091e	OTU336	d__Bacteria; p__Proteobacteria; c__Alphaproteobacteria; o__Rhodospirillales; f__Magnetospiraceae; g__uncultured; s__uncultured_nuHF2	0.897329	TAATACGGAGGGGGCAAGCGTTGCTCGGAATTACTGGGCGTAAAGCGCGCGTAGGCGGTGCATGTAGTCAGGCGTGAAAGCCCCGGGCTTAACCCGGGAACTGCGTTTGATACTGATGTGCTAGAATCCGAGAGAGGGCAGTGGAATTCCCAGTGTAGAGGTGAAATTCGTAGATATTGGGAAGAACACCAGAGGCGAAGGCGGCTGCCTGGCTCGGTATTGACGCTGAGGTGCGAAAGCGTGGGGAGCAAACAGGATTAGATACCCTGGTAGTCCACGCCGTAAACGATGAGTGCTAGTTGTCGGGCAGTTCGCTGTTCGGTGACGTCGCTAACGCATTAAGCACTCCGCCTGGGGAGTACGGTCGCAAGAT	0	0	0	0	100	24	23	0	0	0	0	0	8	0	0	0	0	0	78	154	0	0	0	19	0	0
1bf42c5c17b63ad3a7e3a2b30e93832c	OTU337	d__Bacteria; p__Proteobacteria; c__Gammaproteobacteria; o__SAR86_clade; f__SAR86_clade; g__SAR86_clade	0.991785	TAATACGGAGGGTCCAAGCGTTAATCGGAATTACTGGGCGTAAAGCGCGCGTAGGCGGTACGCTAAGTTGGGTGTGAAATCCCCGGGCTTAACCTGGGAACTGCATTCAAAACTTGTGTACTGGAGTACGAAAGAGGCGAGTAGAATTCATGGTGTAGCGGTGAAATGCGTAGATATCATGAGGAATACCAATGGCGAAGGCAACTCGCTGGTTCGTAACTGACGCTGAGGTGCGAAAGCGTGGGTAGCAAACAGGATTAGATACCCTGGTAGTCCACGCCGTAAACGATGAGAACTAGCCGTTGGATCCTTGAGGTTCAGTGGCACAGCTAACGCATTAAGTTCTCCGCCTGGGGAGTACGGCCGCAAGGCT	209	7	48	0	4	0	0	0	0	0	29	0	0	0	0	0	4	0	12	18	0	71	0	0	0	0
9559ddf4a33f9c10a172b733d57d2a42	OTU338	d__Bacteria; p__Verrucomicrobiota; c__Verrucomicrobiae; o__Opitutales; f__Puniceicoccaceae; g__Coraliomargarita; s__uncultured_Puniceicoccaceae	0.918298	TAATACGGAGACTGCAAGCGTTACTCGGATTCACTGGGCGTAAAGGGTGCGTAGGCCGCTAAGCGTGTCGGGTGTGAAATCTCGGGGCTCAACCTCGAAACTGCGCCCGAAACTGTTTAGCTAGAGTGTCGGAGAGGTAAGCGGAATTCCAGGTGTAGCGGTGAAATGCGTAGATATCTGGAGGAACACCAATGGCGAAGGCAGCTTACTGGACGACAACTGACGCTGAGGCACGAAAGCATGGGTAGCGAAAGGGATTAGATACCCCTGTAGTCCATGCCGTAAACGTTGTACACTAGGTCTTGGGGGTTTCGACCCTTTCAGGACCTAAGCTAACGCAATAAGTGTACCGCCTGAGGACTACGGCCGCAAG	36	155	70	130	0	0	0	0	0	0	5	5	0	0	0	0	0	0	0	0	0	0	0	0	0	0
54335ff62c59a7e9cdfc227f6c0c0871	OTU339	d__Bacteria; p__Proteobacteria; c__Alphaproteobacteria; o__Rhizobiales; f__Rhizobiaceae; g__Aurantimonas	0.95757	TAATACGAAGGGGGCTAGCGTTGTTCGGAATTACTGGGCGTAAAGCGCACGTAGGCGGACATTTAAGTCAGGGGTGAAATCCCGGGGCTCAACCCCGGAACTGCCTCTGATACTGGGTGTCTTGAGTGTGGTAGAGGTGAGTGGAATTGCGAGTGTAGAGGTGAAATTCGTAGATATTCGCAGGAACACCAGTGGCGAAGGCGGCTCACTGGACCACAACTGACGCTGAGGTGCGAAAGCGTGGGGAGCAAACAGGATTAGATACCCTGGTAGTCCACGCCGTAAACGATGGAAGCTAGCCGTCGGAGGATTTATCCTTCGGTGGCGCAGTTAACGCATTAAGCTTCCCGCCTGGGGAGTACGGTCGCAAGAT	3	17	28	123	0	0	2	4	0	0	0	18	0	0	21	32	0	67	8	0	0	0	9	10	0	57
6c422718f3b8be9e6536156462f14437	OTU340	d__Bacteria; p__Bacteroidota; c__Bacteroidia; o__Flavobacteriales; f__NS9_marine_group; g__NS9_marine_group; s__uncultured_Flavobacteriales	0.739951	TAATACGGAGGGTCCAAGCGTTATCCGGATTTATTAGGTTTAAAGGGTCCGCAGGCGGGATTTTAAGTCAGTGGTGAAAGCCTACAGCTCAACTGTAGAACTGCCATTGATACTGATATCCTTGAGTGTGGTTGAAGTGGGCGGAACATGTCATGTAGCGGTGAAATGCATAGATATGACATAGAACACCAATTGCGAAGGCAGCTCACTAAGCCATTACTGACGCTGAGGGACGAAAGCGTGGGGAGCGAACAGGATTAGATACCCTGGTAGTCCACGCCGTAAACGATGATCACTCGTTGCTAGCGATACACTGTTAGTGACCAAGCGAAAGTGTTAAGTGATCCACCTGGGAAGTACGTTCGCAAGAATG	154	23	160	0	0	5	0	0	0	0	16	0	5	0	4	0	0	0	3	0	0	11	4	0	13	0
e5884132f6da57c2577827bee3b8859c	OTU341	d__Bacteria; p__Proteobacteria; c__Alphaproteobacteria; o__uncultured; f__uncultured; g__uncultured; s__uncultured_marine	0.999992	TAATACGGAGGGGGCAAGCGTTGTTCGGAATTACTGGGCGTAAAGGGCACGTAGGCGGCGATGCGGGTCAGGTGTGAAAGCCCCGGGCTTAACCTGGGAACTGCACTTGAAACTGCATTGCTTGAGGACGGAAGAGGAGAATGGAATTCCCAGTGTAGAGGTGAAATTCGTAGATATTGGGAAGAACACCAGTGGCGAAGGCGATTCTCTGGTCCGTATCTGACGCTGAGGTGCGAAAGCGTGGGGAGCAAACAGGATTAGATACCCTGGTAGTCCACGCCGTAAACGATGTGTGCTAGACGTTGGTGGTTCAGCCATCGGTGTCGCAGCTAACGCGTTAAGCACACCGCCTGGGGAGTACGGTCGCAAGATT	65	4	183	0	4	27	0	0	0	0	6	0	0	0	0	0	31	0	0	0	0	26	0	0	50	0
f19ab7f1ac6396e131ceae732a96b5f8	OTU342	d__Bacteria; p__Cyanobacteria; c__Cyanobacteriia; o__Chloroplast; f__Chloroplast; g__Chloroplast; s__Aureococcus_anophagefferens	0.995714	TAAGACGGAGGATGCAAGTGTTATCCGGAATTATTGGGCGTAAAGCGTCTGTAGGTTGCCTAACAAGTCTGTTGTTAAAGGTTAAAGCTTAACTTTAAAACTGCAGCAGAAACTGCTAGGCTTGAGTACAGTCGAAGTAGAGGGAATTTCCAGTGAAGCGGTGAAATGCGTAGATATTGGAAGGAACACCAATGGCGAAAGCACTCTACTAGACTTTTACTGACACTCAGAGACGAAAGCTAGGGTAGCAAATGGGATTAGATACCCCAGTAGTCCTAGCCGTAAACGATGGATACTAAACATTGCGTGCATCGATCCGCGTGGTGTTATAGCTAACGCGTTAAGTATCCCGCCTGGGGAGTATGCTCGCAAG	0	0	5	362	0	0	0	0	0	0	0	0	6	0	0	4	0	0	14	0	0	2	3	0	0	0
a091bf906dffcdf0587768f5a1a9d006	OTU343	d__Archaea; p__Thermoplasmatota; c__Thermoplasmata; o__Marine_Group_II; f__Marine_Group_II; g__Marine_Group_II; s__uncultured_marine	0.757751	TAATACCGAAGCCCCAAGTGGTCGTCGTTATTATTGGGCCTAAAACGTCCGTAGCCGGTTTGGTACATTCGTGGGTAAATCAGACAGCTTAACTGTTTGAATTCTGCGAGGACGGCCAAACTTGAGACCGGGAGAGGTGTGGGGTACGCTCAGGGTAGGGGTAAAATCCTGTCATCCTGAGCGGACCACCTGTTGCGAAGGCGCCACACTAGAACGGATCTGACGGTCAGGGACGAAGCCTAGGGGCACGAACCGGATTAGATACCCGGGTAGTCCTAGGTGTAAACGCTGTGGACTTGGTGTCGGGGATCTCTAGAGGATTCTCGGTGCCGTAGTGAAGATGTTTAGTCCACTGCCTGGGGAGTACGGTCGC	0	0	0	0	31	0	0	0	0	0	0	0	0	0	0	0	0	0	29	2	332	0	0	0	0	0
cb5f05bcd5073cce23814240439f5e9f	OTU344	d__Bacteria; p__Planctomycetota; c__Planctomycetes; o__Pirellulales; f__Pirellulaceae	0.999773	TAAGACGAACCGGTCGAACGTTATTCGGAATCACTGGGCTTAAAGGGTGCGTAGGCGGCTTGGAAAGTTGGGTGTGAAATCCTGGGGCTCAACTCCAGAATTGCGCTCAAAACTGCCAAGCTAGAGGAAAGTAGGGGTGAGCGGAACTGATGGTGGAGCGGTGAAATGCGTTGATATCATCAGGAACACCTGTGGCGAAAGCGGCTCACTGGACTTTTTCTGACGCTGAGGCACGAAAGCTAGGGTAGCGAACAGGATTAGATACCCTGGTAGTCCTAGCTGTAAACGATGAGCACTTGATGGGAGAGGTCCTCATGCCTTTCCGGTCGAAGCGAAAGTGTTAAGTGCTCCGCCTGGGGAGTATGGTCGCAAG	0	0	0	0	24	47	5	20	15	9	0	0	9	0	9	3	0	0	11	110	116	0	0	13	0	0
837bf8492eebdf4aae14112561b1cdea	OTU345	d__Bacteria; p__Desulfobacterota; c__Desulfuromonadia; o__PB19; f__PB19; g__PB19	0.999912	TAATACGGAGGGTGCAAGCGTTGTTCGGAATCATTGGGCGTAAAGCGTGCGTAGGCGGATTATTAAGTCTGATGTGAAATCCCGCGGCTTAACCGCGGAACTGCATTGGATACTGGTAGTCTTGAGTCCCGGAGAGGAGAGCGGAATTCCTAGTGTAGAGGTGAAATTCGTAGATATTAGGAGGAACACCAGTGGCGAAAGCGGCTCTCTGGACGGTGACTGACGCTGAGGCACGAAAGCATAGGTAGCAAACAGGATTAGATACCCTGGTAGTCTATGCCGTAAACGATGGGCACTAGTCGGTGCGGGTATTGACCCCTGCGCTGACGAAGCTAACGCATTAAGTGCCCCGCCTGGGGAGTACGGCCGCAAG	6	0	104	144	0	0	0	0	0	0	0	0	0	0	0	0	5	0	0	0	113	7	0	0	0	11
d4f3a883924b006d849f3e741b389e06	OTU346	d__Bacteria; p__Proteobacteria; c__Alphaproteobacteria; o__Puniceispirillales; f__SAR116_clade; g__SAR116_clade	0.999872	TAATACGAAGGGGGCGAGCGTTATTCGGAATTACTGGGCGTAAAGGGAGCGCAGGCGGTTCATTTAGTCAGACGTGAAAGCCCCGGGCTCAACCCGGGAGGTGCGTTTGATACTGGTGAGCTAGAAATCAGAAGAGGATAGTGGAATTCCCAGTGTAGAGGTGAAATTCGTAGATATTGGGAAGAACACCAGTGGCGAAAGCGGCTATCTGGTCTGTATTTGACGCTGAGGCTCGAAAGCGTGGGGAGCAAACAGGATTAGATACCCTGGTAGTCCACGCCGTAAACGATGACAGCTAGATGTCGGGGGGATACCTCTCGGTGTCGTACGCTAACGCATTAAGCTGTCCGCCTGGGAAGTACGGTCGCAAGAT	100	15	136	0	0	20	0	0	0	0	17	0	0	0	0	0	10	0	0	0	0	43	0	0	46	0
79fc51e5f0c600f2df76ddff2c9c115f	OTU347	d__Bacteria; p__Bacteroidota; c__Bacteroidia; o__Flavobacteriales; f__Flavobacteriaceae	0.9998	TAATACGGAGGATGCAAGCGTTATCCGGAATCATTGGGTTTAAAGGGTCCGTAGGCGGGCGATTAAGTCAGGGGTGAAAGTCTGCGGCTCAACCGTAGGACTGCCCTTGATACTGGTTGTCTTGAATCGTTGTGAAGTGATTAGAATGAGCAGTGTAGCGGTGAAATGCATAGATATTGCTCAGAATACCAATTGCGAAGGCAGATCACTAACAACGTATTGACGCTGAGGGACGAAAGCGTGGGGAGCGAACAGGATTAGATACCCTGGTAGTCCACGCCGTAAACGATGGACACTAGCTGTCCGGCCTTTTTGGCTGGGTGGCCAAGCGAAAGTGATAAGTGTCCCACCTGGGGAGTACGTTCGCAAGAAT	0	12	0	23	0	0	10	28	7	9	0	22	54	51	62	91	0	0	0	0	0	0	0	0	0	11
c77085a4b7a81dd8ee48b831ff1aa507	OTU348	d__Bacteria; p__Proteobacteria; c__Alphaproteobacteria; o__Rickettsiales; f__AB1; g__AB1; s__uncultured_organism	0.999981	TAATACGGAGGGTGCTAGCGTTGTTCGGAATTACTGGGCGTAAAGCGTGCGTAGGCGGCCCATTAAGTCAGGCGTGAAAGCCCCGAGCTCAACTTGGGAACTGCGTTTGATACTGGTGGGCTAGAGATCTAGAGAGGTAAGTGGAATTCCTAGTGTAGAGGTGAAATTCGTAGATATTAGGAGGAACACCAGAGGCGAAGGCGGCTTACTGGCTAGATACTGACGCTGAGGTACGAAAGCGTGGGGAGCAAACAGGATTAGATACCCTGGTAGTCCACGCCGTAAACGATGAGTGCTAGATGTCGGGCTCTATGAGTTCGGTATCGCAGCTAACGCATTAAGCACTCCGCCTGGGGAGTACGGTCGCAAGATT	0	3	2	0	0	0	44	0	69	0	5	0	78	0	133	0	2	0	0	0	0	4	0	35	4	0
9a46dc26ca8bcc50cd19eb72ff0f1561	OTU349	d__Bacteria; p__Proteobacteria; c__Alphaproteobacteria; o__Rhizobiales; f__Rhizobiaceae; g__Fulvimarina; s__Fulvimarina_manganoxydans	0.992108	TAATACGAAGGGGGCTAGCGTTGTTCGGAATTACTGGGCGTAAAGCGCACGTAGGCGGACCAATCAGTCAGGGGTGAAATCCCGGGGCTCAACCCCGGAACGGCCTTTGATACTGTTGGTCTAGAGTGTGAGAGAGGTGAGTGGAATTGCGAGTGTAGAGGTGAAATTCGTAGATATTCGCAGGAACACCAGTGGCGAAGGCGGCTCACTGGCTCACAACTGACGCTGAGGTGCGAAAGCGTGGGGAGCAAACAGGATTAGATACCCTGGTAGTCCACGCCGTAAACGATGGAAGCTAGCCGTCGGGTTGTTTACAGCTCGGTGGCGCAGTTAACGCATTAAGCTTCCCGCCTGGGGAGTACGGTCGCAAGAT	3	0	26	0	0	0	34	28	25	0	0	13	52	0	169	17	0	0	0	0	0	0	0	11	0	0
1c68bffde0fce288157170c96a40e4f3	OTU350	d__Bacteria; p__Firmicutes; c__Bacilli; o__Lactobacillales; f__Streptococcaceae; g__Streptococcus	0.998426	TAATACGTAGGTCCCGAGCGTTGTCCGGATTTATTGGGCGTAAAGCGAGCGCAGGCGGTTAGATAAGTCTGAAGTTAAAGGCTGTGGCTTAACCATAGTACGCTTTGGAAACTGTTTAACTTGAGTGCAAGAGGGGAGAGTGGAATTCCATGTGTAGCGGTGAAATGCGTAGATATATGGAGGAACACCGGTGGCGAAAGCGGCTCTCTGGCTTGTAACTGACGCTGAGGCTCGAAAGCGTGGGGAGCAAACAGGATTAGATACCCTGGTAGTCCACGCCGTAAACGATGAGTGCTAGGTGTTAGACCCTTTCCGGGGTTTAGTGCCGTAGCTAACGCATTAAGCACTCCGCCTGGGGAGTACGACCGCAAGG	0	4	0	0	0	0	0	0	0	0	0	12	7	0	0	0	0	327	0	0	0	0	18	0	0	9
9d5434dfc2bbdca48565bdab82ef0a36	OTU351	d__Bacteria; p__Proteobacteria; c__Gammaproteobacteria; o__Legionellales; f__Legionellaceae; g__Legionella; s__uncultured_organism	0.976064	TAATACGGAGGGTGCAAGCGTTAATCGGAATTACTGGGCGTAAAGGGTGCGTAGGTTGTTTATTAAGTTATCTGTGAAATTCCTGGGCTTAACCTGGGCATGCCAGGTAATACTGATAGACTTGAGTATAGGAGAGGGCAGTGGAATTTCCGGTGTAGCGGTGAAATGCGTAGAGATCGGAAGGAACACCAGTTGCGAAGGCGGCTGCCTGGCCTAATACTGACACTGAGGCACGAAAGCGTGGGTAGCAAACAGGATTAGATACCCTGGTAGTCCACGCTGTAAACGATGTCAACTAGCTGTTGGCCATATAAATATGGTTAGTGGCGTAGCTAACGCGCTAAGTTGACCGCCTGGGGAGTACGGTCGCAAG	4	5	4	0	0	0	37	0	28	0	0	0	118	0	42	4	0	0	34	0	0	8	0	80	0	11
c0908278ea21ec894b093616ef5df6fc	OTU352	d__Bacteria; p__Chloroflexi; c__Dehalococcoidia; o__SAR202_clade; f__SAR202_clade; g__SAR202_clade	0.990108	TAATACGTAGGTGTCGAACGTTGTCCGGATTTATTGGGCGTAAAGGGTCCGTAGGTGGTTTGGTAAGTCTTCTGTGAAAGGTACAGGCTCAACCTGTAGAAGTCAGAAGATACTGCTGAACTCGAGGCTGTCAGAGGAACACAGAATTCCCGGTGTAGTGGTGAAATGCGTAGATATCGGGAGGAATACCAGTGGCGAAGGCGGTGTTCTGGGACAGTTCTGACACTGAGGGACGAAAGCGTGGGTAGCGAACCGGATTAGATACCCGGGTAGTCCACGCCCTAAACGATGAATGCTAGGTTTTCGGGGTATCCATTCCCTGTGAGCCGTAGCTAACGCGCTAAGCATTCCGCCTGGGGACTACGGCCGCAAA	0	0	0	0	13	57	0	0	2	0	0	0	0	0	4	0	0	278	21	0	0	0	0	0	0	0
e249584798ec6c2eecb4696725215fba	OTU353	d__Bacteria; p__Proteobacteria; c__Gammaproteobacteria; o__Burkholderiales; f__Burkholderiaceae; g__Lautropia; s__uncultured_bacterium	0.796969	TAATACGTAGGGTGCGAGCGTTAATCGGAATTACTGGGCGTAAAGAGTGCGCAGGCGGTTTTGCAAGACCGATGTGAAATCCCCGGGCTTAACCTGGGAACTGCATTGGTGACTGCAAGGCTAGAGTGTGTCAGAGGGAGGTGGAACTCCGCATGTAGCAGTGAAATGCGTAGATATGCGGAAGAACACCGATGGCGAAGGCAGCCTCCTGGGATAACACTGACGCTCATGCACGAAAGCGTGGGGAGCAAACAGGATTAGATACCCTGGTAGTCCACGCCCTAAACGATGTCTACTAGTTGTCGGGGATTAATTTCCTTGGTAACGCAGCTAACGCGTGAAGTAGACCGCCTGGGGAGTACGGTCGCAAGAT	0	0	0	0	0	0	0	0	0	0	0	4	0	0	0	0	0	368	0	0	0	0	0	0	0	0
3758e4bd5f083c7fe118b2a58da78305	OTU354	d__Bacteria; p__Proteobacteria; c__Alphaproteobacteria; o__Rhizobiales; f__Rhizobiaceae; g__Martelella	0.999837	TAATACGAAGGGGGCTAGCGTTGTTCGGAATTACTGGGCGTAAAGCGCACGTAGGCGGACATTTAAGTCAGGGGTGAAATCCCGGAGCTCAACTCCGGAACTGCCTTTGATACTGGGTGTCTCGAGTATGGAAGAGGTAAGTGGAATTGCGAGTGTAGAGGTGAAATTCGTAGATATTCGCAGGAACACCAGTGGCGAAGGCGGCTTACTGGTCCATTACTGACGCTGAGGTGCGAAAGCGTGGGGAGCAAACAGGATTAGATACCCTGGTAGTCCACGCCGTAAACGATGATAGCTAGCCGTCGGTGTGCATGCATATCGGTGGCGCAGTTAACGCATTAAGCTATCCGCCTGGGGAGTACGGTCGCAAGAT	6	4	0	0	205	111	0	0	0	0	0	0	0	0	0	0	0	0	40	5	0	0	0	0	0	0
82d27baded31844b69dc606ffd76ab3f	OTU355	d__Bacteria; p__Bdellovibrionota; c__Bdellovibrionia; o__Bdellovibrionales; f__Bdellovibrionaceae; g__OM27_clade	0.988117	TAATACGGAGGGTGCAAGCGTTGTTCGGAATTACTGGGCGTAAAGCGCACGCAGGCTGTCAGATAAGTCGGATGTGAAAGCCCCTTGCTCAACGAGGGAATTGCGTTCGAAACTGTCTGACTTGAGTTCGAGAGAGGGAAGTGGAATTCCAGGTGTAGAGGTGAAATTCGTTGATATCTGGAGGAACACCGGCGGCGAAGGCGGCTTCCTGGCTCGATACTGACGCTGAGGTGCGAAAGCGTGGGGAGCAAACAGGATTAGATACCCTGGTAGTCCACGCCGTAAACGATGAATGCTAGGTGTTGGAGGTATTCACCCCTTCAGTGCCGTAGTTAACGCGTTAAGCATTCCGCCTGGGGAGTACGGTCGCAAG	0	0	0	0	0	26	0	0	0	0	0	0	2	0	0	0	0	0	0	7	336	0	0	0	0	0
f95e998c353934d2f21ccb021427b9f9	OTU356	d__Bacteria; p__Cyanobacteria; c__Cyanobacteriia; o__Synechococcales; f__Cyanobiaceae; g__Cyanobium_PCC-6307	0.870974	TAATACGGGAGTGGCAAGCGTTATCCGGAATTATTGGGCGTAAAGCGTCCGCAGGCGGCCTGACAAGTCTGCTGTTAAAGCGTGGAGCTTAACTCCATTTCAGCAGTGGAAACTGTCAGGCTTGAGTGTGGTAGGGGCAGAGGGAATTCCCGGTGTAGCGGTGAAATGCGTAGATATCGGGAAGAACACCAGTGGCGAAAGCGCTCTGCTGGGCCATCACTGACGCTCATGGACGAAAGCCAGGGGAGCGAAAGGGATTAGATACCCCTGTAGTCCTGGCCGTAAACGATGAACACTAGGTGTCGGGGGAATCGACCCCTCCGGTGTCGTAGCCAACGCGTTAAGTGTTCCGCCTGGGGAGTACGCACGCAAG	18	23	45	0	4	0	0	0	0	0	0	17	0	0	7	13	0	0	4	26	0	0	10	0	6	198
a67b6db731664e7e17638d69064ed3d2	OTU357	d__Bacteria; p__Proteobacteria; c__Alphaproteobacteria; o__Rickettsiales; f__S25-593; g__S25-593	1	TAATACGGAGGGAGCTAGCGTTGTTCGGAATTACTGGGCGTAAAGGGCGTGTAGGCTGTTTGATTAGTCAGAGGTGAAATCCCTAAGCTCAACTTAGGAACTGCCTTTGATACTGTCATACTAGAGATCGAGAGAAGTTAGCGGAATTCCAAGTGTAGAGGTGAAATTCGTAGATATTTGGAAGAACACCTGTGGCGAAAGCGGCTAACTGGCTCGTTTCTGACGCTGAGACGCGAAAGCGTGGGTAGCAAACAGGATTAGATACCCTGGTAGTCCACGCCGTAAACGATGAGTGCTAGCCGTTTGTGATTAATCACAAGTGGTGCAGTTAACACATTAAGCACTCCGCCTGGGGAGTACGATCGCAAGATTA	13	0	326	0	0	21	0	0	0	0	0	0	0	0	0	0	8	0	0	0	0	0	0	0	0	0
535dff1d2bdc36cf758aca756c136a64	OTU358	d__Bacteria; p__PAUC34f; c__PAUC34f; o__PAUC34f; f__PAUC34f; g__PAUC34f; s__uncultured_bacterium	0.935571	TAATACGTGGGGAGCGAGCGTTGTTCGGATTTACTGGGCGTAAAGAGCACGTAGGCGGGTGAGTAAGTCGGTCGTGAAATCCTCTGGCTTAACCAGAGAACTGCTGCCGAAACTACTCATCTTGAGTCCAGCAGAGGGAATCGGAATCCTGGGTGTAGCGGTGAAATGCGTAGATATCTAGGAGAACACCAGTGGCGAAGGCGGGTTCCTGGGCTGGTACTGACGCTGAGGTGCGAAAGTTAGGGGAGCAAACAGGATTAGATACCCTGGTAGTCCTAACCGTAAACGATGGGCACTAGGTGTTGGAGGATGTTGACCCCTTCAGTGCCGTAGCTAACGCATTAAGTGCCCCGCCTGGGGAGTACGGTCGCAA	0	0	0	0	49	17	16	0	8	0	0	0	0	0	5	0	0	0	93	166	0	0	0	8	0	0
8f8a6a110828e5d3b61d764babe780f7	OTU359	d__Bacteria; p__Proteobacteria; c__Gammaproteobacteria; o__AT-s2-59; f__AT-s2-59; g__AT-s2-59; s__uncultured_bacterium	0.859504	TAATACGGAGGGTGCGAGCGTTAATCGGAATTACTGGGCGTAAAGCGCGCGCAGGCGGCTGGGTCAGTCGGATGTGAAAGCCCCGGGCTTAACCTGGGAATTGCATTCGATACTGCCCAACTAGAGTATGGGAGAGGGAAGTGGAATTTCCGGTGTAGCGGTGAAATGCGTAGATATCGGAAGGAACACCAGTGGCGAAGGCGGCTTCCTGGCCCAATACTGACGCTCAGGTGCGAAAGCGTGGGGAGCGAACAGGATTAGATACCCTGGTAGTCCACGCCGTAAACGATGAGAACTAGATGTTGGGAGGGTTACCTCTCAGTGTCGCAGCTAACGCGTTAAGTTCTCCGCCTGGGGAGTACGACCGCAAGGT	0	0	0	0	118	6	30	0	11	0	0	0	3	0	6	0	0	0	105	76	0	0	0	5	0	0
3f956d8f68f6fca6a9f8392fd81008b3	OTU360	d__Bacteria; p__Proteobacteria; c__Alphaproteobacteria; o__SAR11_clade	1	TAATACGAAGGGACCTAGCGTAGTTCGGAATTACTGGGCTTAAAGAGTTCGTAGGTGGTTAAGAAAGTTGATGGTGAAATCCCAAGGCTCAACCTTGGAACTGCCATCAAAACTTTTTAGCTAGAGTGTGATAGAGGGAAGTGGAATTTCTAGTGTAGAGGTGAAATTCGTAGATATTAGAAAGAACACCGATTGCGAAGGCAGCTTCCTGGATCATTACTGACACTGAGGAACGAAAGCATGGGTAGCGAAGAGGATTAGATACCCTCGTAGTCCATGCCGTAAACGATGTGTGCTAGACGTTGGGAATTTTATTTTCAGTGTCGCAGCAAAAGCGTTAAGCACACCGCCTGGGGAGTACGACCGCAAGGTT	0	0	0	0	62	0	35	0	29	0	0	0	10	0	0	0	0	0	76	135	0	0	0	12	0	0
9954393f65fadb5f5ada0fd1eed5e663	OTU361	d__Bacteria; p__Proteobacteria; c__Alphaproteobacteria; o__Acetobacterales; f__Acetobacteraceae; g__Roseomonas; s__Acetobacteraceae_bacterium	0.76308	TAATACGAAGGGGGCTAGCGTTACTCGGAATTACTGGGCGTAAAGGGCGCGTAGGCGGCGCTCCAAGTTAGGCGTGAAAGTCCTGGGCTCAACCTGGGAACTGCGCTTAAGACTGGAGTGCTTGAGGATGGAAGAGGGTTGTGGAATTCCCAGTGTAGAGGTGAAATTCGTAGATATTGGGAAGAACACCGGTGGCGAAGGCGGCAACCTGGTCCATTACTGACGCTGAGGCGCGACAGCGTGGGGAGCAAACAGGATTAGATACCCTGGTAGTCCACGCCGTAAACGATGTGCGCTGGATGTTGGGTGACCTAGTCACTCAGTGTCGTAGCTAACGCGATAAGCGCACCGCCTGGGGAGTACGGCCGCAAGG	0	0	0	0	0	0	0	0	0	0	0	0	0	0	0	0	0	261	0	0	0	0	5	0	0	93
355e9e4689e2784d6e36da59a6d9f450	OTU362	d__Bacteria; p__Proteobacteria; c__Alphaproteobacteria; o__Rhizobiales; f__Xanthobacteraceae; g__Bradyrhizobium	0.95438	TAATACGAAGGGGGCTAGCGTTGCTCGGAATCACTGGGCGTAAAGGGTGCGTAGGCGGGTCTTTAAGTCAGGGGTGAAATCCTGGAGCTCAACTCCAGAACTGCCTTTGATACTGAAGATCTTGAGTTCGGGAGAGGTGAGTGGAACTGCGAGTGTAGAGGTGAAATTCGTAGATATTCGCAAGAACACCAGTGGCGAAGGCGGCTCACTGGCCCGATACTGACGCTGAGGCACGAAAGCGTGGGGAGCAAACAGGATTAGATACCCTGGTAGTCCACGCCGTAAACGATGAATGCCAGCCGTTAGTGGGTTTACTCACTAGTGGCGCAGCTAACGCTTTAAGCATTCCGCCTGGGGAGTACGGTCGCAAGAT	2	8	0	225	0	0	0	0	0	0	0	0	4	0	0	3	0	116	0	0	0	0	0	0	0	0
5412bc8b8bd72ef5275ae2495c315077	OTU363	d__Bacteria	0.999958	TAAGACGGGGGGGGCTAGCGTTGTTCGGAATTACTGGGCGTAAAGGGCGCGCAGGCGGCCTGGGAAGTTTTGGGTGAAAGCCCCCGGCTCAACCGGGGAATGGCCTGAGAAACCACTAGGCTGGAGTGCTGGAGAGGGAAGCGGAATTCCCGGTGGAGCGGTGAAATGCGTAGATATCGGGAGGAACACCGGAGGCGAAGGCGGCTTCCTGGACAGACACTGACGCTGAGGCGCGAAAGCTAGGGGAGCAAACGGGATTAGATACCCCGGTAGTCCTAGCCGTAAACGATGGGTACTAGGTGTGGGAGGTTATTAAAAGTCCTTCCGTGTCGGCGATAACTCAATAAGTACCCCGCCTGGGGAGTACGGTCGC	0	0	0	0	58	5	18	0	0	0	0	0	0	0	0	0	0	0	225	33	0	0	0	19	0	0
1bc8e01f284e3b840c638ac90bd770b7	OTU364	d__Bacteria; p__Proteobacteria; c__Gammaproteobacteria; o__Burkholderiales; f__Comamonadaceae	0.999999	TAATACGTAGGGTGCAAGCGTTAATCGGAATTACTGGGCGTAAAGCGTGCGCAGGCGGTTATATAAGACAGATGTGAAATCCCCGGGCTCAACCTGGGAACTGCATTTGTGACTGTATAGCTAGAGTACGGCAGAGGGGGATGGAATTCCGCGTGTAGCAGTGAAATGCGTAGATATGCGGAGGAACACCGATGGCGAAGGCAATCCCCTGGGCCTGTACTGACGCTCATGCACGAAAGCGTGGGGAGCAAACAGGATTAGATACCCTGGTAGTCCACGCCCTAAACGATGTCAACTGGTTGTTGGGTCTTCACTGACTCAGTAACGAAGCTAACGCGTGAAGTTGACCGCCTGGGGAGTACGGCCGCAAGGT	0	0	0	136	0	0	0	0	0	0	0	0	8	18	2	0	0	191	0	0	0	0	0	0	0	0
ff2c9e8114882f5d98c14cfe6881fa3c	OTU365	d__Bacteria; p__Bacteroidota; c__Bacteroidia; o__Flavobacteriales; f__Cryomorphaceae; g__uncultured; s__uncultured_Owenweeksia	0.973131	TAATACGGAGGGTCCAAGCGTTATCCGGATTTATTGGGTTTAAAGGGTCCGTAGGCGGGTTATTAAGTCAGTGGTGAAATCCTACAGCTCAACTGTAGAACTGCCATTGAAACTGGTAACCTTGAGTATAATTGAAGTGGGCGGAATGTGTCATGTAGCGGTGAAATGCTTAGATATGACACAGAACACCGATTGCGAAGGCAGCTCACTAAGTTATAACTGACGCTGAGGGACGAAAGCGTGGGTAGCGAACAGGATTAGATACCCTGGTAGTCCACGCCGTAAACGATGTACACTCGTTGCTGGCGATATACAGTCAGTGACCAAGCGAAAGTGTTAAGTGTACCACCTGGGGAGTACGCTCGCAAGAGTG	92	0	121	0	0	11	0	0	0	0	13	0	7	0	0	0	0	0	20	0	42	16	0	0	16	16
08c6e8f72142d8619a6602fa20fc5141	OTU366	d__Archaea; p__Crenarchaeota; c__Nitrososphaeria; o__Nitrosopumilales; f__Nitrosopumilaceae; g__Candidatus_Nitrosopelagicus	0.9966	TAAAACCAGCACCTCAAGTGGTCAGGATGATTATTGGGCCTAAAGCATCCGTAGCCTGTTTTGTAAGTCTCCGGTTAAATCCATCAACTCAAGTGATGGGCTGCCGGAGATACTGCAAAACTAGGGAATGGGAGAGGTAGACGGTACTCGGTAGGAAGGGGTAAAATCCTTTGATCTATTGATGACCACCTGTGGCGAAGGCGGTCTACCAGAACATGTTCGACGGTGAGGGATGAAAGCTGGGGGAGCAAACCGGATTAGATACCCGGGTAGTCCCAGCTGTAAACGATGCAGACTCGGTGATGCGTTGGCTTGTTGCTAGCGCAGTGCCGCAGGGAAGCCGTTAAGTTTGCCGCCTGGGAAGTACGTACGC	0	0	0	0	5	0	0	0	33	0	0	0	0	0	0	0	0	0	8	307	0	0	0	0	0	0
a855ba065d35e296ceca6c6d6a8e898f	OTU367	d__Bacteria; p__Cyanobacteria; c__Cyanobacteriia; o__Chloroplast; f__Chloroplast; g__Chloroplast	0.980948	TAATACGGGGGATGCAAGCGTTATCCGGAATGATTGGGCGTAAAGCGTCTGTAGGTGGTTAATTAAGTCTATTGTAAAACCTTCAAGCTTAACTTGAATCCAGCAATAGAAACTCATTAACTTGAGTAGGACAGAGGTAGAGGGAATTCCCGGTGTAGCGGTGAAATGCGTAGATATCGGGAGGAACACCAATTGTGAAGACACTCTACTGGGTCTTGACTGACACTCAGAGACGAAAGCTAAGGGAGCAAATAGGATTAGATACCCTAGTAGTCTTAGCAGTCAACGATGGAAACTAGATATTGGCCATAATAACGTCGGTATCCCAGCTAACGCGTTAAGTTTCCCGCCTGGGAAGTACGCTCGCAAGAGT	34	258	0	0	0	0	0	0	0	0	0	6	0	0	0	0	0	0	0	0	0	0	55	0	0	0
aa7ba06943b1a3cf6d6ff58612effeca	OTU368	d__Bacteria; p__Proteobacteria; c__Alphaproteobacteria; o__Sphingomonadales; f__Sphingomonadaceae; g__Porphyrobacter	0.890784	TAATACGGAGGGAGCTAGCGTTGTTCGGAATTACTGGGCGTAAAGCGCACGTAGGCGGCTTTTTAAGTCAGGGGTGAAATCCCGGAGCTCAACTCCGGAACTGCCCTTGAAACTGGGAAGCTAGAATCTTGGAGAGGCGAGTGGAATTCCGAGTGTAGAGGTGAAATTCGTAGATATTCGGAAGAACACCAGTGGCGAAGGCGACTCGCTGGACAAGTATTGACGCTGAGGTGCGAAAGCGTGGGGAGCAAACAGGATTAGATACCCTGGTAGTCCACGCCGTAAACGATGATAACTAGCTGTCCGGGTTCATAGAACTTGGGTGGCGCAGCTAACGCATTAAGTTATCCGCCTGGGGAGTACGGTCGCAAGA	0	0	0	0	0	0	0	0	0	0	0	0	0	0	0	0	0	0	0	0	0	0	178	0	0	175
11ef808f80dfa79e19949c7ccb0e3efa	OTU369	d__Bacteria; p__Bdellovibrionota; c__Bdellovibrionia; o__Bdellovibrionales; f__Bdellovibrionaceae; g__OM27_clade	0.999967	TAATACGGAGGGTGCAAGCGTTGCTCGGAATCACTGGGCGTAAAGCGTACGCAGGCGGTTTATCAAGTCGGGTGTGAAATCCCGGGGCTCAACCCCGGAACTGCACTCGAAACTGGTAGACTTGAGTACGGGAGAGGGAAGCGGAATTCCTGGTGTAGAGGTGAAATTCGTAGATATCAGGAGGAACATCCGTGGCGAAAGCGGCTTCCTGGCCCGATACTGACGCTCATGTACGAAAGCGTGGGGAGCAAACAGGATTAGATACCCTGGTAGTCCACGCCGTAAACGATGAATGCTAGCTGCTGGGAATGTCTATCGTCTCAGTGGCGAAGCTAACGCATTAAGCATTCCGCCTGGGAAGTACGGCCGCAAG	0	0	215	111	0	0	0	0	0	0	0	0	0	0	0	0	6	0	0	0	0	0	0	0	6	14
13b23b9a1fbe92f8b3b758a47e4e426a	OTU370	d__Bacteria; p__Cyanobacteria; c__Cyanobacteriia; o__Cyanobacteriales; f__Microcystaceae; g__SU2_symbiont_group	0.791875	TAATACGGAGGATGCAAGCGTTATCCGGAATTATTGGGCGTAAAGCGTCCGCAGGTGGTTACTCAAGTCTGCTGTCAAAGACCGGAGCTTAACTCTGGAAAGGCGGTGGAAACTGAGAAACTAGAGTTCGGTAGGGGTAGCGGGAATTCCCAGTGTAGCGGTGAAATGCGTAGATATTGGGAAGAACATCGGTGGCGAAGGCGCGCTACTGGGCCGGAACTGACACTCAGGGACGAAAGCTAGGGGAGCGAAAGGGATTAGATACCCCTGTAGTCCTAGCTGTAAACGATGGAAACTAGGTGTGGCTTGTATCGACCCAAGCCGTGCCGAAGCTAACGCGTTAAGTTTCCCGCCTGGGGAGTACGCACGCAAG	0	106	0	0	0	0	0	2	0	0	0	19	0	0	0	0	0	0	0	0	0	0	32	0	0	193
74499476f401a61e449700cf386f42fe	OTU371	d__Bacteria; p__Proteobacteria; c__Alphaproteobacteria; o__Rhodospirillales; f__AEGEAN-169_marine_group; g__AEGEAN-169_marine_group	1	TAATACGGAGGGGGCTAGCGTTGTTCGGAATTACTGGGCGTAAAGCGTATGTAGGCGGATCAAAAAGTTAGATGTGAAATCCCTGGGCTCAACCCAGGAACTGCATTTAAAACTAGTGATCTAGAATTTGGTAGAGGTTAGTAGAATTTCCAGTGTAGAGGTGAAATTCGTAGATATTGGAAAGAATACCGGTGGCGAAGGCGACTGACTGGGCCATTTTTGACGCTGAGATACGAAAGCGTGGGTAGCAAACAGGATTAGATACCCTGGTAGTCCACGCAGTAAACGATGAGTGCTAGTCGCTGGGTCAATAGATTCGGTGTCGAAGCTAACGCATTAAGCACTCCGCCTGGGGAGTACGGTCGCAAGATTA	0	0	0	0	65	18	0	0	0	0	0	0	7	0	15	0	0	0	51	184	0	0	0	12	0	0
6d9b35e5f9a173ab8eddc40d4bc7fa19	OTU372	d__Bacteria; p__Marinimicrobia_(SAR406_clade); c__Marinimicrobia_(SAR406_clade); o__Marinimicrobia_(SAR406_clade); f__Marinimicrobia_(SAR406_clade); g__Marinimicrobia_(SAR406_clade); s__uncultured_bacterium	0.844836	TAATACTAGGGGTGCTAGCGTTGTCCGGAATTACTGGGCGTAAAGGGTGTCTAGGCGATTAGGTAAGTTGTTTGTTAAATGCCTCGGCTCAACCGAGGACCTGCATACAAAACTACCTGGATAGAGTTTGGGAGAGGAAAGTGGAATTCCTGGTGTAGCGGTGACATGCGTAGATATCAGGAGGAACACCAAAAGCGAAGGCAGCTTTCTGGCCCAAAACTGACGCTGAAGCACGAAAGCGTGGGGAGCAAACAGGATTAGATACCCTGGTAGTCCACGCCGTAAACGATGAGTACTTGGTGTTGGGAGATTCGACCCTCTCAGTGCCGGAGCTAACGCGTTAAGTACTCCGCCTGGGGACTACGACCGCAAG	0	0	0	0	106	89	0	0	0	0	0	0	15	0	0	0	0	0	81	60	0	0	0	0	0	0
23d90d886ad850165c1f67c1ee813380	OTU373	d__Archaea; p__Crenarchaeota; c__Nitrososphaeria; o__Nitrosopumilales; f__Nitrosopumilaceae; g__Nitrosopumilaceae; s__uncultured_marine	0.834912	TAAAACCAGCACCTCAAGTGGTCAGGATGATTATTGGGCCTAAAGCATCCGTAGCCGGCTTTGTTAGTTTTCGGTTAAATCCATGTGCTCAACGCATGGGCTGCCGAAAATACTGCATGGCTAGGGAGTGGGAGAGGTAAACGGTACTCAGTAGGAAGGGGTAAAATCCTTTGATCTATTGATGACCACCTGTGGCGAAGGCGGTCTACCAGAACACGTTCGACGGTGAGGGATGAAAGCTGGGGGAGCAAACCGGATCAGATACCCGGGTAGTCCCAGCTGTAAACGATGCAGACTCGATGATGCAATGGCATAGAGCTATTGCAGTATCGCAGGGAAGCCGTTAAGTCTGCCGCCTGGGAAGTACGTACGC	0	0	0	0	0	0	0	0	23	0	0	0	0	0	0	0	0	116	81	23	0	0	0	107	0	0
c141162416116312a4debd29bbb89eda	OTU374	d__Bacteria; p__Planctomycetota; c__Planctomycetes; o__Pirellulales; f__Pirellulaceae; g__Blastopirellula; s__uncultured_planctomycete	0.779462	TAACACGAACTGTGCGAACGTTATTCGGAATCACTGGGCTTAAAGGGTGCGTAGGCGGTTCTATAGGTCAGATGTGAAAGCCCACGGCTCAACCGTGGAATTGCGTTTGAAACCATAGGACTTGAGTGAGATAGAGGTAAGCGGAACTGATGGTGGAGCGGTGAAATGCGTTGATATCATCAGGAACACCGGTGGCGAAAGCGGCTTACTGGGTCTCTACTGACGCTGAGGCACGAAAGCTAGGGGAGCGAACGGGATTAGATACCCCGGTAGTCCTAGCTGTAAACGTTGAGCACTAGCTCGTGCCCCCTCCCACAAGGGCTCGGGCGTAGCGAAAGTGTTAAGTGCTCCGCCTGGGGAGTATGGTCGCAAG	119	116	52	0	0	18	0	0	0	0	0	16	0	0	0	0	5	0	0	0	0	6	18	0	0	0
ce65a3ca5b32fc5850f73e05caf4ac0c	OTU375	d__Bacteria; p__Proteobacteria; c__Gammaproteobacteria; o__Thiohalorhabdales; f__Thiohalorhabdaceae; g__uncultured	0.967083	TAATACGGAGGGTGCAAGCGTTAATCGGAATTACTGGGCGTAAAGCGCGCGTAGGCGGTCTGGTCAGTCGGATGTGAAAGCCCCGGGCTTAACCTGGGAATTGCATTCGATACTGCCAAACTAGAATGTTGGAGAGGGAAGTGGAATTTCCGGTGTAGCGGTGAAATGCGTAGATATCGGAAGGAACACCAGTGGCGAAGGCGGCTTCCTGGCCAAACATTGACGCTGAGGTGCGAAAGCGTGGGTAGCGAACAGGATTAGATACCCTGGTAGTCCACGCCGTAAACGATGAGAACTAGATGTCGGGAGGGTTTTGCCTCTCGGTGTCGCAGCTAACGCGTTAAGTTCTCCGCCTGGGGAGTACGGTGGCAAC	0	0	0	0	51	5	0	0	0	0	0	0	0	0	0	0	0	0	28	11	254	0	0	0	0	0
066fbb33d43625b196259051f5e14bae	OTU376	d__Bacteria; p__Proteobacteria; c__Alphaproteobacteria; o__Rhizobiales; f__Methyloligellaceae; g__uncultured; s__uncultured_Rhizobiales	0.91471	TAATACGGAGGGGGCAAGCGTTGTTCGGAATTACTGGGCGTAAAGCGCACGTAGGCGGACTGGTCAGTTGGGGGTGAAATCCCGAGGCTTAACCTCGGAACTGCCTTCAATACTGCCAGTCTTGAGATCGGAAGAGGTGAGTGGAATTCCTAGTGTAGAGGTGAAATTCATAGATATTAGGAAGAACACCAGTGGCGAAGGCGGCTCACTGGTCCGATACTGACGCTGAGGTGCGAAAGCGTGGGGAGCGAACAGGATTAGATACCCTGGTAGTCCACGCCGTAAACGATGGATGCTAGCCGTCGGACAGTATACTGTTCGGTGGCGCAGTTAACGCATTAAGCATCCCGCCTGGGGAGTACGGTCGCAAGAT	0	0	0	0	0	0	16	10	0	0	0	0	11	0	42	17	5	0	0	0	0	4	20	2	0	216
640cf602edc2e08d750cbff4e2cac555	OTU377	d__Bacteria; p__Actinobacteriota; c__Acidimicrobiia; o__Microtrichales; f__Microtrichaceae; g__Sva0996_marine_group; s__uncultured_Verrucomicrobiales	0.993358	TAACACGTAGGGACCGAGCGTTGTCCGGATTTATTGGGCGTAAAGAGCTCGTAGGCGGTTCTGTAAGTCGGATGTGAAAACTCAGGGCTCAACCCTGAGACGCCATCTGATACTGCAGTGACTAGAGTCCGGTAGAGGAAGATGGAATTCCTGGTGTAGCGGTGGAATGCGCAGATATCAGGAGGAACACCAACGGCGAAGGCAGTCTTCTGGGCCGGTACTGACGCTGAGGAGCGAAAGCATGGGGAGCAAACAGGATTAGATACCCTGGTAGTCCATGCCGTAAACGTTGGGCACTAGGTGTGGGGTCTTCTAACGGATTCCGTGCCGTAGCTAACGCATTAAGTGCCCCGCCTGGGGAGTACGGCCGCAA	146	42	69	0	0	0	0	0	0	0	5	2	0	0	0	0	7	0	20	12	0	21	7	0	6	6
7fc6352f0233c7925f053ec099377e97	OTU378	d__Bacteria; p__Proteobacteria; c__Gammaproteobacteria; o__Methylococcales; f__Methylomonadaceae; g__Milano-WF1B-03; s__uncultured_gamma	0.994222	TAATACGGAGGGTGCGAGCGTTAATCGGAATTACTGGGCGTAAAGCGTACGTAGGCGGTTATTTAAGTCAGATGTGAAAGCCCCGGGCTCAACCTGGGAACTGCATTTGAAACTGGATAACTAGAGTTTGATAGAGGAGAGTAGAATTTCTGGTGTAGCGGTGAAATGCGTAGAGATCAGAAGGAATACCAGTGGCGAAGGCGGCTCTCTGGATCAAAACTGACGCTGAGGTACGAAAGCGTGGGTAGCAAACAGGATTAGATACCCTGGTAGTCCACGCCGTAAACGATGTCAACTAGCCGTTGGGTCCAATTAAGGACTTAGTGGTGCAGCTAACGCATTAAGTTGACCGCCTGGGGAGTACGGCCGCAAG	0	0	0	0	95	200	0	0	0	0	0	0	0	0	0	0	0	0	10	37	0	0	0	0	0	0
f469ecadc8a74a3948728f96c10580d9	OTU379	d__Bacteria; p__Patescibacteria; c__Saccharimonadia; o__Saccharimonadales; f__Saccharimonadaceae	0.859358	TCATACGTAGGGTGCAAGCATTATCCGGAGTGACTGGGCGTAAAGAGTTGCGTAGGCGGTTAGTAAAGCGAATAGTGAAACCTGGTGGCTCAACCATACAGACTATTATTCGAACTCACTAACTCGAGAGTGGTAGAGGTAACTGGAATTTCTTGTGTAGGAGTGAAATCCGTAGATATAAGAAGGAACACCAATGGCGTAGGCAGGTTACTGGACCATTTCTGACGCTAAGGCACGAAAGCGTGGGGAGCGAACGGGATTAGATACCCCGGTAGTCCACGCCGTAAACGATGGATACTAGCTGTCGGGGGTATCGACCCCCTCGGTAGCGAAGCTAACGCGTTAAGTATCCCGCCTGTGGAGTACGGTCGCA	0	42	0	0	0	0	7	0	0	4	0	7	0	0	0	0	0	0	272	0	0	0	0	6	0	0
1d3bdbba40fcf6e3ad664b93bb36ec4a	OTU380	d__Bacteria; p__Cyanobacteria; c__Cyanobacteriia; o__Chloroplast; f__Chloroplast; g__Chloroplast	0.999997	TAAGACGGAGGATGCAAGTGTTATCCGGAATTACTGGGCGTAAAGCGTCTGTAGGTGGTTTAGTAAGTCGATTGTTAAATCTTGAGGCTTAACTTCAAAACAGCAATGGAAACTGCTAGACTTGAGTATGGTAGAGGTAAAAGGAATTTCCAGTGGAGCGGTGAAATGCGTAGATATTGGAAAGAACACCGATGGCGAAGGCATTTTACTGGGCCATAACTGACACTCAGAGACGAAAGCTAGGGTAGCAAATGGGATTAGATACCCCAGTAGTCCTAGCTGTAAACGATGGATACTAGATGTTGCACGTATCGACCCGTGCAGTGTCATAGCTAACGCGTTAAGTATCCCGCCTGGGAAGTATGCGCGCAAG	46	46	56	0	2	0	0	0	0	0	0	8	0	0	0	0	5	0	0	0	148	0	19	0	6	0
739eb83410a1841ff45f97797b5ca97a	OTU381	d__Bacteria; p__Bdellovibrionota; c__Bdellovibrionia; o__Bacteriovoracales; f__Bacteriovoracaceae; g__Peredibacter	0.999262	TAATACGGAGGGTGCAAGCGTTGTTCGGATTTACTGGGCGTAAAGCGCGCGCAGGCGGACTAGCAAGTCAGATGTGAAATCCCAGGGCTTAACCCTGGAACTGCGTCTGAAACTGTTAGTCTAGAGTCTCACAGGGGGTAGGGGAATTTCACGTGTAGGGGTAAAATCCGTAGAGATGTGAAGGAACACCGGAGGCGAAGGCGCCTACCTGGATGAGTACTGACGCTGAGGCGCGAAAGCGTGGGGAGCAAACAGGATTAGATACCCTGGTAGTCCACGCCGTAAACGATGAGTACTAGTTATTGGAGGTATTGACCCCTTCAGTGACGCAGCTAACGCATTAAGTACTCCGCCTGGGAAGTACGGTCGCAAG	5	0	29	0	0	0	8	0	43	9	0	0	44	0	101	53	0	0	0	0	0	0	11	0	17	12
2ce176503cfae40c4ba23f9fb71f2336	OTU382	d__Bacteria; p__Cyanobacteria; c__Cyanobacteriia; o__Synechococcales; f__Cyanobiaceae; g__Synechococcus_CC9902	0.709426	TAATACGGGAGTGGCAAGCGTTATCCGGAATTATTGGGCGTAAAGCGTCCGCAGGCGGCCCTTCAAGTCTGCTGTTAAAACGTGGAGCTCAACTCCATCATGGCAGTGGAAACTGTTGGGCTTGAGTGTGGTAGGGGCAGAGGGAATTCCCGGTGTAGCGGTGAAATGCGTAGATATCGGGAAGAACACCAGTGGCGAAGGCGCTCTGCTGGGCCATAACTGACGCTCATGGACGAAAGCCAGGGGAGCGAAAGGGATTAGATACCCCTGTAGTCCTGGCCGTAAACGATGAACACTAGGTGTCGGGGGAATCGACCCCCTCGGTGCCGTAGCCAACGCGTTAAGTGTTCCGCCTGGGGAGTACGCACGCAAG	13	0	0	176	0	54	0	0	0	0	0	0	0	0	0	0	9	0	37	37	0	0	0	0	0	0
ead41046c173a43130e9a8ce804cd428	OTU383	d__Bacteria; p__Planctomycetota; c__Planctomycetes; o__uncultured; f__uncultured; g__uncultured; s__uncultured_planctomycete	0.910792	TAAGACGAACCGTGCGAACGTTGTTCGGAATCATTGGGCTTAAAGGGTGCGTAGGCGGCTGAGTAAGTCGGGTGTGAAATCCCTCGGCTCAACCGAGGAATAGCGCTCGATACTGCTTGGCTAGAGAGAGATAGGGGCGTGTGGAACTTCCGGTGGAGCGGTGAAATGCGTTGATATCGGAAGGAACGCCGATGGCGAAAGCGACACGCTGGGTCTACTCTGACGCTGAGGCACGAAAGCTAGGGTAGCGAACGGGATTAGATACCCCGGTAGTCCTAGCTGTAAACGATGAGCACTGGGTTGAGGAGGTTCCTATGCTTTCTCAGCCGAAGCAAAAGTGTTAAGTGCTCCGCCTGGGGAGTATGGTCGCAAG	0	0	0	0	0	114	0	0	4	0	0	0	7	0	184	15	2	0	0	0	0	0	0	0	0	0
fdf52a9ed966f3558a734135ed01ddaa	OTU384	d__Bacteria; p__Proteobacteria; c__Alphaproteobacteria; o__Rhodobacterales; f__Rhodobacteraceae	0.999997	TAATACGGAGGGGGCTAGCGTTGTTCGGAATTACTGGGCGTAAAGCGCGCGTAGGCGGACTGGAAAGTTGGGGGTGAAATCCCGGGGCTCAACCTCGGAACTGCCTTCAAAACTATCAGTCTAGAGTTCGAGAGAGGTGAGTGGAATTCCGAGTGTAGAGGTGAAATTCGTAGATATTCGGAGGAACACCAGTGGCGAAGGCGGCTCACTGGCTCGATACTGACGCTGAGGTGCGAAAGTGTGGGGAGCAAACAGGATTAGATACCCTGGTAGTCCACACCGTAAACGATGAATGCCAGACGTCGGGCAGCATGCTGTTCGGTGTCACACCTAACGGATTAAGCATTCCGCCTGGGGAGTACGGCCGCAAGGT	7	166	12	0	0	0	6	0	0	0	0	0	0	0	0	0	5	91	9	0	0	0	0	27	0	0
9c6e5c7136b9dc136dc6e0ccf7dd0599	OTU385	d__Bacteria; p__Marinimicrobia_(SAR406_clade); c__Marinimicrobia_(SAR406_clade); o__Marinimicrobia_(SAR406_clade); f__Marinimicrobia_(SAR406_clade); g__Marinimicrobia_(SAR406_clade); s__uncultured_bacterium	0.728677	TAATACCTGGGGGGCAAGCGTTGTCCGGATTTATTGGGCGTAAAGGGCTCGTAGGTGGGCTGACCAGTCAAAATTGAAATACAATGGCTTAACCATTGGAACGGTTTTGATACTATCAGTCTTGAGTGAAATAGAGGTAAGCGGAATTCCTAGTGTAGCGGTGAAATGCGTAGATATTAGGAGGAACACCAAAGGCGAAGGCAGCTTACTGGATTTATACTGACACTGAGGAGCGAAAGCGTGGGTAGCGAACAGGATTAGAGACCCTGGTAGTCCACGCCGTAAACGATGAGCACTTGGTGGTGGGGGATTCGACCCTTTCACTGCCGGAGTTAACGCATTAAGTGCTCCGCCTGGGGACTACGATCGCAAG	0	0	10	0	50	16	13	0	9	0	0	0	25	0	0	0	0	0	38	61	80	0	0	17	0	0
1b55c79e9cde859756427bccc9f614cc	OTU386	d__Bacteria; p__Bacteroidota; c__Bacteroidia; o__Flavobacteriales; f__NS9_marine_group; g__NS9_marine_group; s__uncultured_Flavobacteriia	0.75869	TAATACGGAGGGTGCAAGCGTTATCCGGATTTATTAGGTTTAAAGGGTTCGCAGGCGGAATTTTAAGTCAGTGGTGAAAGCCTATAGCTCAACTATAGAACTGCCATTGATACTGATATTCTTGAGTATAGATGAAGTGGGCGGAATATGTCATGTAGCGGTGAAATGCATAGATATGACATGGAACACCAATTGCGAAGGCAGCTCACTAAACTATTACTGACGCTCATGAACGAAAGCATGGGGAGCGAACAGGATTAGATACCCTGGTAGTCCATGCCGTAAACTATGATCACTAGATGTTGGCGATATAATGTCAGTGTTTTAGAGAAATCGATAAGTGATCCACCTGGGGAGTACGTTCGCAAGAATG	5	0	7	0	0	0	0	0	18	3	2	0	13	0	16	0	2	0	19	106	88	0	0	10	9	20
611bb00f226eadc88616fb681e0209c6	OTU387	d__Bacteria; p__Proteobacteria; c__Gammaproteobacteria; o__Coxiellales; f__Coxiellaceae; g__Coxiella	0.763624	TAATACAGAGGGTGCAAGCGTTAATCGGAATTACTGGGCGTAAAGCGCGCGTAGGTGGTTTGCTAAGTCGAATGTGAAAGCCCCGGGCTCAACCCGGGAACTGCATTCGATACTGGTTGACTAGAGTATGGTAGAGGGAAGTGGAATTTCCGGTGTAGCGGTGAAATGCGTAGATATCGGAAGGAACACCAGTGGCGAAGGCGGCTTCCTGGACCAATACTGACACTGAGGTGCGAAAGCGTGGGTAGCGAACAGGATTAGATACCCTGGTAGTCCACGCCGTAAACGATGAGAACTAGCTGTCGGGAGTTTACTCTCGGTAGCGCAGCTAACGCGATAAGTTCTCCGCCTGGGGAGTACGACCGCAAGGTTA	0	0	0	0	0	0	88	0	8	0	0	0	164	0	11	0	0	0	0	0	0	0	0	46	0	0
043d542f759c725bd1d667be9cb52369	OTU388	d__Bacteria; p__Acidobacteriota; c__Subgroup_26; o__Subgroup_26; f__Subgroup_26; g__Subgroup_26	0.999864	TAACACGGGGGGGGCAAACGTTGTTCGGAATCACTGGGCGTAAAGGGTCCGTAGGCGGCCGAGTAAGTCGGAGGTGAAAGCCCTGGGCTTAACCCAGGAATTGCCTTCGAAACTGCACGGCTAGAGTCTGGTAGAGGGAGACGGAATTCCCGGTGTAGCGGTGAAATGCGTAGATATCGGGAGGAACATCTGTGGCGAAGGCGGTCTCCTGGGCCAGTACTGACGCTGAGGGACGAAAGCGTGGGGAGCAAACAGGATTAGATACCCTGGTAGTCCACGCCCTAAACGATGGGCACTTGGTGTGGCGGTCGTTCAGGCTGCCGTGCCGGAGCTAACGTGTTAAGTGCCCCGCCTGGGGAGTACGGTCGCAAGG	0	0	0	0	91	0	23	0	18	0	0	0	0	0	22	0	0	0	108	39	0	0	0	12	0	0
3b36ecdca57ca0ef489342712fa1e974	OTU389	d__Bacteria; p__Proteobacteria; c__Alphaproteobacteria; o__Defluviicoccales; f__uncultured; g__uncultured	0.700128	TAATACGGAGGGGGCTAGCGTTGTTCGGAATTACTGGGCGTAAAGCGCGCGTAGGCGGTCTGCGTAGTCAGGCGTGAAAGCCCCGGGCTCAACCTGGGAACTGCGTTTGATACTGGCAGACTAGAGTTCGGGAGAGGGTAGTGGAATTCCCAGTGTAGAGGTGAAATTCGTAGATATTGGGAAGAACACCAGTGGCGAAGGCGGCTACCTGGACCGATACTGACGCTGAGGTGCGAAAGCGTGGGGAGCAAACAGGATTAGATACCCTGGTAGTCCACGCCGTAAACGATGAGTGCTAGATGTCGGGGAACCTAGTTTTTCGGTGTCGCAGCTAACGCATTAAGCACTCCGCCTGGGGAGTACGGCCGCAAGG	0	0	0	0	69	118	17	0	0	0	0	0	0	0	0	0	0	0	41	53	0	0	0	14	0	0
f3445cdb148bb05450a6f08f7f63b5e0	OTU390	d__Bacteria; p__Bacteroidota; c__Bacteroidia; o__ML602M-17; f__ML602M-17; g__ML602M-17; s__marine_metagenome	0.999978	TAATACGGAGGGTGCAAGCGTTATCCGGATTTATTGGGTTTAAAGGGTGCGTAGGCGGGATGCTAAGTCAGTGGTGAAAGCCTGCAGCTTAACTGTGGAACTGCCATTGATACTGGTGTCCTTGAGTCTAGTTGAAGTAGGCGGAATATGACATGTAGCGGTGAAATGCATAGAGATGTCATAGAACACCGATAGCGAAGGCAGCTTACTAAACTACAACTGACGCTGAGGCACGAAAGCGTGGGGAGCGAACAGGATTAGATACCCTGGTAGTCCACGCTGTAAACGATGATCACTCGCTGTTGGCGATACACTGTCAGTGGCCAAGCGAAAGCATTAAGTGATCCACCTGGGGAGTACGATCGCAAGGTTG	0	0	0	0	0	149	0	0	0	0	0	0	122	0	17	0	0	0	0	0	0	0	0	24	0	0
1fac9a45479de4c14c374e2597cec6e9	OTU391	d__Bacteria; p__Actinobacteriota; c__Actinobacteria; o__Micrococcales; f__Dermacoccaceae; g__Kytococcus	0.999141	TAATACGTAGGGTGCGAGCGTTGTCCGGAATTATTGGGCGTAAAGAGCTTGTAGGCGGTTTGTCGCGTCTGCTGTGAAAATTCAGGGCTTAACCCTGGACGTGCAGTGGGTACGGGCAGACTAGAGTATGGTAGGGGAGACTGGAATTCCTGGTGTAGCGGTGGAATGCGCAGATATCAGGAGGAACACCGATGGCGAAGGCAGGTCTCTGGGCCATTACTGACGCTGAGAAGCGAAAGCATGGGGAGCGAACAGGATTAGATACCCTGGTAGTCCATGCCGTAAACGTTGGGCGCTAGGCGTGGGTCTCATTCCACGAGATCCGTGTCGCAGCTAACGCATTAAGCGCCCCGCCTGGGGAGTACGGCCGCAA	0	0	0	0	0	0	0	0	0	0	0	0	0	0	0	0	0	310	0	0	0	0	0	0	0	0
eb1f00c37ab7ad6ab3fe6f37cf56ce73	OTU392	d__Bacteria; p__Proteobacteria; c__Alphaproteobacteria; o__Caulobacterales; f__Hyphomonadaceae; g__Ponticaulis; s__uncultured_Hyphomonadaceae	0.745746	TAATACGAAGGGGGCTAGCGTTGTTCGGAATTACTGGGCGTAAAGCGCGCGTAGGCGGACTGCCAAGTTGGATGTGAAATCCCGGAGCTCAACTCCGGAACTGCATTCAAAACTGGTAGTCTAGAGGCCAGGAGAGGTCAGTGGAATACCGAGTGTAGAGGTGAAATTCGTAGATATTCGGTGGAACACCAGTGGCGAAGGCGACTGACTGGACTGGTACTGACGCTGAGGTGCGAAAGTGTGGGGAGCAAACAGGATTAGATACCCTGGTAGTCCACACCGTAAACGATGAATGCTAGTTGTCTGCATGCATGCATGTAGGTGACGCAGCTAACGCATTAAGCATTCCGCCTGGGGAGTACGGCCGCAAGGT	6	0	26	0	53	57	16	5	12	0	0	0	31	41	25	16	8	0	6	0	0	0	0	7	0	0
2972e8ce7789474d529ea362a3f31dc5	OTU393	d__Bacteria; p__Proteobacteria; c__Alphaproteobacteria; o__Rhodospirillales; f__Magnetospiraceae; g__uncultured	0.870557	TAATACGGAGGGGGCAAGCGTTGTTCGGAATTACTGGGCGTAAAGCGCGCGTAGGCGGTTAGCATAGTCAGGCGTGAAATCCCGGGGCTCAACCTCGGAACTGCGCTTGATACTGGCTAACTAGAGGTCTGGAGAGGGTAGTGGAATTCCCAGTGTAGAGGTGAAATTCGTAGATATTGGGAAGAACACCAGCGGCGAAGGCGGCTACCTGGACAGATACTGACGCTGAGGTGCGAAAGCGTGGGGAGCAAACAGGATTAGATACCCTGGTAGTCCACGCCGTAAACGATGAGTGCTAGATGTCGGAGGACTTAGTCCCTCGGTGTCGCAGCTAACGCATTAAGCACTCCGCCTGGGGAGTACGGTCGCAAGA	56	3	155	0	0	0	0	0	0	0	11	0	0	0	0	0	9	0	0	4	0	18	0	0	48	0
91b0d991723522e191e8f64f513fa5cc	OTU394	d__Bacteria; p__NB1-j; c__NB1-j; o__NB1-j; f__NB1-j; g__NB1-j; s__uncultured_marine	0.731828	TAATACGGAGGGTGCAAGCGTTGTTCGGAATTATTGGGCGTAAAGCGGGTGTAGGCGGCTTTGCAAGTCGGGTGTGAAATCCCTGGGCTCAACCCAGGAACTGCACTCGATACTGCATCGCTAGAGTCCCGGAGAGGATGGCGGAATTCCAGGTGTAGAGGTGAAATTCGTAGATATCTGGAGGAACACCAGTGGCGAAGGCGGCCATCTGGACGGTGACTGACGCTCAGACCCGAAAGCGTGGGGAGCAAACAGGATTAGATACCCTGGTAGTCCACGCCGTAAACGTTGGGTGCTCGTCGTCGCGGGTATTGACCCCTGCGGTGACCAAGCTAACGCGAGAAGCACCCCGCCTGGGAAGTACGGTCGCAAG	0	0	0	0	21	0	0	2	0	0	0	0	0	0	0	4	0	0	0	0	263	0	0	4	0	10
d4341c1e61675186ea06dba077c5c001	OTU395	d__Bacteria; p__Actinobacteriota; c__Actinobacteria; o__Pseudonocardiales; f__Pseudonocardiaceae; g__Pseudonocardia	0.99946	TAACACGTAGGGTGCGAGCGTTGTCCGGAATTATTGGGCGTAAAGAGCTCGTAGGCGGTGTGTCGCGTCGGCCGTGAAAACTTGGGGCTTAACTCTGAGCGTGCGGTCGATACGGGCATCACTTGAGTTCGGCAGGGGAGACTGGAATTCCTGGTGTAGCGGTGAAATGCGCAGATATCAGGAGGAACACCGGTGGCGAAGGCGGGTCTCTGGGCCGATACTGACGCTGAGGAGCGAAAGCGTGGGGAGCGAACAGGATTAGATACCCTGGTAGTCCACGCCGTAAACGTTGGGCGCTAGGTGTGGGGACCATTCCACGGTTTCTGTGCCGCAGCTAACGCATTAAGCGCCCCGCCTGGGGAGTACGGCCGCA	0	148	0	0	0	0	2	19	0	10	0	42	0	0	0	36	0	0	0	0	0	0	34	0	0	13
9f2b08aad22668123a44a31fbd8214f0	OTU396	d__Bacteria; p__Bacteroidota; c__Bacteroidia; o__Cytophagales; f__Cyclobacteriaceae; g__Cyclobacterium	0.999997	TAATACGGAGGGTGCAAGCGTTGTCCGGATTTATTGGGTTTAAAGGGTGCGTAGGCGGCTGATTAAGTCAGCGGTGAAAGTTCTCGGCTCAACCGAGAGACTGCCGTTGATACTGGTTAGCTTGAGTTATGGAGGGGTACATGGAATTTATGGTGTAGCGGTGAAATGCATAGATACCATAAGGAACACCGATAGCGAAGGCATTGTACTGGCCATAAACTGACGCTGAGGCACGAAAGCGTGGGTAGCGAACAGGATTAGATACCCTGGTAGTCCACGCCGTAAACGATGATCACTCGCTTTACATTACGTAGTAATTTGAGGCCAAGCGAAAGCGTTAAGTGATCCACCTGGGGAGTACGCCGGCAACGGT	0	0	0	0	0	0	3	4	0	2	0	0	10	30	2	21	0	0	0	0	0	0	19	0	0	212
fd0f4b56212739adb63bf21c3de1ec83	OTU397	d__Archaea; p__Crenarchaeota; c__Nitrososphaeria; o__Nitrosopumilales; f__Nitrosopumilaceae; g__Candidatus_Nitrosopelagicus; s__marine_metagenome	0.901659	TAAAACCAGCACCTCAAGTGGTCAGGATGATTATTGGGCCTAAAGCATCCGTAGCCTGTTCTGTAAGTTTTCGGTTAAATCCATAAGCTCAACTTATGGGCTGCCGAAAATACTGCAGAACTAGGGAGTGGGAGAGGTAGACGGTACTCGGTAGGAAGGGGTAAAATCCTTTGATCTATTGATGACCACCTGTGGCGAAGGCGGTCTACCAGAACACGTTCGACGGTGAGGGATGAAAGCTGGGGGAGCAAACCGGATTAGATACCCGGGTAGTCCCAGCTGTAAACGATGCAAACTCGATGATGCGTTGGCTTGTTGCTAGCGCAGTGTCGCAGGGAAGCCGTTAAGTTTGCCGCCTGGGAAGTACGTACGC	0	0	0	0	0	0	14	0	7	0	0	0	0	0	0	0	0	0	0	282	0	0	0	0	0	0
1590f6469e23abbf120a7ad468ce8111	OTU398	d__Bacteria; p__Proteobacteria; c__Gammaproteobacteria; o__Nitrosococcales; f__Methylophagaceae; g__Methylophaga	0.999802	TAATACGGAGGGTGCAAGCGTTAATCGGAATTACTGGGCGTAAAGCGCGCGTAGGCGGTTATTTAAGTCAGATGTGAAAGCCCCGGGCTCAACCTGGGAATTGCATTTGATACTGGATGGCTAGAGTGTGGTAGAGGTGAGTGGAATTTCAGGTGTAGCGGTGAAATGCGTAGAGATCTGAAGGAACATCAGTGGCGAAGGCGACTCACTGGGCCATTACTGACGCTGAGGTGCGAAAGCGTGGGTAGCAAACAGGATTAGATACCCTGGTAGTCCACGCCCTAAACGATGTCAACTAGGTGTATGGAGAATTTATTCTTTGTGTATCGAAGCTAACGCGATAAGTTGACCGCCTGGGGAGTACGGTCGCAAG	0	0	21	0	29	64	26	0	6	0	3	3	49	10	8	0	0	62	0	0	0	3	3	15	0	0
40b4b6907b545829b0dd573ad78ccc99	OTU399	d__Bacteria; p__Desulfobacterota; c__Desulfuromonadia; o__PB19; f__PB19; g__PB19	0.999995	TAATACGGAGGGTGCAAGCGTTGTTCGGAATTATTGGGCGTAAAGCGTGCGTAGGCGGATTGTTAAGTCTGGTGTGAAATCCCTCGGCTCAACCGAGGACGTGCATTGGATACTGGCAGTCTTGAGTCCTGGAGAGGAGAGCGGAATTCCTAGTGTAGAGGTGAAATTCGTAGATATTAGGAGGAACACCAGCGGCGAAAGCGGCTCTCTGGACAGTGACTGACGCTGAGGCACGAAAGCATAGGTAGCAAACAGGATTAGATACCCTGGTAGTCTATGCCGTAAACGATGGGTACTAGTCGGTGCGGGTATTGACCCCTGCGCTGACGAAGCTAACGCATTAAGTACCCCGCCTGGGGAGTACGGCCGCAAG	14	6	145	0	0	3	0	0	0	0	0	0	5	0	0	0	0	0	15	0	0	0	0	0	33	81
58bac56b9f074bbd69f86d90291f9f8b	OTU400	d__Bacteria; p__Bdellovibrionota; c__Bdellovibrionia; o__Bdellovibrionales; f__Bdellovibrionaceae; g__Bdellovibrio; s__marine_metagenome	0.999965	TAATACGTAGGGTGCTAGCGTTGTTCGGAATTACTGGGCGTAAAGCGCATGTAGGCGGCTATTTAAGTCAGATGTGAAAGCCCCGGGCTTAACCTGGGACGTGCATCTGAAACTATTTAGCTTGAGTACAGGAGAGGGTAGTGGAATTTCTGGTGTAGTGGTGAAATACGTAGATATCAGAAGGAACATCGGTGGCGAAGGCGGCTGCCTGGCCTTGTACTGACGCTGAGATGCGAAAGCGTGGGGAGCAAACAGGATTAGATACCCTGGTAGTCCACGCCGTAAACGATGAACACTTGGTGTTGGAGGTATTGACCCCTTCAGTGCCGGAGCTAACGCGTTAAGTGTTCCGCCTGGGGAGTACGGTCGCAAG	0	0	118	0	0	0	19	0	0	0	0	0	25	0	86	21	8	0	0	0	0	0	0	25	0	0
089a70012b1f439b1364e7a764610d9a	OTU401	d__Bacteria; p__Cyanobacteria; c__Cyanobacteriia; o__Chloroplast; f__Chloroplast; g__Chloroplast	1	TAATACGGGGGATGCAAGTGTTATCCGGAATCACTGGGCGTAAAGCGTCTGTAGGTGGTTTAGTAAGTCAACTGTTAAATCTTGAAGCTCAACTTCAAAACCGCAGTCGAAACTATTAGACTAGAGTATAGTAGGGGTAAAGGGAATTTCCAGTGGAGCGGTGAAATGCGTAGAGATTGGAAAGAACACCGATGGCGAAGGCACTTTACTGGGCTATTACTGACACTCAGAGACGAAAGCTAGGGTAGCAAATGGGATTAGATACCCCAGTAGTCCTAGCCGTAAACAATGGATACTAGATGTTGAACAGATCGACCTGTGCAGTGTCAAAGCTAACGCGTTAAGTATCCCGCCTGGGAAGTATGCTCGCAAG	13	21	0	0	0	0	0	0	0	0	0	0	0	0	0	0	0	0	0	0	266	0	0	0	0	0
84cab366a8f81b25ca452b6a314279ed	OTU402	d__Bacteria; p__Proteobacteria; c__Alphaproteobacteria; o__Caulobacterales; f__Parvularculaceae; g__Parvularcula; s__Parvularcula_dongshanensis	0.962831	TAATACGAAAGGGGCTAGCGTTGTTCGGAATTACTGGGCGTAAAGCGCGCGTAGGCGGCTTGCCAAGTTAGGGGTGAAATCCCGGGGCTCAACCTCGGAACTGCCTCTAAAACTGGCTCGCTAGAGGATGTGAGAGGATAGTGGAATTCCCGGTGTAGAGGTGAAATTCGTAGATATCGGGAAGAACACCAGTGGCGAAGGCGACTGTCTGGCACATTTCTGACGCTGAGGTGCGAAAGCGTGGGGAGCAAACAGGATTAGATACCCTGGTAGTCCACGCCGTAAACGATGAGGGCTAGTTGTCGGAGTGCTTGCACTTCGGTGACGCAGTTAACGCATTAAGCCCTCCGCCTGGGGAGTACGGTCGCAAGAT	2	0	0	0	0	0	0	0	0	0	0	0	0	0	0	0	0	0	0	0	0	2	28	0	0	267
92b0b01cd42d6b81a3f9f1ecc45d7c51	OTU403	d__Bacteria; p__Bdellovibrionota; c__Bdellovibrionia; o__Bdellovibrionales; f__Bdellovibrionaceae; g__Bdellovibrio	0.999962	TAAGACGAGGGGTCCTAGCGTTGTTCGGAATCATTGGGCGTAAAGCGGGTGTAGGTGGCCTGGTAAGTCAGATGTGAAAGCCCTGGGCTCAACCCAGGAAGTGCATTTGATACTGCTAGGCTTGAGTATCAGAGAGGGTAGCGGAATTTCTGGTGTAGTGGTGAAATACGTAGATATCAGAAGGAACATCGGTGGCGAAGGCGGCTGCCTGGCTGAATACTGACACTCAGACCCGAAAGCGTGGGTAGCAAACAGGATTAGATACCCTGGTAGTCCACGCCGTAAACAATGGACACTTGGTGTTGGAGGTATTGACCCCTTCAGTGCCGGAGCTAACGCGTTAAGTGTCCCGCCTGGGGAGTACGGTCGCAAG	0	0	19	0	3	0	13	0	21	2	2	0	14	2	64	24	0	122	0	0	0	0	3	7	3	0
ac620b19363ac30773be546c81e772b8	OTU404	d__Bacteria; p__Firmicutes; c__Bacilli; o__Lactobacillales; f__Lactobacillaceae; g__Lactobacillus	0.999995	TAATACGTAGGTGGCAAGCGTTGTCCGGATTTATTGGGCGTAAAGCGAGCGCAGGCGGAAGAATAAGTCTGATGTGAAAGCCCTCGGCTTAACCGAGGAACTGCATCGGAAACTGTTTTTCTTGAGTGCAGAAGAGGAGAGTGGAACTCCATGTGTAGCGGTGGAATGCGTAGATATATGGAAGAACACCAGTGGCGAAGGCGGCTCTCTGGTCTGCAACTGACGCTGAGGCTCGAAAGCATGGGTAGCGAACAGGATTAGATACCCTGGTAGTCCATGCCGTAAACGATGAGTGCTAAGTGTTGGGAGGTTTCCGCCTCTCAGTGCTGCAGCTAACGCATTAAGCACTCCGCCTGGGGAGTACGACCGCAAG	0	0	0	0	0	0	0	0	0	0	0	0	0	0	0	0	0	298	0	0	0	0	0	0	0	0
c55535ee4bdf27298ade34a339682971	OTU405	d__Bacteria; p__Proteobacteria; c__Alphaproteobacteria; o__Rhodospirillales; f__Rhodospirillaceae; g__Rhodospirillaceae; s__Rhodospirillum_sp.	0.984189	TAATACGAAGGGGGCAAGCGTTGTTCGGAATCACTGGGCGTAAAGAGTTCGTAGGCGGTCTTGCCAGTCAGAGGTGAAAGCCCAGGGCTCAACCTTGGAACTGCCTTTGATACTGCAAGACTAGAATCCGTGAGAGGGTGGTGGAATTCCCAGTGTAGAGGTGAAATTCGTAGATATTGGGAGGAACACCAGTGGCGAAGGCGGCCACCTGGCGCGGTATTGACGCTGAGGAACGAAAGCGTGGGGAGCAAACAGGATTAGATACCCTGGTAGTCCACGCCGTAAACGATGAGTGCTAGATGTCGGGGTACATGTACCTCGGTGTCGCAGCTAACGCATTAAGCACTCCGCCTGGGGAGTACGGCCGCAAGGT	0	0	0	0	19	278	0	0	0	0	0	0	0	0	0	0	0	0	0	0	0	0	0	0	0	0
eb5db83f19be3078290ccc13dd134c27	OTU406	d__Bacteria; p__Bdellovibrionota; c__Bdellovibrionia; o__Bdellovibrionales; f__Bdellovibrionaceae; g__OM27_clade	0.997097	TAATACGGAGGGTGCAAGCGTTGCTCGGAATTACTGGGCGTAAAGGGTGTGTAGGCGGTTAATTAAGCGAGATGTGAAAGCCCGAGGCTCAACCTCGGAATAGCATCTCGAACTGGTTAACTTGAGTCCGTGAGAGGGGGGTAGAATTCCTGGTGTAGAGGTGAAATTCGTTGATATCAGGAGGAATACCGGTGGCGAAGGCGGCCCCCTGGTACGGTACTGACGCTGAGGCACGAAAGCGTGGGGAGCAAACAGGATTAGATACCCTGGTAGTCCACGCCGTAAACGATGAATGCTAGGTGCATGGTTATTACCTACTGTGTGCCAAAGTTAACGCATTAAGCATTCCGCCTGGGGAGTACGGTCGCAAGAT	8	0	41	223	0	0	0	0	0	0	2	0	0	0	0	0	4	0	18	0	0	0	0	0	0	0
5185886b841159d6fa3c265222c79249	OTU407	d__Bacteria	0.999979	TAATACGGAGAGTGCTAGCGTTGCTCGGAATCACTGGGCGTAAAGCGCGCGTAGGCGGACCCTTAAGTCGGATGTGAAAGTCTGCAGCTTAACTGTAGAAGTGCATTCGATACTGGGGGTCTAGAGTGTGGCAGAGGGATGTGGAATTCCCGGTGTAGAGGTGAAATTCGTAGATACCGGGAGGAACACCAGTGGCGAAGGCGGCATCCTGGGCCAACACTGACGCTGAGGCGCGAAAGCGTGGGGAGCAAACAGGATTAGATACCCTGGTAGTCCACGCCGTAAACGATGGATACTAGGTGTTCGGAACGTCATGTTTTGAGTGCCGAAGCTAACGCGTTAAGTATCCCGCCTGGGGAGTACGACCGCAAGG	0	0	16	0	13	47	0	0	6	0	0	0	16	0	173	0	0	0	4	12	0	0	0	8	0	0
8a21fc98b8aedc8b45bf054d1c1a73d8	OTU408	d__Bacteria; p__Proteobacteria; c__Alphaproteobacteria; o__Sphingomonadales; f__Sphingomonadaceae; g__Erythrobacter; s__Citromicrobium_sp.	0.768395	TAATACGGAGGGAGCTAGCGTTGTTCGGAATTACTGGGCGTAAAGCGCGCGTAGGCGGCTATCCAAGTCAGGGGTGAAATCCCGGGGCTCAACCCCGGAACTGCCCTTGAAACTAGGTGGCTAGAATACTGGAGAGGTGAGTGGAATTCCGAGTGTAGAGGTGAAATTCGTAGATATTCGGAAGAACACCAGTGGCGAAGGCGACTCACTGGACAGTTATTGACGCTGAGGTGCGAAAGCGTGGGGAGCAAACAGGATTAGATACCCTGGTAGTCCACGCCGTAAACGATGATGACTAGTTGTCCGGGCTCTTAGAGCTTGGGTGACGCAGTTAACGCATTAAGTCATCCGCCTGGGGAGTACGGTCGCAAGA	0	27	0	0	0	0	0	0	0	0	0	0	28	0	24	37	0	41	0	0	0	0	0	0	9	129
9aba100280a2d954914d1308d616fb47	OTU409	d__Bacteria; p__Proteobacteria; c__Alphaproteobacteria; o__Rhizobiales; f__Rhizobiaceae; g__Mesorhizobium; s__Mesorhizobium_oceanicum	0.701795	TAATACGAAGGGGGCTAGCGTTGTTCGGAATTACTGGGCGTAAAGCGCACGCAGGCGGATTGTTAAGTGAGGGGTGAAATCCCGGGGCTCAACCCCGGAACTGCCTCTCATACTGGCAATCTCGAGTCCGGAAGAGGTGAGTGGAATTCCGAGTGTAGAGGTGAAATTCGTAGATATTCGGAGGAACACCAGTGGCGAAGGCGGCTCACTGGTCCGGTACTGACGCTGAGGTGCGAAAGCGTGGGGAGCAAACAGGATTAGATACCCTGGTAGTCCACGCCGTAAACGATGGAAGCTAGCCGTCGGCAGGTTTACCTGTCGGTGGCGCAGCTAACGCATTAAGCTTCCCGCCTGGGGAGTACGGTCGCAAGAT	0	33	28	181	0	0	0	0	0	0	0	0	7	7	0	4	0	0	0	0	0	0	0	0	0	32
c653f077e924492a040c57139e1ced9e	OTU410	d__Bacteria; p__Proteobacteria; c__Alphaproteobacteria; o__Rhodobacterales; f__Rhodobacteraceae; g__Amaricoccus	0.935979	TAATACGGAGGGGGCTAGCGTTGTTCGGAATTACTGGGCGTAAAGCGCACGTAGGCGGATCAGCCAGTCAGAGGTGAAATCCCGGGGCTCAACCCTGGAACTGCCTTTGATACTGCTGGTCTGGAGGTCGAGAGAGGTGAGTGGAATTCCGAGTGTAGAGGTGAAATTCGTAGATATTCGGAGGAACACCAGTGGCGAAGGCGGCTCACTGGCTCGAACCTGACGCTGAGGTGCGAAAGCGTGGGGAGCAAACAGGATTAGATACCCTGGTAGTCCACGCCGTAAACGATGAGAGCTAGACGTCGGGCGGCTTGCCGTTCGGTGTCGCAGCCAACGCATTAAGCTCTCCGCCTGGGGAGTACGGCCGCAAGGT	0	0	0	0	0	0	0	0	0	0	0	0	0	0	0	0	0	0	0	0	0	0	20	0	0	272
f8af6de8ce4ca2f48552c82e9cdb6533	OTU411	Unassigned	0.309714	TAATACGGATTGCGCAAGCGTTATTCATCTTAACTAGGCTTAAAGGGCTCTAAGGTTGTCAAATAAATTTTTAATAAAATACTGGGAACGAATCTCAAGAATATTTCTAATAATATTTGACTTGAATACAACAGAGGTTTATGATACTTTTAGTGTAAAGGTGAAATTTGTTAATATTAGAGGGATGACCAATAAGGTGAAAACTTTAAACCATGTTGTATTGACGCTAACGAGCTAAAGGATGAAAATAAACCTGGGGTTGTTTGCCAATTATATCATCCCCTCAGCGATGTGCATAGAATAATCGATCTCCTTAGAATGGGATTACTTATTTAATGCTTACGCCATAAATGCACCGCCTAGGAACTACGTA	0	2	0	0	0	0	151	3	0	0	0	0	16	0	8	0	0	0	0	0	0	0	0	111	0	0
f34fde31479d05e849ea1fa2b5e85073	OTU412	d__Bacteria; p__NB1-j; c__NB1-j; o__NB1-j; f__NB1-j; g__NB1-j	0.996265	TAATACGGAGGGTGCAAGCGTTGTTCGGAATTATTGGGCGTAAAGCGGGTGCAGGCGGTCAAGTAAGTCAGATGTGAAATCCCAGGGCCCAACCCTGGAACTGCATCCGAAACTGCTTGACTAGAGTCTCGGAGAGGAAAGCGGAATTCCCGGTGTAGAGGTGAAATTCGTAGATATCGGGAGGAACACCAGTGGCGAAGGCGGCTTTCTGGACGATGACTGACGCTCAGACCCGAAAGCGTGGGGAGCAAACAGGATTAGATACCCTGGTAGTCCACGCCGTAAACGTTGAGTGCTCGTCGATGCGGGTATTGACCCCTGCATTGACCAAGCTAACGCATTAAGCACTCCGCCTGGGGAGTACGGTCGCAAG	0	0	0	0	12	8	0	0	0	0	0	0	0	0	0	0	0	0	25	0	239	0	0	5	0	0
a1c4c683c3d202cf2e7a0479f58714f2	OTU413	d__Bacteria; p__Marinimicrobia_(SAR406_clade); c__Marinimicrobia_(SAR406_clade); o__Marinimicrobia_(SAR406_clade); f__Marinimicrobia_(SAR406_clade); g__Marinimicrobia_(SAR406_clade); s__Marinimicrobia_bacterium	0.889528	TAATACTAGGGGGGCAAGCGTTGTCCGGATTCATTGGGCGTAAAGAGTTCGTAGGCGGTCTAAATAGTCAAAATTGAAATACCACGGCTTAACCGTGGAACCGGTTTTGATACTTTTAGACTTGAGTTAGGTAGAGGTAAGCGGAATTCCTGGTGTAGCGGTGAAATGCGTAGATATCAGGAGGAACACCAAAGGCGAAGGCAGCTTGCTGGGCCTTAACTGACGCTGAGGAACGAAAGCGTGGGGAGCGAACAGGATTAGAGACCCTGGTAGTCCACGCCGTAAACGATGAGTACTTGATGGTGGGGGATTTCGACCCCTTCACTGTCGGAGCTAACGCGTTAAGTACTCCGCCTGGGGACTACGACCGCAA	0	0	2	0	65	0	0	0	0	0	0	0	0	0	9	0	0	120	18	74	0	0	0	0	0	0
4f4ab505141a817c8f8b1d6512fcac12	OTU414	d__Bacteria; p__Bdellovibrionota; c__Bdellovibrionia; o__Bacteriovoracales; f__Bacteriovoracaceae; g__Halobacteriovorax; s__Bacteriovorax_sp.	0.855715	TAATACGAAGGGTGCAAGCGTTGTTCGGATTTACTGGGCGTAAAGCGCGCGCAGGCGGATTAATAAGTCAGATGTGAAATCTCGGGGCTCAACCCCGAAACTGCGTCTGAAACTGTTGATCTAGAGTTATGGAGGGGAGAAGGGAATTTCGCATGTAGGGGTAAAATCCGTAGAGATGCGAAGGAACACCAGAGCCGAAGGGGCTTCTCTGGCCATACACTGACGCTGAGGCGCGAAAGCGTGGGTAGCAAACAGGATTAGATACCCTGGTAGTCCACGCCGTAAACGATGTGTACTAGATATTGGAGATATTGACTCTTCAGTGTCGTAGCTAACGCAATAAGTACACCGCCTGGGAAGTACGGTCGCAAGA	0	0	5	0	0	0	0	0	95	0	0	0	6	0	173	8	0	0	0	0	0	0	0	0	0	0
5470ba3d5e7e274d5355d0d2906e9674	OTU415	d__Bacteria; p__Cyanobacteria; c__Cyanobacteriia; o__Chloroplast; f__Chloroplast; g__Chloroplast	0.999814	TAATACAGGGGATGCAAGTGTTATCCGGAATCATTGGGCGTAAAGCGTCTGCAGGCTGGCTTTTAAGTCTTTTGTTAAAGCTCTAGGCTCAACCTAGAAAATGCAAAGGAAACTAAAAGCCTTGAGTATGGTAGAGGTAAAGGGAATTTCCAGTGGAGCAGTGAAATGCTTAGATATTGGAAAGAACACCAACGGCGAAGGCACTTTACTGGGCCAGCACTGACGCTGAGAGACGAAAGCTAGGGGAGCAAACGGGATTAGATACCCCGGTAGTCCTAGCTGTAAACGATGGATACTAGATGTTGCCTTTATAGTAAAGGCAGTGTCGTAGCTAACGCGTTAAGTATCCCGCCTGGGAAGTATGCTCGCAAGA	0	0	0	0	0	0	98	0	67	0	0	0	5	0	10	0	0	0	0	0	0	0	0	107	0	0
7cf88b6c08ebbe3f24681ad9f79a5928	OTU416	d__Bacteria; p__Proteobacteria; c__Alphaproteobacteria; o__Rhodospirillales; f__AEGEAN-169_marine_group; g__AEGEAN-169_marine_group; s__uncultured_Rickettsiales	0.950325	TAATACGGAGGGGGCTAGCGTTGTTCGGAATTACTGGGCGTAAAGCGCGCGTAGGCGGATCAAAAAGTTAGATGTGAAATCCCTAGGCTTAACTTAGGAACTGCATTTAAAACTAGTGATCTAGAATTTGGTAGAGGATAGTAGAATTTCTAGTGTAGAGGTGAAATTCGTAGATATTGGAAAGAATACCAGTGGCGAAGGCGACTATCTGGGCCAACATTGACGCTGAGGTGCGAAAGCGTGGGTAGCAAACAGGATTAGATACCCTGGTAGTCCACGCAGTAAACGATGAGTGCTAGTCGCTGGATCTTATGATTCGGTGTCTCAGCTAACGCATTAAGCACTCCGCCTGGGAAGTACGGTCGCAAGATTA	0	0	0	0	39	0	0	0	0	0	0	0	15	0	0	0	0	0	101	132	0	0	0	0	0	0
41593823b9a6688e35c7df5d214886f8	OTU417	d__Bacteria; p__Proteobacteria; c__Alphaproteobacteria; o__Parvibaculales; f__PS1_clade; g__PS1_clade	0.999741	TAATACGGAGGGGGCTAGCGTTGTTCGGAATCACTGGGCGTAAAGCGCGCGTAGGCGGATTGATTAGTTGGGGGTGAAATCCCGGGGCTCAACCTCGGAACTGCCTTCAATACTGTCAGTCTTGAGTTCGTGAGAGGTAAGTGGAATTCCGAGTGTAGAGGTGAAATTCGTAGATATTCGGAAGAACACCAGTGGCGAAGGCGACTTACTGGCACGATACTGACGCTGAGGTGCGAAAGCGTGGGGAGCAAACAGGATTAGATACCCTGGTAGTCCACGCCGTAAACGATGAATGCTAGCTGTCGGGCAGTTAACTGCTCGGTGGCGCAGCTAACGCATTAAGCATTCCGCCTGGGGAGTACGGTCGCAAGAC	44	41	86	0	0	0	0	0	0	0	17	0	0	0	0	0	0	0	11	53	0	0	11	0	16	7
41c5b01ddf24577ce7fdfa24bd82a928	OTU418	d__Bacteria; p__Proteobacteria; c__Gammaproteobacteria; o__OM182_clade; f__OM182_clade; g__OM182_clade	0.999982	TAATACGGAGGGATCGAACGTTAATCGGAATTACTGGGCGTAAAGCGCGCGTAGGCGGCTTGTTAAGTGGGATGTGAAAGCCCCGGGCTCAACCTGGGAACTGCATTCCAAACTGACAGACTTGAGTACGATAGAGGGGGGTAGAATTCAGAGTGTAGCGGTGAAATGCGTAGATATTCTGAGGAATACCGGTGGCGAAGGCGGCCCCCTGGATTGATACTGACGCTGAGGTGCGAAAGCGTGGGGAGCAAACAGGATTAGATACCCTGGTAGTCCACGCCGTAAACGATGTCTACTAGCCGTTGGGAGGCTTGACCTTTTAGTGGCGAAGCTAACGCGATAAGTAGACCGCCTGGGGAGTACGGTCGCAAGA	79	27	74	0	0	0	2	3	6	0	11	0	0	0	0	0	0	0	22	0	0	44	0	4	13	0
72876580bacd7c2fb8856cb838781e48	OTU419	d__Bacteria; p__Desulfobacterota; c__Desulfuromonadia; o__PB19; f__PB19; g__PB19; s__uncultured_marine	0.990218	TAATACGGAGGGTGCAAGCGTTGTTCGGAATTATTGGGCGTAAAGGGCGCGTAGGCGGGTTCTTAAGTCTGATGTGAAATCCCTCGGCTCAACCGAGGACGTGCATTGGATACTGGGAACCTTGAGTCCTGGAGAGGAAAGCGGAATTCCAAGTGTAGAGGTGAAATTCGTAGATATTTGGAGGAACACCAGTGGCGAAGGCGGCTTTCTGGACAGTGACTGACGCTGATGCGCGAAAGCGTGGGTAGCAAACAGGATTAGATACCCTGGTAGTCCACGCCGTAAACGATGGGTACTAGTTGGTGCGGGTGTTGACTCCTGCGCTGACGGAGCTAACGCGTTAAGTACCCCGCCTGGGGAGTACGGCCGCAAG	38	20	189	19	0	0	0	0	0	0	0	0	0	0	0	0	3	0	7	0	9	0	0	0	0	0
5e2c78511e50bc239b72708cc2932a9e	OTU420	d__Bacteria; p__Proteobacteria; c__Alphaproteobacteria; o__Sphingomonadales; f__Sphingomonadaceae	0.999998	TAATACGGAGGGAGCTAGCGTTGTTCGGAATTACTGGGCGTAAAGCGCGCGTAGGCGGCTCATCAAGTCAGGGGTGAAATCCCGGGGCTCAACCCCGGAACTGCCTTTGAAACTAGTGAGCTAGAATCTTGGAGAGGTCAGTGGAATTCCGAGTGTAGAGGTGAAATTCGTAGATATTCGGAAGAACACCAGTGGCGAAGGCGACTGACTGGACAAGTATTGACGCTGAGGTGCGAAAGCGTGGGGAGCAAACAGGATTAGATACCCTGGTAGTCCACGCCGTAAACGATGATAACTAGCTGTCCGGGCACATGGTGTTTGGGTGGCGCAGCTAACGCGTTAAGTTATCCGCCTGGGGAGTACGGTCGCAAGA	0	79	0	186	0	0	0	0	0	0	0	0	0	0	0	6	0	0	0	0	0	0	13	0	0	0
3b1d868ade62181d632247226253bcaf	OTU421	d__Bacteria; p__Bdellovibrionota; c__Bdellovibrionia; o__Bdellovibrionales; f__Bdellovibrionaceae; g__OM27_clade; s__uncultured_marine	0.706752	TAATACGGAGGGTGCAAGCGTTGCTCGGAATTACTGGGCGTAAAGCGAGCGCAGGCGGACTATTAAGCCAGATGTGAAAGCCCAGGGCTCAACCCTGGAACTGCATCTGGAACTGGTAGTCTAGAGGATAAGAGAGGGAAGTAGAATTCCTGGTGTAGAGGTGAAATTCGTTGATATCAGGAGGAATACCTGTGGCGAAGGCGGCTTCCTGGCTTATTTCTGACGCTGAGGCTCGAAAGCGTGGGTAGCGAACAGGATTAGATACCCTGGTAGTCCACGCCGTAAACGATGAATGCTAGACGTACGGTTCTTTGCCGACTGTGTGTCAAAGCTAACGCATTAAGCATTCCGCCTGGGGAGTACGGTCGCAAGA	0	0	253	0	0	0	0	0	0	0	0	0	10	0	3	0	10	0	0	0	0	0	0	0	7	0
9bb3ffc0f1fa1a21726f9fbccd62ed93	OTU422	d__Archaea; p__Thermoplasmatota; c__Thermoplasmata; o__Marine_Group_II; f__Marine_Group_II; g__Marine_Group_II; s__uncultured_archaeon	0.89334	TAATACCGGCACCTCAAGTGGTCGTCGCTTTTATTGGGCCTAAAACGTCCGTCGCCTGTTTGGTACATTCGTGGGTAAATCAAGCCGCTTAACGGCTTGAATTCTGCGAGGACGGCCAGACTAGGGACCGGGAGAGGTATGGGGTACTCTCAGGGTAGGGGTAAAATCCAGTCATCCTGAGGGGACCACCTGTTGCGAAGGCGCCATACTAGAACGGATCCGACGGTCAGGGACGAAGCCTAGGGGCACGAACCGGATTAGATACCCGGGTAGTCCTAGGTGTAAACGCTGTGGACTTGGTGTTGGGGATTCTACGAGTATCCCCAGTGCCGAAGTGAAGATGTTAAGTCCACTGCCTGGGGAGTACGGTCGC	0	0	0	0	0	0	12	2	52	0	0	0	0	0	0	0	0	0	7	3	195	0	0	11	0	0
18a0b5ce4533a0dbfd9f9b43ead3e63c	OTU423	d__Bacteria; p__Cyanobacteria; c__Cyanobacteriia; o__Cyanobacteriales	0.995616	TAATACGGAGGATGCAAGCGTTATCCGGAATGATTGGGCGTAAAGGGTCCGCAGGTGGTTAATCAAGTCGATTGTCAAAGCTCAGAGCTAAACTTTGAGATTGCAGTGGAAACTGAGAAACTGGAGAGCGATAGGGGTAGAGGGAATTCCCGGTGTAGCGGTGAAATGCGTAGAGATCGGGAAGAACACCAGTGGCGAAAGCGCTCTACCGGGTCGAATCTGACACTGAGGGACGAAAGCTAGGGGAGCGAATGGGATTAGATACCCCAGTAGTCCTAGCCGTAAACGATGGATACTAGGCGTGGCTGGAATCGACCCTGGCCGTGCCGGAGCTAACGCGTTAAGTATCCCGCCTGGGGAGTACGCACGCAAG	0	0	0	0	0	0	0	0	0	0	0	0	0	0	0	0	0	281	0	0	0	0	0	0	0	0
d315134a72bac71561f3fae3430953d8	OTU424	d__Bacteria; p__Bdellovibrionota; c__Bdellovibrionia; o__Bdellovibrionales; f__Bdellovibrionaceae; g__OM27_clade; s__uncultured_marine	0.768316	TAATACGGAGGGTGCAAGCGTTGCTCGGAATTACTGGGCGTAAAGGGTGCGCAGGCGGTTTATTTAGTCAGATGTGAAAGCCCGGAGCTCAACTCCGGAACTGCATCTGAAACTGGTAGACTTGAGGCAGAGAGAGGGAAGTGGAATTCCTGGTGTAGAGGTGAAATTCGTTGATATCAGGAGGAACACCAGCGGCGAAGGCGGCTTCCTGGCTCTGTTCTGACGCTGAGGCACGAAAGCGTGGGTAGCAAACAGGATTAGATACCCTGGTAGTCCACGCCGTAAACGATGAATGCTAGGTATGTGGCTCATTTGCCAGCTGCGTGCCGTAGTTAACGCATTAAGCATTCCGCCTGGGGAGTACGGTCGCAAG	41	13	214	0	0	0	0	0	0	0	0	0	0	0	0	0	0	0	0	0	0	0	0	0	11	0
0990c9df64aff7f1b13f4e295454b589	OTU425	d__Bacteria; p__Proteobacteria; c__Alphaproteobacteria; o__Parvibaculales; f__OCS116_clade; g__OCS116_clade	1	TAATACGGAGGGGGCTAACGTTGTTCGGAATTACTGGGCGTAAAGCGCGCGTAGGCGGATTAGACAGTTGAGGGTGAAATCCCGGAGCTTAACTCCGGAACTGCCTTCAATACTACTAATCTTGAGTTCGGAAGAGGTGAGTGGAATTCCTAGTGTAGAGGTGAAATTCGTAGATATTAGGAAGAACATCAGTGGCGAAGGCGACTCACTGGTCCGATACTGACGCTGAGGTGCGAAAGCGTGGGGAGCAAACAGGATTAGATACCCTGGTAGTCCACGCCGTAAACGATGGAAGCTAGTTGTTGGGCGGCATGCCGTTCGGTGACACAGCTAACGCATTAAGCTTCCCGCCTGGGGAGTACGATCGCAAGAT	108	12	73	0	0	0	0	0	0	0	17	0	0	0	0	0	7	0	0	0	0	24	6	0	20	11
f8f9a0faf836df662c3383d38ab7f415	OTU426	d__Bacteria	0.967746	TAATACGAGGGGAGCAAGTGTTATTCGTACTGATTGGGCGTAAAGGGTACGTAGGTGGTTAATTAAGTTTGAAGTCAAATTCTGGAGCTCAACTCCTGCAAGGCTTTTTGATACTGATTAACTTAGAGTAGTTGAGAGGATAGTGGGACTCTTAGTGGAAAGATAAAATTTGATGATATTAAGGATACGAGGTTGCGCAGGCAACTATCCATTTACTACTGACACTGAGGTACAAAAGTATGGGGAGCAAATAGGATTAGAGACCCTAGTAGTCCATACCGTGACCTATGAGTATTGAATTTGGAATAAATACTTCAATATTTTGTTTCATAATTTAAGCTAACGCGTAAATACTCCGCCTGGGGACTAAGGC	0	0	0	0	0	0	47	92	2	14	0	0	11	0	29	0	0	0	0	0	0	0	0	81	0	0
185316ac8d7c4ac62d0e564a0b2d0fbd	OTU427	d__Bacteria; p__Marinimicrobia_(SAR406_clade); c__Marinimicrobia_(SAR406_clade); o__Marinimicrobia_(SAR406_clade); f__Marinimicrobia_(SAR406_clade); g__Marinimicrobia_(SAR406_clade)	0.999919	TAATACTAGGGGGGCAAGCGTTGTCCGGATTTATTGGGCGTAAAGAGTTCGTAGGCGGATTAGTAAGTCGATATTGAAATACAATGGCTTAACCATTGAAACTGTATGGATACTGCTAATCTTGAGTTATGTAGAGGTAAGTGGAATTTCTGGTGTAGCGGTGAAATGCGTAGATATCAGAAGGAACACCAAAGGCGAAGGCAACTTACTGGGCATTAACTGACGCTGAGGAACGAAAGCGTGGGTAGCAAACAGGATTAGAGACCCTGGTAGTCCACGCCGTAAACGATGAGTACTTGGTGGTGGGGGATTCGACCCTTTCACTGCTGGAGCTAACGCATTAAGTACTCCGCCTGGGGATTACGACCGCAAG	0	0	0	0	72	18	10	0	0	0	0	0	0	0	13	0	0	0	41	119	0	0	0	2	0	0
1f57910403209f7fcbe0d87a94643c5b	OTU428	d__Bacteria; p__Bdellovibrionota; c__Bdellovibrionia; o__Bdellovibrionales; f__Bdellovibrionaceae; g__OM27_clade	0.999968	TAATACGGAGGGTGCAAGCGTTGCTCGGAATTACTGGGCGTAAAGCGTACGCAGGCGGTCTATTAAGTCGGGTGTGAAATCCCTGGGCTCAACCCAGGAACTGCATCCGAAACTGGTGGACTTGAGTAAGGGAGAGGGAAGTGGAATTCCTGGTGTAGAGGTGAAATTCGTTGATATCAGGAGGAACACCGGCGGCGAAGGCGGCTTCCTGGCCCTTAACTGACGCTCATGTACGAAAGCGTGGGGAGCAAACAGGATTAGATACCCTGGTAGTCCACGCCGTAAACGATGAATGCTAGGTGTTGGAGGTATTCACCCCTTCAGTGCCGCAGTTAACGCATTAAGCATTCCGCCTGGGGAGTACGGTCGCAAG	0	0	0	0	0	38	0	0	0	0	0	0	0	0	10	0	0	0	0	0	227	0	0	0	0	0
ab34d86e1551d373162701ee8e2e7697	OTU429	d__Bacteria; p__Proteobacteria; c__Gammaproteobacteria; o__SAR86_clade; f__SAR86_clade; g__SAR86_clade; s__uncultured_bacterium	0.861782	TAATACGGAAGGTCCAAGCGTTAATCGGAATTACTGGGCGTAAAGGGCGCGTAGGTGGTTTATTAAGTTGGATGTGAAAGCCCTGGGCTCAACCTAGGAACTGCATCCAAAACTAGTTCACTAGAGTACGAAAGAGGGAAGTAGAATTCACAGTGTAGCGGTGGAATGCGTAGATATTGTGAAGAATACCAATGGCGAAGGCAGCTTCCTGGTTCTGTACTGACACTGAGGTGCGAAAGCGTGGGTAGCGAACAGGATTAGATACCCTGGTAGTCCACGCCGTAAACGATGACAACTAGCTGTTGGAAAACAATAGTTTTTCAGTGGCGCAGCTAACGCAATAAGTTGTCCGCCTGGGGAGTACGGCCGCAAG	156	17	23	0	4	0	0	0	0	0	16	0	0	0	0	0	0	0	0	0	0	59	0	0	0	0
95ae8f43f4c434d08975a9670f458bee	OTU430	d__Bacteria; p__Bacteroidota; c__Bacteroidia; o__Cytophagales; f__Cyclobacteriaceae; g__Algoriphagus	0.999996	TAATACGGAGGGTGCAAGCGTTGTCCGGATTTATTGGGTTTAAAGGGTGCGTAGGCGGCTATTTAAGTCAGTGGTGAAAGACTCCGGCTCAACCGGGGCAGTGCCATTGATACTGGATAGCTTGAGTATTGGAGGGGTACATGGAATTGATGGTGTAGCGGTGAAATGCATAGATACCATCAGGAACACCGATAGCGAAGGCATTGTACTGGCCAATAACTGACGCTGATGCACGAAAGCATGGGGAGCGAACAGGATTAGATACCCTGGTAGTCCATGCCGTAAACGATGATTACTCGCTGTTATGTCTTTATGATGTAGCGGCCAAGCGAAAGCGTTAAGTAATCCACCTGGGGAGTACGCCCGCAAGGGT	0	0	0	0	0	0	0	0	0	0	0	0	0	0	0	2	0	0	0	0	0	0	122	0	0	150
043990e3cfd13f38edd89f2b33c4524d	OTU431	d__Bacteria; p__PAUC34f; c__PAUC34f; o__PAUC34f; f__PAUC34f; g__PAUC34f; s__uncultured_marine	0.719729	TAATACGTAGGGAGCGAGCGTTGTTCGGATTTACTGGGCGTAAAGAGCACGTAGGCGGGTATGCAAGTCGGTTGTGAAATCCTCTGGCTCAACCAGAGAACTGCAGCCGAAACTGCATACCTTGAGTCCAACAGAGGGAATCGGAATCTCAGGTGTAGCGGTGAAATGCGTAGATATCTGGGAGAACATCAGTGGCGAAGGCGGATTCCTGGGTTGGTACTGACGCTGAGGTGCGAAAGCTAAGGGAGCGAACAGGATTAGATACCCTGGTAGTCTTAGCCGTAAACGATGGGTACTAGGTGTTGGGGGACATTGACCCCCTCAGTGCCGTAGCTAACGCATTAAGTACCCCGCCTGGGGAGTACGGCCGCAA	0	0	0	0	28	25	0	0	11	0	0	0	6	0	108	0	0	0	63	22	0	0	0	9	0	0
553f1c32ada3588bea593a51b4e45a8e	OTU432	d__Bacteria; p__Spirochaetota; c__Spirochaetia; o__Spirochaetales; f__Spirochaetaceae	0.836743	TAATACGTAAGGGGCGAGCGTTGTTCGGAATCATTGGGCGTAAAGGGTGCGTAGGCGGAACAGCAGGCATTATGATAAAGGTCACAGCTCAACTGTGGGAAATTATAATGAACCGTTGTACTAGAGTACTGGAGAGGAAACTGGAATTCTTGGTGTAAGGGTGAAATCTATAGATATCAAGAAGAACATCAGAGGCGAAGGCGAGTTTCCAGACAGATACTGACGCTGAGGTACGAAAGCGTGGGGAGCGAACAGGATTAGATACCCTGGTAGTCCACGCGGTAAACGATGTGCACTAGGTGGTGGGCTCGAGAGAGTTCAGTACCGGAGCGAACGCGGTAAGTGCACCGCCTGGGGAGTATGCTCGCAAGAG	0	0	0	0	0	0	15	0	0	0	0	0	242	0	0	0	0	0	0	0	0	0	0	13	0	0
64d67e45e2294e4f80b2242ffaa57456	OTU433	d__Bacteria; p__Hydrogenedentes; c__Hydrogenedentia; o__Hydrogenedentiales; f__Hydrogenedensaceae; g__Hydrogenedensaceae; s__metagenome	0.739003	TAATACGGAGGTTCCAAGCGTTGTTCGGAATTACTGGGCGTAAAGGGAGCGCAGGCGGATAGGTCAGTTTAAAGTGGAATCCCAGGGCTCAACCCTGGACGTGCTTTGGATACTGCCTATCTTGAGTTCGTGAGAGGAAAGTGGAATTCAGGGTGTAGCGGTGAAATGCTTAGATATCCTGAGGAACACCAGTGGCGAAAGCGACTTTCTGGCACGAAACTGACGCTGAGGCTCGAAAGCGTGGGTAGCGAACGGGATTAGATACCCCGGTAGTCCACGCCGTAAACGTTGTGTACTAGGTGCAGGAGGTATCGACCCCTTCTGTGCCGCAGCTAACGCATTAAGTACACCGCCTGGGGAGTACGCACGCAAG	0	0	12	0	0	0	0	4	0	0	0	0	10	69	34	115	0	0	0	0	0	0	0	0	0	22
53fee70df06c6a90d91173ab88c79124	OTU434	d__Bacteria; p__Proteobacteria; c__Alphaproteobacteria; o__Micavibrionales; f__Micavibrionaceae; g__uncultured	0.878386	TAATACGAATGGGGCAAGCGTTGTTCGGAATCACTGGGCGTAAAGCGTACGTAGGCGGTTTTTCAAGTCAGGAGTGAAATCCCAGGGCTCAACCCTGGAACTGCTCTTGAAACTGGATCACTAGAGTCCCGGAGAGGTTGGCGGAATTCCGAGTGTAGAGGTGAAATTCGCAGATATTCGGAGGAACACCAGTGGCGAAGGCGGCCAACTGGACGGGAACTGACGCTCAGGTACGAAAGCGTGGGGAGCAAACAGGATTAGATACCCTGGTAGTCCACGCCGTAAACGATGTGTGCTAGTTGTTGGGCATCATAGATGTTCAGTGACACAGCTAACGCGTTAAGCACACCGCCTGGGGAGTACGGTCGCAAGA	7	0	31	0	0	0	30	5	9	0	0	0	74	11	34	0	0	0	0	0	0	8	0	27	29	0
dbc470f5ad1e9a6079344aabcf971f3e	OTU435	d__Archaea; p__Crenarchaeota; c__Nitrososphaeria; o__Marine_Benthic_Group_A; f__Marine_Benthic_Group_A; g__Marine_Benthic_Group_A; s__uncultured_eukaryote	0.784477	TAATACCAGCTCCCCGAGTGGTCGGGACGATTATTGGGCCTAAAGCATCCGTAGCCGGTTCTGTAGGTCTTATGTTAAAATCAATTGCTTAACAATTGAACTGCATGAGATACCACAAAACTAGGAGGCGGGAGAGGTGGACGGTATTCCACGGGTAGGGGTAAAATCCTCTGAACCGTGGAGGACCACCAGTGGCGAAGGCGGTCCACCAGAACGCGCTCGACGGTGAGGGATGAAAGCTGGGGTAGCGAACCGGATTAGATACCCGGGTAGTCCCAGCTGTAAACGATGCAAGCTAGGTGATGCATTAGCCACGTGTTAATGCAGTGCCGCAGGGAAGCCGTTAAGCTTGCCGCCTGGGGAGTACGGTCGC	0	0	0	0	38	0	0	0	3	0	0	0	0	0	0	0	0	0	135	73	0	0	0	14	0	0
31c83743f062be47d2a260f79f97c410	OTU436	d__Bacteria; p__Desulfobacterota; c__Desulfuromonadia; o__PB19; f__PB19; g__PB19; s__uncultured_marine	0.953883	CAATACGGAGGGTGCAAGCGTTGTTCGGAATTATTGGGCGTAAAGGGCATGTAGGCGGGTCATTAAGTCTGATGTGAAATCCCTCGGCTCAACCGAGGACGTGCATTGGAAACTGATGATCTTGAGTCCTGGAGAGGAAGGCGGAATTCCCAGTGTAGAGGTGAAATTCGTAGATATTGGGAGGAACACCAGCGGCGAAGGCGGCCTTCTGGACAGTGACTGACGCTAAGGTGCGAAAGCGTGGGTAGCAAACAGGATTAGATACCCTGGTAGTCCACGCCGTAAACGATGGGTACTAGTTGGTGCGGGTGTTGACCCCTGCGCTGACAAAGCTAACGCATTAAGTACCCCGCCTGGGGAGTACGGCCGCAAG	25	12	106	0	0	0	0	0	0	0	6	0	0	0	0	0	12	0	0	0	96	0	5	0	0	0
b6ff816a16f224be1695227e5aff8ca0	OTU437	d__Bacteria; p__Proteobacteria; c__Alphaproteobacteria; o__Sphingomonadales; f__Sphingomonadaceae; g__Altererythrobacter	0.792085	TAATACGGAGGGAGCTAGCGTTGTTCGGAATTACTGGGCGTAAAGCGCACGTAGGCGGCGATTCAAGTCAGAGGTGAAAGCCCGGGGCTCAACCCCGGAACTGCCTTTGAAACTAGATTGCTAGAATCCTGGAGAGGTTAGTGGAATTCCGAGTGTAGAGGTGAAATTCGTAGATATTCGGAAGAACACCAGTGGCGAAGGCGACTAACTGGACAGGTATTGACGCTGAGGTGCGAAAGCGTGGGGAGCAAACAGGATTAGATACCCTGGTAGTCCACGCCGTAAACGATGATAACTAGCTGTCCGGGTTCATGGAACTTGGGTGGCGCAGCTAACGCATTAAGTTATCCGCCTGGGGAGTACGGTCGCAAGA	0	0	0	0	0	0	0	0	0	0	0	0	0	0	0	0	0	228	0	0	0	0	34	0	0	0
d3e2be0118be700b49d105d1cd2a1e47	OTU438	d__Bacteria; p__Planctomycetota; c__OM190; o__OM190; f__OM190; g__OM190	0.954829	TAATACGGAGGGTGCAAACGTTGTTCGGAATTATTGGGCATAAAGAGCACGTAGGCGGTGCGGCAAGTCAGATGTGAAAGCCCTCGGCTTAACCGAGGAAGTGCACCTGAAACTGCCACACTAGAGAACGGTTGGGGTGAGTGGAACTCCTGGTGGAGCGGTGAAATGCGTAGATATCAGGAGGAACACCGGTGGCGAAAGCGGCTCACTGGACCGTTACTGACGCTGAGGTGCGAAAGCTAGGGGAGCGAACGGGATTAGATACCCCGGTAGTCCTAGCCGTAAACGATGGGTACTAGGTAAGGGGAATGCCTATGGTCTTCCTTACCGGAGCAAATGTGTTAAGTACCCCGCCTGGGGAGTACGCTCGCAA	0	0	0	0	11	17	0	0	0	0	0	0	0	0	0	0	0	0	8	0	226	0	0	0	0	0
80d4e4cb3f98c08aa2c7800b90cc3537	OTU439	d__Bacteria; p__Cyanobacteria; c__Cyanobacteriia; o__Cyanobacteriales; f__Chroococcidiopsaceae; g__Aliterella; s__uncultured_bacterium	0.86133	TAATACGGAGGATGCAAGCGTTATCCGGAATGATTGGGCGTAAAGCGTCCGCAGGTGGCATTTCAAGTCTGCGGTTAAAGGTTCTGGCTCAACCAGAGACAAGCCGTGGAAACTGAAAAGCTAGAGTATGGTAGGGGCAGAGGGAATTCCCAGTGTAGCGGTGAAATGCGTAGAGATTGGGAAGAACACCGGTGGCGAAAGCGCTCTGCTAGGCCAAAACTGACACTGAGGGACGAAAGCTAGGGGAGCGAATGGGATTAGATACCCCAGTAGTCCTAGCCGTAAACGATGGATACTAGGTGTAGCTTGTATCGACCCAAGCTGTGCCGTAGCTAACGCGTTAAGTATCCCGCCTGGGGAGTACGCGCGCAAG	0	0	0	0	0	0	0	0	0	0	0	0	0	0	0	0	0	260	0	0	0	0	0	0	0	0
c9fb72c86c9fe502a287420e77f8f396	OTU440	d__Bacteria; p__Acidobacteriota; c__Vicinamibacteria; o__Vicinamibacterales; f__uncultured; g__uncultured; s__uncultured_Acidobacteriaceae	0.762206	TAATACTGGGGGGGCAAGCGTTGTTCGGATTTACTGGGCGTAAAGGGCTCGTAGGCGGCCACCTAAGTCGGTTGTGAAATCCCTCGGCTCAACCGAGGAACTGCGATCGATACTGGGTGGCTTGAAGCCGGGAGAGGGATGCGGAATTCCAGGTGTAGCGGTGAAATGCGTAGATATCTGGAGGAACACCCGTGGCGAAGGCGGCATCCTGGACCGGTCTTGACGCTGAGGAGCGAAAGCTAGGGTAGCAAACGGGATTAGATACCCCGGTAGTCCTAGCCCTAAACGATGAATGCTTGGTGTGGCGGGTATTGATCCCTGCCGTGCCGGAGCTAACGCGTTAAGCATTCCGCCTGGGGAGTACGGTCGCAAG	0	0	0	0	40	0	0	0	0	0	0	0	10	0	23	0	0	0	73	113	0	0	0	0	0	0
2d7b23a15e32d4e884ac94361d28af55	OTU441	d__Bacteria; p__Actinobacteriota; c__Actinobacteria; o__Corynebacteriales; f__Corynebacteriaceae; g__Lawsonella; s__uncultured_bacterium	0.824223	TAATACGTAGGGTGCGAGCGTTGTCCGGAATTACTGGGCGTAAAGAGCTCGTAGGCGGTTTGTCACGTCGTCTGTGAAATCCTAGGGCTTAACCCTGGACGTGCAGGCGATACGGGCTGACTTGAGTACTACAGGGGAGACTGGAATTTCTGGTGTAGCGGTGGAATGCACAGATATCAGGAAGAACACCGATGGCGAAGGCAGGTCTCTGGGTAGTAACTGACGCTGAGGAGCGAAAGCATGGGTAGCGAACAGGATTAGATACCCTGGTAGTCCATGCCGTAAACGGTGGGCGCTAGGTGTGGGGTTCCTTCCACGGGCTCCGCGCCGTAGCTAACGCATTAAGCGCCCCGCCTGGGGAGTACGGCCGCAA	0	0	0	0	0	0	0	0	0	0	0	0	0	0	0	0	0	257	0	0	0	0	0	0	0	0
46ff06307ade3018dd99e21fcf1d6912	OTU442	d__Bacteria; p__Proteobacteria; c__Alphaproteobacteria; o__Sphingomonadales; f__Sphingomonadaceae; g__Sphingomonas	0.932658	TAATACGGAGGGAGCTAGCGTTGTTCGGAATTACTGGGCGTAAAGCGCACGTAGGCGGCTTTGTAAGTCAGAGGTGAAAGCCTGGAGCTCAACTCCAGAACTGCCTTTGAGACTGCATCGCTCGAATCCGGGAGAGGTGAGTGGAATTCCGAGTGTAGAGGTGAAATTCGTAGATATTCGGAAGAACACCAGTGGCGAAGGCGGCTCACTGGACCGGTATTGACGCTGAGGTGCGAAAGCGTGGGGAGCAAACAGGATTAGATACCCTGGTAGTCCACGCCGTAAACGATGATAACTAGCTGTCCGGGGGCTTAGCCTTTGGGTGGCGCAGCTAACGCATTAAGTTATCCGCCTGGGGAGTACGGCCGCAAGG	0	0	0	0	0	0	0	0	0	0	0	0	0	0	0	0	0	231	0	0	26	0	0	0	0	0
8a657117557cc3631e56c53b7b5e4412	OTU443	d__Bacteria; p__Bacteroidota; c__Bacteroidia; o__Flavobacteriales; f__Crocinitomicaceae; g__Crocinitomix	0.874691	TAATACGGAGGGTCCAAGCGTTATCCGGAATCATTGGGTTTAAAGGGTTCGCAGGCGGTGATTTAAGTCAGTGGTGAAATCCCATAGCTCAACTATGGAACTGCCATTGATACTGAGTCACTTGAATATAGTTGGAGTAGGCGGAATGTGTAGTGTAGCGGTGAAATGCTTAGATATTACACAGAACACCAATAGCGAAGGCAGCTTACTAAACTATTATTGACGCTCATGAACGAAAGCGTGGGGAGCGAACAGGATTAGATACCCTGGTAGTCCACGCCGTAAACTATGATTACTCGATATTGGCGATACACTGTCAGTGTCTAAGCGAAAGTGATAAGTAATCCACCTGGGGAGTACGTTGGCAACAATG	0	27	3	155	0	0	0	0	0	0	0	15	18	0	20	16	0	0	0	0	0	0	0	0	3	0
b9ab64d04dd57b0c02936c39d4e8c234	OTU444	d__Bacteria; p__Actinobacteriota; c__Acidimicrobiia; o__Microtrichales; f__Microtrichaceae; g__Sva0996_marine_group	0.969058	TAACACGTAGGGGGCGAGCGTTGTCCGGATTTATTGGGCGTAAAGAGCTCGTAGGCGGTTCAGTAAGTCAGGTGTGAAAACTCGAGGCTCAACCTCGAGACGCCACCTGATACTGCTGTGACTGGAGTCCGGTAGAGGAGTGTGGAATTCCTGGTGTAGCGGTGAAATGCGCAGATATCAGGAGGAACACCGACAGCGAAGGCAGCACTCTGGGCCGGTACTGACGCTGAGGAGCGAAAGCGTGGGGAGCAAACAGGATTAGATACCCTGGTAGTCCACGCCGTAAACGTTGGGCACTAGGTGTGGGACCTCGCTAACAGGTTCCGTGCCGCAGTTAACGCATTAAGTGCCCCGCCTGGGGAGTACGGCCGCA	0	0	0	0	53	0	5	0	0	0	0	0	0	0	0	0	0	0	146	53	0	0	0	0	0	0
27c2f3a3c4d5cc6c44733e8a542bd31a	OTU445	d__Bacteria; p__Proteobacteria; c__Gammaproteobacteria; o__Burkholderiales; f__Comamonadaceae	0.999995	TAATACGTAGGGTGCAAGCGTTAATCGGAATTACTGGGCGTAAAGCGTGCGCAGGCGGTTATGCAAGACAGATGTGAAATCCCCGGGCTCAACCTGGGAACTGCATTTGTGACTGCATGGCTAGAGTGCGGCAGAGGGGGATGGAATTCCGCGTGTAGCAGTGAAATGCGTAGATATGCGGAGGAACACCGATGGCGAAGGCAATCCCCTGGGCCTGCACTGACGCTCATGCACGAAAGCGTGGGGAGCAAACAGGATTAGATACCCTGGTAGTCCACGCCCTAAACGATGTCAACTGGTTGTTGGGAGGGTTTCTTCTCAGTAACGAAGCTAACGCGTGAAGTTGACCGCCTGGGGAGTACGGCCGCAAGGT	0	0	0	0	0	0	0	0	0	0	0	0	0	8	0	2	0	132	0	0	0	0	0	0	0	114
da434c2b1877e34fb518e32b53a5fbe9	OTU446	d__Bacteria; p__Myxococcota; c__Myxococcia; o__Myxococcales; f__Myxococcaceae; g__P3OB-42	0.938731	TAATACAGAGGGTGCAAGCGTTGTTCGGAATCATTGGGCGTAAAGCGCGCGTAGGCGGTATAGTAAGTCAGATGTGAAAGCCCGAGGCTCAACCTCGGAATTGCATTTGATACTGCTAAACTTGAATCTTGGAGAGGGTGGCGGAATTCCCGGTGTAGAGGTGAAATTCGTAGATATCGGGAGGAACACCAGTGGCGAAGGCGGCCACCTGGACGATGATTGACGCTGAGGCGCGAAAGCGTGGGGAGCAAACAGGATTAGATACCCTGGTAGTCCACGCCGTAAACGATGGATACTAGGTGTTGCGGGTATTGACCCCTGCAGTGCCAAAGCTAACGCATTAAGTATCCCGCCTGGGAAGTACGGCCGCAAG	0	0	0	0	0	31	0	0	6	0	0	0	0	0	0	0	0	0	0	89	130	0	0	0	0	0
3ac6613301b48542dc4aa4589d373fff	OTU447	d__Bacteria; p__Actinobacteriota; c__Actinobacteria; o__Corynebacteriales; f__Nocardiaceae; g__Williamsia	0.991507	TAATACGTAGGGTGCGAGCGTTGTCCGGAATTACTGGGCGTAAAGAGCTCGTAGGCGGTTTGTCGCGTCGTTCGTGAAAACCCGATGCTTAACATCGGGCGTGCGGGCGATACGGGCAGACTTGAGTACTACAGGGGAGACTGGAATTCCTGGTGTAGCGGTGAAATGCGCAGATATCAGGAGGAACACCGGTGGCGAAGGCGGGTCTCTGGGTAGTAACTGACGCTGAGGAGCGAAAGCGTGGGTAGCGAACAGGATTAGATACCCTGGTAGTCCACGCCGTAAACGGTGGGTACTAGGTGTGGGTTCCTTTCACGGGATCCGTGCCGTAGCTAACGCATTAAGTACCCCGCCTGGGGAGTACGGCCGCAAG	0	103	0	0	0	0	0	3	0	0	0	33	0	0	0	0	0	0	0	0	0	0	14	0	0	102
59a1ffbca8f269c6f4e64e237d8ae0ba	OTU448	d__Bacteria; p__Proteobacteria; c__Alphaproteobacteria; o__Micavibrionales; f__Micavibrionaceae; g__uncultured; s__marine_metagenome	0.988838	TAATACGGAGGGGGCGAGCGTTATTCGGAATCACTGGGCGTAAAGCGTGCGTAGGCGGCTTAGCAAGTCAGAAGTGAAATCCCAGGGCTCAACCCTGGAACTGCTTTTGAAACTGCTTCGCTAGAATATTGGAGAGGTCAGGAGAATTCCTAGTGTAGAGGTGAAATTCGTAGATATTAGGAGGAATACCAGTGGCGTAGGCGCCTGACTGGACAATTATTGACGCTGAGGTACGAAAGCGTGGGGAGCAAACAGGATTAGATACCCTGGTAGTCCACGCCGTAAACGATGTGAACTAGCTGTCGGGCCCTTGAGGTTCGGTGGCGCAGCTAACGCACTAAGTTCACCGCCTGGGAAGTACGGCCGCAAGGTT	4	0	27	0	0	0	47	0	23	0	5	0	76	0	30	0	0	0	0	0	0	4	0	26	13	0
0d9992dc708252461ceeb5c68015a825	OTU449	d__Bacteria; p__Desulfobacterota; c__Desulfuromonadia	0.714272	TAATACGGAGAGTGCAAGCGTTGTTCGGAATCATTGGGCGTAAAGCGCGTGTAGGCGGCCCCTTAAGTCTGATGTGAAAGCCCTCGGCTCAACCGAGGAAGTGCATTGGATACTGGGGGGCTTGAGTACGGGAGAGGGAAGTGGAATTCCGAGTGTAGAGGTGAAATTCGTAGATATTCGGAGGAACATCAGTGGCGAAGGCGACTTCCTGGACCGATACTGACGCTGAGACGCGAAAGCGTGGGTAGCAAACAGGATTAGATACCCTGGTAGTCCACGCCGTAAACGATGGGTACTAGGTGCAGCGGGTATTGACCCCTGCTGTGCCAAAGCTAACGCATTAAGTACCCCGCCTGGGGAGTACGGCCGCAAG	0	0	254	0	0	0	0	0	0	0	0	0	0	0	0	0	0	0	0	0	0	0	0	0	0	0
6ea9ba1bb035c944add01e0a92a20b2f	OTU450	d__Bacteria; p__Proteobacteria; c__Gammaproteobacteria; o__Thiomicrospirales; f__Thioglobaceae; g__SUP05_cluster	0.999166	TAATACGGAGGGTGCAAGCGTTAATCGGAATTACTGGGCGTAAAGCGTGCGTAGGTGGTTTGTTAAGTTAGATGTGAAAGCCCTGGGCTCAACCTAGGAACTGCATTTAAAACTGGCAAACTAGAGTATAGGAGAGGAAAGTGGAATTTCAGGTGTAGCGGTGAAATGCGTAGATATCTGAAGGAACATCAATGGCGAAGGCAGCTTTCTGGACTAATACTGACACTGAGGTACGAAAGCGTGGGTAGCAAACAGGATTAGATACCCTGGTAGTCCACGCCGTAAACGATGACAACTAGCCGTTGGGAGGATTTACCTCTTAGTGGCGAAGCTAACGCGTTAAGTTGTCCGCCTGGGGAGTACGGCCGCAAGG	0	0	0	0	102	66	30	0	0	0	0	0	13	0	0	0	0	0	26	0	0	0	0	17	0	0
b3b7115bac704eb51bcc2339af396070	OTU451	d__Bacteria; p__Bacteroidota; c__Bacteroidia; o__Flavobacteriales; f__Flavobacteriaceae; g__NS5_marine_group	0.923706	TAATACGGAGGATTCGAGCGTTATCCGGAATCATTGGGTTTAAAGGGTCCGCAGGCGGTTTTTTAAGTCAGAGGTGAAATCCTGCAGCTCGACTGTAGAATTGCCTTTGATACTGAAAGACTTGAGTTATTGTGAAGTGGTTAGAATGTGTGGTGTAGCGGTGAAATGCATAGATATCACACAGAATACCGATTGCGAAGGCAGATCACTAACAATATACTGACGCTGAGGGACGAAAGCGTGGGTAGCGAACAGGATTAGATACCCTGGTAGTCCACGCCGTAAACGATGGTCACTAGCTGTTTGATGTACATTGGTACATTGAGTGGCTAAGCGAAAGTGATAAGTGACCCACCTGGGGAGTACGCTCGCA	0	0	0	0	0	0	0	0	0	0	0	0	0	0	0	0	0	249	0	0	0	0	5	0	0	0
a70544e9cd4e082dc28026ae3c0f8ea6	OTU452	d__Bacteria; p__Proteobacteria; c__Alphaproteobacteria; o__Micavibrionales; f__Micavibrionaceae; g__uncultured; s__uncultured_bacterium	0.816236	TAATACGAATGGGGCAAGCGTTGTTCGGAATCACTGGGCTTAAAGCGTGCGCAGGCGGACTTGAAAGTCAGAAGTGAAATCCCAGGGCTCAACCCTGGAACTGCTTTTGAAACTCCAAGTCTAGAATCCGGTAGAGGTCAGGGGAATTTCTAGTGTAGAGGTGAAATTCGCAGATATTAGGAGGAACACCAGTGGCGTAGGCGCCTGACTGGACCGGTATTGACGCTCATGTACGAAAGCGTGGGGAGCAAACAGGATTAGATACCCTGGTAGTCCACGCCGTAAACGATGTATGCTAGTTGTTGGGGTCTTAAGGCCTCAGTGACGCAGAGAAATCATTAAGCATACCGCCTGGGGAGTACGGCCGCAAGGT	0	0	8	0	0	0	27	15	8	0	0	0	71	20	77	12	13	0	0	0	0	0	0	2	0	0
aa497868c58e92ae50d94d7a1151a25f	OTU453	d__Bacteria; p__Planctomycetota; c__Planctomycetes; o__Pirellulales; f__Pirellulaceae; g__uncultured; s__marine_metagenome	0.951095	TAAGACGAACCGTACGAACGTTATTCGGAATTACTGGGCTTAAAGGGTGCGTAGGCTGCACGGAAAGTTGGGTGTGAAAGCCCTCAGCTCAACTGAGGAATTGCATCCAAAACTGCCGTGCTAGAGGGAGACAGAGGTGAGCGGAACTCAAGGTGGAGCGGTGAAATGCGTTGATATCTTGAGGAACACCGGTGGCGAAAGCGGCTCACTGGGTCTCTTCTGACGCTGAGGCACGAAAGCTAAGGTAGCAAACGGGATTAGATACCCCGGTAGTCTTAGCTGTAAACGATGAGCACTTGATTGGAGGGTCCTCCATAGCCTTCCAGTCGTAGCGAAAGTGTTAAGTGCTCCGCCTGGGGAGTATGGTCGCAAG	51	16	49	0	5	0	0	5	0	0	3	49	0	0	0	0	3	0	0	36	4	0	4	0	0	27
7ece2c35a990bdd53115524241b9d1d0	OTU454	d__Bacteria; p__Proteobacteria; c__Gammaproteobacteria; o__Piscirickettsiales; f__Piscirickettsiaceae; g__Candidatus_Endoecteinascidia; s__uncultured_bacterium	0.99652	TAATACAGAGGGTGCGAGCGTTAATCGGAATTACTGGGCGTAAAGGGCACGTAGGTGGATAGATAAGTCAGATGTGAAATACCTGGGCTCAACCTGGGAAGTGCATATGATACTGTTTATCTAGAGTATGATAGAGGAAAGGGGAATTCACAGTGTAGCGGTGAAATGCGTAGATATTGTGAGGAACATCAGTGGCGAAGGCGCCTTTCTGGATTAATACTGACACTGAGGTGCGAAAGCGTGGGTAGCGAACAGGATTAGATACCCTGGTAGTCCACGCTGTAAACGATGATCACTAGCTGTTGGGCTGATATAGGCTTAGTGGCGCAGCTAACGCGATAAGTGATCCGCCTGGGGAGTACGGCCGCAAGGT	0	0	0	0	0	0	45	0	9	0	0	0	174	0	9	0	0	0	0	0	0	0	0	12	0	0
b5759f7f357f2e1fa395adcbda9ba4df	OTU455	d__Bacteria; p__Proteobacteria; c__Gammaproteobacteria; o__Alteromonadales; f__Idiomarinaceae; g__Idiomarina	0.999975	TAATACGGAGGGTGCAAGCGTTAATCGGAATTACTGGGCGTAAAGCGTACGTAGGCGGCTTGTTAAGCAAGATGTGAAAGCCCCGGGCTCAACCTGGGAATGGCATTTTGAACTGGCAGGCTCGAGTTCTGAAGAGGGTGGTAGAATTTCCTGTGTAGCGGTGAAATGCGTAGATATAGGAAGGAATACCGGTGGCGAAGGCGGCCACCTGGTCAGAAACTGACGCTGAGGTACGAAAGCGTGGGGAGCAAACAGGATTAGATACCCTGGTAGTCCACGCCGTAAACGATGTCAACTAGTTGTTCGTCTTATAAACAAGGTGAGTAACGCAGCTAACGCACTAAGTTGACCGCCTGGGGAGTACGGCCGCAAG	3	13	12	0	0	0	0	0	0	0	0	0	0	0	0	0	0	0	0	0	0	80	106	8	0	26
bf7fa65af2a4c51bb224fc12c1b03039	OTU456	d__Bacteria; p__Bacteroidota; c__Bacteroidia; o__Cytophagales; f__Cyclobacteriaceae; g__Algoriphagus; s__Algoriphagus_mannitolivorans	0.941651	TAATACGGAGGGTGCAAGCGTTGTCCGGATTTATTGGGTTTAAAGGGTGCGTAGGCGGCTGATTAAGTCAGCGGTGAAAGACTCCGGCTCAACCGGGGCAGTGCCGTTGATACTGGTCAGCTTGAGTGCTGCAGGGGTACATGGAATTGATGATGTAGCGGTGAAATGCATAGATATCATCAGGAACACCGATAGCGAAGGCATTGTACTGGGCAGCAACTGACGCTGAGGCACGAAAGTGTGGGGATCGAACAGGATTAGATACCCTGGTAGTCCACACCGTAAACGATGATTACTCGCTGTTATGCGGCATAGTGTAGCGGCCAAGCGAAAGCGTTAAGTAATCCACCTGGGGAGTACGCCGGCAACGGTG	0	0	0	0	0	0	0	0	0	0	0	0	0	0	0	0	0	0	0	0	0	0	57	0	0	191
cbf50c46d8fe52df1841c9313fc135ce	OTU457	d__Bacteria; p__Bacteroidota; c__Bacteroidia; o__Chitinophagales; f__Saprospiraceae; g__Lewinella; s__Lewinella_nigricans	0.999429	TAATACGGAGGGTGCAAGCGTTATCCGGAATCACTGGGTTTAAAGGGTGCGTAGGCGGCTAAATAAGTCAGAAGTGAAAGCCTGCGGCTTAACCGTAGAATTGCTTTTGATACTGTATAGCTTGAATTAGGTTGAGGTTGGCGGAATGTGACATGTAGCGGTGAAATGCATAGATATGTCATAGAACACCAATTGCGAAGGCAGCTGACTAGACCTTAATTGACGCTGAGGCACGAAAGCGTGGGGAGCGAACAGGATTAGATACCCTGGTAGTCCACGCCCTAAACGATGCTTACTCGACGTGCGTCCTTCGGGATGCGCGTCCAAGGGAAACCGTTAAGTAAGCCACCTGGGGAGTACGCTCGCAAGAGTG	0	0	0	0	0	0	0	31	0	3	0	0	5	156	12	40	0	0	0	0	0	0	0	0	0	0
9cd5b0727ca404cf0577fde253195a4d	OTU458	d__Bacteria; p__Proteobacteria; c__Alphaproteobacteria; o__Azospirillales; f__Azospirillaceae; g__Skermanella	0.999966	TAATACGAAGGGGGCTAGCGTTGTTCGGAATTACTGGGCGTAAAGGGCGCGTAGGCGGTACTTCAAGTCAGGCGTGAAAGCCCCGGGCTCAACCTGGGAACCGCGCTTGAGACTGGAGAACTAGAGTTCGGGAGAGGATGGTGGAATTCCCAGTGTAGAGGTGAAATTCGTAGATATTGGGAAGAACACCGATGGCGAAGGCAGCCATCTGGACCGACACTGACGCTGAGGCGCGAAAGCGTGGGGAGCAAACAGGATTAGATACCCTGGTAGTCCACGCCGTAAACGATGAGTGCTAGACGTTGGGGTCCTTAGGGCTTCGGTGTCGCAGCTAACGCATTAAGCACTCCGCCTGGGGAGTACGGCCGCAAGG	0	0	0	0	0	0	0	0	0	0	0	0	0	0	0	0	0	86	94	0	0	0	0	0	0	66
e650489983089d7437a4b70f1b665123	OTU459	d__Bacteria; p__Planctomycetota; c__Pla3_lineage; o__Pla3_lineage; f__Pla3_lineage; g__Pla3_lineage; s__hydrothermal_vent	0.920252	TAATACGAATGCTGCAAGCGTAGTTCGGAATCACTGGGCATAAAGGGCACGTAGGCGGCCTGTTAAGTCTGCTGTGAAATCCCTCGGCTCAACCGAGGAACTGCAGCTGATACTGACGGGCTTGAGTGCGGGAGGGGAGAGCGGAATTCCTGGTGGAGCGGTGATATGCGTAGATATCAGGAGGAACGCCGGTGGCGAAAGCGGCTCTCTGGACCGTTACTGACGCTGAGGTGCGAAAGCTAGGGGAGCAAACAGGATTAGATACCCTGGTAGTCCTAGCCGTAAACGATGGGTACTAAGTGGGGGGGCTCCCAAGGCCTCCCTGCCGGAGCAAATGTGTTAAGTACCCCGCCTGGGGAGTATGGTCGCAAGG	0	0	0	0	0	0	0	0	0	0	0	0	0	0	28	0	0	0	8	111	99	0	0	0	0	0
4416cb397d7cadb35c88042b3de5a82e	OTU460	d__Bacteria; p__Proteobacteria; c__Alphaproteobacteria; o__Rhodobacterales; f__Rhodobacteraceae	0.999999	TAATACGGAGGGGGTTAGCGTTGTTCGGAATTACTGGGCGTAAAGCGCACGTAGGCGGATTAGCAAGTTGGGGGTGAAATCCCGGGGCTCAACCCCGGAACTGCCTCCAAAACTGCTAGTCTTGAGTTCGAGAGAGGTGAGTGGAATTCCGAGTGTAGAGGTGAAATTCGTAGATATTCGGAGGAACACCAGTGGCGAAGGCGGCTCACTGGCTCGATACTGACGCTGAGGTGCGAAAGTGTGGGGAGCAAACAGGATTAGATACCCTGGTAGTCCACACCGTAAACGATGAATGCCAGACGTCGGGCAGCATGCTGTTCGGTGTCACACCTAACGGATTAAGCATTCCGCCTGGGGAGTACGGTCGCAAGAT	0	0	0	29	0	0	0	0	0	0	0	0	0	0	0	0	0	0	0	0	0	0	171	0	0	43
80e970713c4561a298a44c6ac94546e1	OTU461	d__Bacteria; p__Actinobacteriota; c__Acidimicrobiia; o__Microtrichales; f__Microtrichaceae; g__uncultured	0.857353	TAACACGTAGGGAGCAAGCGTTGTCCGGATTTATTGGGCGTAAAGGGCTCGTAGGCTGTTCAGTAAGTCAGGTGTGAAAACTCGAGGCTCAACCTCGAGACGCCACTTGATACTGCTGTGACTGGAGTTCGGTAGAGGAGTGTGGAATTCCTAGTGTAGCGGTGAAATGCGCAGATATTAGGAGGAACACCAACGGCGAAGGCAGCACTCTGGGCCGATACTGACGCTGAGGAGCGAAAGCGTGGGGAGCGAACAGGATTAGATACCCTGGTAGTCCACGCCGTAAACGTTGGGCACTAGATGTGGGATCCAGTCAACGGATTCCGTGTCGCAGCTAACGCATTAAGTGCCCCGCCTGGGGAGTACGGCCGCA	0	0	0	0	33	15	18	0	40	0	0	0	15	0	31	0	0	0	72	10	0	0	0	8	0	0
6a137d0fc1790462f3f90500b52f7308	OTU462	d__Bacteria; p__Proteobacteria; c__Alphaproteobacteria; o__Rhizobiales; f__Stappiaceae; g__Stappiaceae; s__uncultured_bacterium	0.999999	TAATACGAAGGGGGCTAGCGTTGTTCGGATTTACTGGGCGTAAAGGGCGTGTAGGCGGACGATCAAGCTAGGGGTGAAAGCCCAGGGCCCAACCCTGGAACTGCCCTTAGAACTGGTTGTCTAGAATCCGTAAGGGGAGTGTGGAATTCCTAGTGTAGAGGTGAAATTCGTAGATATTAGGAAGAACACCAGTGGCGAAGGCGGCACTCTGGTACGGTATTGACGCTGAGGCGCGAAAGCGTGGGGAGCAAACAGGATTAGATACCCTGGTAGTCCACGCCGTAAACGATGTCTGCTAGCCGTTTGGGCACTTAGTGTCTGGGTGGCGCCGCTAACGCATTAAGCAGACCGCCTGGGGAGTACGGTCGCAAGA	40	96	19	0	0	0	0	0	0	0	0	3	0	0	0	0	0	0	0	0	0	0	46	0	12	25
c26194dfd20c68f6da3216a5bb3225d8	OTU463	d__Bacteria; p__Bacteroidota; c__Bacteroidia; o__Cytophagales; f__Cyclobacteriaceae; g__uncultured	0.952747	TAATACGGAGGGTCCAAGCGTTGTCCGGAATTATTGGGTTTAAAGGGTGCGTAGGCGGCCAATTAAGTCAGAGCTGAAATCTTACGGCTTAACCGTGAAACTGGCTTTGATACTGAATGGCTTGAGTATAGTAGAGGTAGGCGGAATTTATGATGTAGCGGTGAAATGCATAGATATCATAAAGAACACCGATTGCGAAGGCAGCTTACTGGACTATAACTGACGCTGAGGCACGAAAGCGTGGGGAGCGAACAGGATTAGATACCCTGGTAGTCCACGCCGTAAACGATGATTACTCGATGTTTGCGATACACTGTAAGCGTCCAAGCGAAAGCGTTAAGTAATCCACCTGGGGAGTACGCTCGCAAGAGTG	0	0	0	237	0	0	0	0	0	0	0	0	0	0	0	2	0	0	0	0	0	0	2	0	0	0
4a052d43b8be2230e655ce7c7f788f01	OTU464	d__Bacteria; p__Desulfobacterota; c__Desulfuromonadia; o__PB19; f__PB19; g__PB19; s__uncultured_delta	0.795044	TAATACGGAGAGTGCAAGCGTTGTTCGGAATTATTGGGCGTAAAGGGCGTCTAGGTGGCGGATCAAGTCAGGTGTGAAATCCCTCGGCTCAACCGAGGACGTGCATTTGAAACTGGTCCACTTGAGTACTGGAGGGGTTAGCGGAATTCCCGGTGTAGAGGTGAAATTCGTAGATATCGGGAGGAACACCTGTGGCGAAGGCGGCTAACTGGACAGATACTGACACTGAAGCGCGAAAGCGTGGGGAGCAAACAGGATTAGATACCCTGGTAGTCCACGCTGTAAACGATGGGTACTAGCTGTACCGGGTGTTGACCCCTGGTGCGGCGTAGCTAACGCGTTAAGTACCCCGCCTGGGGAGTACGGCCGCAAG	0	4	0	182	3	17	0	0	0	0	0	0	0	0	0	0	0	0	0	0	34	0	0	0	0	0
6ef5c118de8e9be9e8396702f5ebd267	OTU465	d__Bacteria; p__Proteobacteria; c__Gammaproteobacteria; o__EPR3968-O8a-Bc78; f__EPR3968-O8a-Bc78; g__EPR3968-O8a-Bc78; s__uncultured_bacterium	0.860757	TAATACGGAGGGTGCAAGCGTTAATCGGAATTACTGGGCGTAAAGCGCACGCAGGTGGCTGGGTCAGTCGGATGTGAAAGCCCCGGGCTTAACCTGGGAATTGCATTTGATACTGCCCAGCTAGAGTATGGGAGAGGGAAGTGGAATTCCCGGTGTAGCGGTGAAATGCGTAGATATCGGGAGGAACATCAGTGGCGAAGGCGGCTTCCTGGCCCAATACTGACACTCAGGTGCGAAAGCGTGGGGAGCAAACAGGATTAGATACCCTGGTAGTCCACGCCGTAAACGATGAGAACTAGATGTCGGGGGGGTTTCCCTTCGGTGTCGCAGCTAACGCATTAAGTTCTCCGCCTGGGGAGTACGGCCGCAAGGT	0	0	0	0	71	17	23	0	23	0	0	0	0	0	0	0	0	0	66	39	0	0	0	0	0	0
ba6bf57c038766a0d133721392501e12	OTU466	d__Bacteria; p__Acidobacteriota; c__Thermoanaerobaculia; o__Thermoanaerobaculales; f__Thermoanaerobaculaceae; g__Subgroup_10	0.997132	TAATACGGAGGGGGCAAGCGTTATTCGGAATTATTGGGCGTAAAGGGCGCGTAGGCGGCCTGACAAGTCAAAGGTGAAATCCCTCGGCCTAACCGAGGAACTGCCTTTGAAACTGTCTGGCTTGAGGCCGGGAGAGGGTAGTGGAATTCCCAGTGTAGCGGTGAAATGCGTAGATATTGGGAGGAACACCAGTGGCGAAGGCGACTACCTGGACCGGTTCTGACGCTGAGGCGCGAAAGCGTGGGGAGCAAACAGGATTAGATACCCTGGTAGTCCACGCCGTAAACGATGGGTACTCGGTGCAGCGGGTATTGACCCCTGCTGTGCCTTAGCTAACGCGTTAAGTACCCCGCCTGGGGAGTACGGTCGCAAG	0	0	0	0	55	13	7	0	0	0	0	0	16	0	8	0	0	0	72	12	46	0	0	9	0	0
154060bdb097cfeeca52bde70a42b7aa	OTU467	d__Bacteria; p__Actinobacteriota; c__Rubrobacteria; o__Rubrobacterales; f__Rubrobacteriaceae; g__Rubrobacter	0.999999	TAATACGTAGGGGGCGAGCGTTGTCCGGAATTATTGGGCGTAAAGAGCGTGTAGGCGGCCTGATAAGTCTGCTGTGAAACCTTGGGGCTCAACCCCAAGCGTGCAGTGGATACTGTTAGGCTAGAGGATGGTAGAGGCGAGTGGAATTCCCAGTGTAGCGGTGAAATGCGCAGATATTGGGAGGAACACCAGTAGCGAAGGCGGCTCGCTGGGCCATTCCTGACGCTGAGACGCGAAAGCTAGGGGAGCGAACAGGATTAGATACCCTGGTAGTCCTAGCCGTAAACGATGAACACTAGGTGTGGGCGGAGTCGAATCTGTCTGTGCCGAAGCCAACGCGTTAAGTGTTCCGCCTGGGGAGTACGGCCGCAAG	0	0	0	0	0	0	0	0	0	0	0	0	0	0	0	0	0	0	0	0	0	0	4	0	0	233
98d4f61e8a689ac691679a1f5543bec0	OTU468	d__Bacteria; p__Proteobacteria; c__Gammaproteobacteria; o__Thiotrichales; f__Thiotrichaceae; g__uncultured; s__uncultured_marine	0.994899	TAATACGGAGGGTGCAAGCGTTAATCGGAATTACTGGGCGTAAAGAGTACGTAGGATGTGATGCAAGTCGGATGTGAAATCCCTGGGCTTAACCTAGGAACTGCATTCGAAACTACATTACTAGAGTGTAGTAGAGGAAAGCGGAATTTCGGGTGTAGCGGTGAAATGCGTAGATATCCGAAAGAACATCAGTGGCGAAGGCGGCTTTCTGGACTAACACTGACTCTGAGGTACGAAAGCGTGGGGAGCAAACAGGATTAGATACCCTGGTAGTCCACGCTGTAAACGATGTCAACTAGACGTTAGATTCCTTGAGGATTTAGTGTCGCAGCTAACGCGTTAAGTTGACCGCCTGGGGAGTACGGCCGCAAGG	95	4	16	0	0	9	0	0	0	0	10	0	0	0	0	0	0	0	0	67	0	22	0	0	2	12
d7be784fcf6eca097dc4e28180bd574b	OTU469	d__Bacteria; p__Cyanobacteria; c__Cyanobacteriia; o__Chloroplast; f__Chloroplast; g__Chloroplast	0.999994	TAAGACGGAGGATGCAAGTGTTATCCGGAATCACTGGGCGTAAAGCGTCTGCAGGTGGTTTTTTAAGTCTGATGTTAAAACTTGAGGCTCAACCTCAATCCAGCATTGGAAACTGAAAGACTAGAGTATAGTAGGGATAGAGGGAATTTCCAGTGGAGCGGTGAAATGCGTAGATATTGGAAAGAACACCGATGGCGAAAGCACTCTATTGGACTATTACTGACACTCAGAGACGAAAGCTAGGGGAGCAAATGGGATTAGATACCCCAGTAGTCCTAGCCGTAAACGATGGATACTCGATGTTGGACGTATCGACCCGTTCAGTATCTTAGCTAACGCGTTAAGTATCCCGCCTGGGGAGTACGCTCGCAAG	6	0	0	0	0	0	0	0	0	0	12	29	0	0	0	0	4	0	0	0	165	9	12	0	0	0
f554915fc023f2c1016235b808dd8007	OTU470	d__Bacteria; p__Planctomycetota; c__BD7-11; o__BD7-11; f__BD7-11; g__BD7-11; s__uncultured_bacterium	0.941884	TAAGACGAAGGTGGCAAGCGTTGTTCGGAATCACTGGGCATAAAGCGCGCGTAGGCGGTCCGCTAAGTTGGATGTGAAAGCCCCCGGCCCAACCGGGGAATTGCGTTCAATACTGGTGGACTTGAGAGTCGGAGAGGTATGTGGAATTCCTGGTGGAGCGGTGAAATGCGTTGATATCAGGAGGAACACCGGAGGCGAAGGCGACATACTGGCCGACTTCTGACGCTGAGGTGCGAAAGCATGGGGAGCAAACGGGATTAGATACCCCGGTAGTCCATGCCGTAAACGATGAATACTAGGTGGGGGGACACCTAACGTCTCCCTGCTGCCGCTAATGCATTAAGTATTCCGCCTGGGGAGTATGGTCGCAAGG	0	0	0	111	0	19	11	0	15	3	0	0	33	6	18	0	0	0	0	0	0	0	0	21	0	0
11560269a66abf788de922146d60f5ec	OTU471	d__Bacteria; p__Planctomycetota; c__Planctomycetes; o__Pirellulales; f__Pirellulaceae; g__Pir4_lineage	0.92739	TAACACGAACCGTCCGAACGTTATTCGGAATCATTGGGCTTAAAGGGTGCGTAGGCGGTGCGGTAAGTTGGGTGTGAAATCCCTCGGCTCAACCGGGGAACTGCGCCCAATACTGCCGTACTCGAGGGAGGCAGAGGTAAGCGGAACTGATGGTGGAGCGGTGAAATGCGTTGATATCATCAGGAACACCAGTGGCGAAAGCGGCTTACTGGGCCTCTTCTGACGCTGAGGCACGAAAGCCAGGGGAGCGAACGGGATTAGATACCCCGGTAGTCCTGGCTGTAAACGATGAGCACTTGGTCGGAGACCCCTCCATAGGTTTCCGGTCGAAGCGAAAGTGTTAAGTGCTCCGCCTGGGGAGTATGGTCGCAAG	0	0	0	0	0	0	2	0	0	0	0	0	0	6	19	0	0	0	0	0	209	0	0	0	0	0
627097b680352827c204d0187c1ddee0	OTU472	d__Bacteria; p__Proteobacteria; c__Alphaproteobacteria; o__Rickettsiales; f__Mitochondria; g__Mitochondria; s__uncultured_bacterium	0.982163	TAATACGGAGGGGGCGAGCGTTATTCATCTTGACTGGGCGTAAAGGGTACGTAGATGGTTTTTAAAGTTTTAATTAAGTAATCCAGATACAATCTTAGAAGTTAATTAAAATACGTAAAAACTTTGAGGTTATTAGAAGTAAGTTATATTTTTAGTGGAGAGGTGAAATTCGTTGATATTAAAAAGATATCCATATGGCGAAAGCTACTTACTAGAATAAGCCTGACATTGAGGTACGAAAGCGTGGGTAGCAAATAGGATTAGAGACCCTAGTAGTCCACGCCCTGACCGATGAGTATTAAACAAGAATTTTTATTCTAGTATTCTAAATATTTTTTTATAATTTTTGTTACAGCTAACGCGTAAAATACTC	0	0	0	0	0	0	138	0	0	0	3	0	25	0	13	0	0	0	0	0	0	0	0	43	0	13
a570754eb50f2939b180b6c8a0899254	OTU473	d__Bacteria; p__PAUC34f; c__PAUC34f; o__PAUC34f; f__PAUC34f; g__PAUC34f; s__marine_metagenome	0.882173	TAATACGTGGGGAGCAAGCGTTGTTCGGATTTACTGGGCGTAAAGAGCTCGTAGGCGGATGTGTAAGTCGGATGTGAAATCCTCTGGCTCAACCAGAGAACTGCACTCGAAACTGCATATCTTGAGTTCAGCAGAGGGAATCGGAATCTAGGGTGTAGCGGTGAAATGCGTAGAGATCCTAGAGAACACCAGTGGCGAAGGCGGATTCCTGGGCTGGCACTGACGCTGAGGAGCGAAAGCTGGGGGAGCGAACAGGATTAGATACCCTGGTAGTCCCAGCCGTAAACGATGGGTACTAGGTGTTGGGGGATGTTGACCCCTTCAGTGCCGAAGCTAACGCATTAAGTACCCCGCCTGGGGAGTACGGTCGCAA	0	0	0	0	67	0	11	0	25	0	0	0	0	0	0	0	0	0	73	49	0	0	0	10	0	0
07b6ad138f96831c89513b31d1c54878	OTU474	d__Bacteria; p__Proteobacteria; c__Alphaproteobacteria; o__Sphingomonadales; f__Sphingomonadaceae; g__Novosphingobium	0.934929	TAATACGGAGGGAGCTAGCGTTGTTCGGAATTACTGGGCGTAAAGAGTACGTAGGCGGCTATTCAAGTCAGAGGTGAAAGCCCGGGGCTCAACCCCGGAACTGCCTTTGAAACTAGGTAGCTAGAATCTTGGAGAGGTCAGTGGAATTCCGAGTGTAGAGGTGAAATTCGTAGATATTCGGAAGAACACCAGTGGCGAAGGCGACTGACTGGACAAGTATTGACGCTGAGGTACGAAAGCGTGGGGAGCAAACAGGATTAGATACCCTGGTAGTCCACGCCGTAAACGATGATAACTAGTTGTTCGGTCACTTGGTGACTGAGTGACGCAGCTAACGCATTAAGTTATCCGCCTGGGGAGTACGGTCGCAAGA	0	4	0	0	0	0	0	0	0	0	0	0	0	0	0	0	0	230	0	0	0	0	0	0	0	0
0f62bb07e9f236073b3faaeb0c66fea0	OTU475	d__Bacteria; p__Proteobacteria; c__Alphaproteobacteria; o__Rhodospirillales; f__Terasakiellaceae; g__Terasakiella; s__uncultured_bacterium	0.918453	TAATACGAAGGGAACTAGCGTTGTTCGGATTTACTGGGCGTAAAGAGCATGTAGGCGGATTGGACAGTTGGATGTGAAATCCCGGAGCTCAACTCCGGAACTGCATTCAATACTTCCAGTCTAGAGTCTGTAAGGGGGTGGTGGAATTCCGAGTGTAGAGGTGAAATTCGTAGATATTCGGAGGAACACCAGTGGCGAAGGCGACCACCTGGTACAGTACTGACGCTGAGATGCGAAAGCGTGGGGAGCAAACAGGATTAGATACCCTGGTAGTCCACGCTGTAAACGATGAGTGCTAGTTGTCAGGGTGTTTACACCTTGGTGACGCAGCTAACGCATTAAGCACTCCGCCTGGGGAGTACGGTCGCAAGAT	0	0	0	0	8	0	16	0	0	0	0	0	120	0	69	5	4	0	0	0	0	0	0	12	0	0
9c1bc11a0ca1bb78d7d0b2daea940d94	OTU476	d__Bacteria; p__Planctomycetota; c__BD7-11; o__BD7-11; f__BD7-11; g__BD7-11; s__uncultured_bacterium	0.97737	TAAGACGAAGGTGGCAACCGTTGTTCGGAATCACTGGGCATAAAGAGCACGTAGGCGGGTCTTTAAGTCGGGTGTGAAATCCCTCGGCCCAACCGAGGAACTGCGCCCGATACTGAAGGCCTTGAGGGCAGGAGGGGAGTGTGGAATTCCTGGTGGAGCGGTGAAATGCGTTGATATCAGGAGGAACACCGGCGGCGAAGGCGACACTCTGGCCTGCTTCTGACGCTGAGGTGCGAAAGCTAGGGGAGCAAACGGGATTAGATACCCCGGTAGTCCTAGCCGTAAACGATGAGCACTAGGTAGGGGGGATCCCAATGCCTCCCTGCTGGAGTTAATATTTTAAGTGCTCCGCCTGGGGAGTATAGTCGCAAGG	0	0	6	0	0	0	0	0	0	0	0	0	19	0	209	0	0	0	0	0	0	0	0	0	0	0
fc73a02689bd29c61cb2207bae2b89f3	OTU477	d__Bacteria; p__Proteobacteria; c__Gammaproteobacteria; o__Oceanospirillales; f__Litoricolaceae; g__Litoricola	0.99999	TAATACGAAAGGTGCAAGCGTTAATCGGAATTACTGGGCGTAAAGCGCGCGTAGGCGGCTTGGTAAGTTGGATGTGAAAGCCCCGGGCTCAACCTGGGAACTGCATCCAAAACTGTCTAGCTAGAGTATGGTAGAGGATGGCGGAATTTCCTGTGTAGCGGTGAAATGCGTAGATATAGGAAGGAACATCAGTGGCGAAGGCGGCCATCTGGACCAATACTGACGCTGAGGTGCGAAAGCGTGGGGAGCAAACAGGATTAGATACCCTGGTAGTCCACGCCGTAAACGATGAGAACTAGCCGTTGGACATCTTGTATGTTTAGTGGCGCAGCTAACGCGATAAGTTCTCCGCCTGGGGAGTACGGCCGCAAGG	50	8	76	0	0	27	0	0	0	0	0	0	0	0	0	0	7	0	15	6	0	25	0	0	19	0
beb1b4fd19b7efb9b26190a05b92370d	OTU478	d__Bacteria; p__Cyanobacteria; c__Sericytochromatia; o__Sericytochromatia; f__Sericytochromatia; g__Sericytochromatia	0.9989	TAATACGGAGGGTGCAAGCGTTGTTCGGAATTACTGGGCGTAAAGCGTACGTAGGCGGCGAGTTAAGTCGAATGTTAAAGCCCGGGGCTCAACCCCGTGGATGCCTTCGATACTGGCTTGCTAGAGGGTGATAGAGGAAAGTGGAATTCCGAGTGTAGCGGTGAAATGCGTAGATATTCGGAGGAACATCAGTAGCGAAGGCGACTTTCTGGGTCACACCTGACGCTGAGGTACGAAAGCGTGGGTAGCAAACAGGATTAGATACCCTGGTAGTCCACGCCGTAAACGATGGATGCTAGGTGTAGCGGGTATCAACCCCTGCTGTGCCGAAGTTAACGCGATAAGCATCCCGCCTGGGGAGTACGTTCGCAAG	2	0	0	0	22	0	13	0	11	0	0	0	0	0	7	0	0	0	0	0	0	5	160	12	0	0
fe0daf7a3785512d66b6c7e1fc0e626f	OTU479	d__Bacteria; p__Verrucomicrobiota; c__Verrucomicrobiae; o__Arctic97B-4_marine_group; f__Arctic97B-4_marine_group; g__Arctic97B-4_marine_group; s__uncultured_verrucomicrobium	0.905348	TAATACGGAGGCCCCAAGCGTTGTTCGGATTTACTGGGCGTAAAGCGTGCGTAGGCGGCGAGGTAAGTTTGGCGTGAAAGCCCCGGGCCCAACCCGAGAAATGCGCTGAAAACTACTTCACTAGAGGTGTGGAGGGGAGTCTGGAATTCCTGGTGTAGCAGTGAAATGCGTAGATATCAGGAGGAACATCAGTGGCGAAGGCGAGACTCTGGAAACATTCTGACGCTGAGGTACGAAGGCTAGGGTAGCGAAGAGGATTAGATACCCTCGTAGTCCTAGCAGTAAACGGTGTGCACTTGCTGTGGGGGGATTCGACCCCTTCCGTGGCGAAGCTAACGCATTAAGTGCACCGCCTGGGGAGTACGGCCGCAAG	0	0	0	0	60	24	0	0	0	0	0	0	7	0	0	0	0	0	25	64	51	0	0	0	0	0
76f92ec10aa87309c5049547708a0101	OTU480	d__Bacteria; p__Myxococcota; c__Polyangia	0.996819	TAATACGGAGGGTGCAAACGTTGCTCGGAATCATTGGGCGTAAAGCGCACGTAGGCGGCTACGCAAGCGGGATGTGAAAGCCCCGGGCTCAACCTGGGATGTGCATCCCGAACTGCGTAGCTTGAGTACCAGAGGGGGGCAGAGAATTCCCGGTGTAGAGGTGAAATTCGTAGATATCGGGAGGAATACCAGTGGCGAAGGCGCTGCTCTGGATGGATACTGACGCTGAGGTGCGACAGCGTGGGGAGCGAACAGGATTAGATACCCTGGTAGTCCACGCCGTAAACGATGAGTGCTAGACGGTGGGCGATTGACCCGTTCATTGTCGTAGCTAACGCGTTAAGCACTCCGCCTGGGGAGTACGGCCGCAAGG	0	4	7	150	0	0	0	0	0	0	0	6	0	0	0	0	0	0	0	0	0	0	0	0	0	62
b9cb79568d635b3623f1e37b1b49cafd	OTU481	d__Bacteria; p__Proteobacteria; c__Alphaproteobacteria; o__Rhizobiales; f__Methyloligellaceae; g__uncultured	0.958352	TAATACGGAGGGGGCTAGCGTTGTTCGGAATCACTGGGCGTAAAGCGCACGTAGGCTGACTGGTCAGTTGAGGGTGAAATCCCAAGGCTCAACCTTGGAACTGCCCTCAATACTACCAGTCTCGAGTCCGGGAGAGGTGAGTGGAATTCCTAGTGTAGAGGTGAAATTCGTAGATATTAGGAAGAACACCAGTGGCGAAGGCGGCTCACTGGCCCGGTACTGACGCTGAGGTGCGAAAGCGTGGGGAGCAAACAGGATTAGATACCCTGGTAGTCCACGCCGTAAACGATGAATGCTAGCCGTCGGACGGCATGCCGTTCGGTGGCGCAGCTAACGCATTAAGCATTCCGCCTGGGGAGTACGGTCGCAAGAT	0	0	0	223	0	3	0	0	0	0	0	0	3	0	0	0	0	0	0	0	0	0	0	0	0	0
1dcc4b68d14b2ea7a66eff4fdebf4537	OTU482	d__Bacteria; p__Proteobacteria; c__Alphaproteobacteria; o__Rhizobiales; f__Rhizobiales_Incertae_Sedis; g__Phreatobacter; s__uncultured_Brucella	0.946014	TAATACGAAGGGGGCTAGCGTTGTTCGGAATCACTGGGCGTAAAGCGCACGTAGGCGGACCGTTAAGTCGGAGGTGAAAGCCTGGGGCTCAACCCCAGAACTGCCTTCGATACTGGCGGTCTTGAGTATGGTAGAGGTTGGTGGAACTCCGAGTGTAGAGGTGAAATTCGTAGATATTCGGAAGAACACCAGTGGCGAAGGCGGCCAACTGGACCATTACTGACGCTGAGGTGCGAAAGCGTGGGGAGCAAACAGGATTAGATACCCTGGTAGTCCACGCTGTAAACGATGAGAGCTAGCCGTTGGGGTGCATGCACCTCAGTGGCGCAGCTAACGCGTTAAGCTCTCCGCCTGGGGAGTACGGTCGCAAGAT	0	7	10	188	0	0	0	0	0	0	0	0	0	0	0	0	0	0	0	0	0	0	0	0	0	23
2a4768af29025617d142dbe52e0aed40	OTU483	d__Bacteria; p__Proteobacteria; c__Alphaproteobacteria; o__Rhodospirillales; f__Rhodospirillaceae; g__Caenispirillum	0.999978	TAATACGAAGGGGGCTAGCGTTGTTCGGAATTACTGGGCGTAAAGCGCGCGTAGGCGGTGTGCATAGTCAGGGGTGAAATCCCGGGGCTCAACCTCGGAATTGCCTTTGATACTGGCACGCTTGAATCCGTGAGAGGGTGGTGGAATGACCAGTGTAGAGGTGAAATTCGTAGATATTGGTCGGAACACCAGTGGCGAAGGCGGCCACCTGGCGCGGTATTGACGCTGAGGCGCGAAAGCGTGGGGAGCAAACAGGATTAGATACCCTGGTAGTCCACGCCGTAAACGATGAGTGCTAGCTGTTGGCCTGCTTGCAGGTCAGTGGCGCAGCTAACGCATTAAGCACTCCGCCTGGGGAGTACGGCCGCAAGGT	0	0	4	0	19	135	0	0	0	0	0	0	0	0	0	0	0	0	0	5	7	6	0	0	52	0
9ae7aac0fc5770ce120e4e4652d8fd12	OTU484	d__Bacteria; p__Bdellovibrionota; c__Bdellovibrionia; o__Bdellovibrionales; f__Bdellovibrionaceae; g__OM27_clade	0.961608	TAATACGGAGGGTGCAAGCGTTGTTCGGAATCACTGGGCGTAAAGCGTGTGTAGGCGGCTTTGTAAGTCGGATGTGAAAGCCCTGGGCTTAACCCAGGAACTGCATTCGATACTGCAGAGCTTGAGTATGGGAGAGGGAAGCGGAATTCCTGGTGTAGCGGTGAAATGCGTAGATATCAGGAGGAACACCCGTGGCGAAAGCGGCTTCCTGGCCCATTACTGACGCTGAGACACGAAAGCATGGGGAGCAAACAGGATTAGATACCCTGGTAGTCCATGCCGTAAACGATGAGTGCTAGGTGTTGGAGGTGTTGACCCCTTCAGTGCCGACGCTAACGCATTAAGCACTCCGCCTGGGGAGTACGGTCGCAAG	0	0	0	0	0	22	0	0	0	0	0	0	0	0	0	0	0	0	0	0	206	0	0	0	0	0
3fb379faa6dea0aa6e74e2ada42c67fb	OTU485	d__Bacteria; p__Proteobacteria; c__Gammaproteobacteria; o__Acidithiobacillales; f__Acidithiobacillaceae; g__KCM-B-112	0.925508	TAATACGGAGGGTGCAAGCGTTAATCGGAATTACTGGGCGTAAAGCGCACGTAGGCGGGTGACTAAGTCGGATGTGAAATCCCCGGGCTTAACCTGGGAACTGCGTCCGATACTGGTCGCCTAGAGTATGGAAGAGGGAAGCGGAATTCCAGGTGTAGCGGTGAAATGCGTAGATATCTGGAGGAACATCAGTGGCGAAGGCGGCTTCCTGGTCCAATACTGACGCTGAGGTGCGAAAGCGTGGGGAGCAAACAGGATTAGATACCCTGGTAGTCCACGCCCTAAACGATGAGAACTAGTTGTTGGAAGGGTCTGCCTTTCAGTGACGCAGCTAACGCGTTAAGTTCTCCGCCTGGGGAGTACGGCCGCAAGG	0	0	0	0	0	0	0	0	0	0	0	0	0	0	0	0	0	0	0	0	0	0	21	0	0	206
4cfc49f4d7c46c0da8356622ee21a1b0	OTU486	d__Bacteria; p__Planctomycetota; c__Pla3_lineage; o__Pla3_lineage; f__Pla3_lineage; g__Pla3_lineage; s__uncultured_Planctomycetaceae	0.919477	TAATACGAATGCTGCAAGCGTAGTTCGGAATCACTGGGCATAAAGAGCACGTAGGCGGCCTATTAAGTCAGCTGTGAAATCCCTCGGCTTAACCGAGGAACTGCAGCTGATACTGATAGGCTTGAGTACGGGAGGGGAGAGCGGAATTCCTGGTGGAGCGGTGATATGCGTAGAGATCAGGAGGAACGCCGGTGGCGAAAGCGGCTCTCTGGACCGTTACTGACGCTGAGGTGCGAAAGCTAGGGGAGCGAACAGGATTAGATACCCTGGTAGTCCTAGCCGTAAACGATGGGTACTAAGTGGGGGGACTCCCAAGGTCTCCCTGCCGGAGCTAATGTGTTAAGTACCCCGCCTGGGGAGTATGGTCGCAAGG	0	4	34	105	0	0	0	0	0	0	0	0	0	0	0	0	0	0	0	0	81	0	0	0	0	3
a650bd7852058c6cf99c0e5f6d325517	OTU487	d__Bacteria; p__Proteobacteria; c__Gammaproteobacteria	0.990113	TAATACGGAGGGTGCAAGCGTTAATCGGAATTACTGGGCGTAAAGGGTACGTAGGCGGTTTCTTAAGTCGGATGTGAAAGCCCTGGGCTTAACCTGGGAACTGCATTCGATACTGGGGAACTTGAATCTGACAGAGGCTGGTGGAATTTCCGGTGTAGCGGTGAAATGCGTAGATATCGGAAGGAACATTAGTGGCGAAGGCGGCCAGCTGGGTCAAGATTGACGCTGAGGTACGAAAGCGTGGGGAGCAAACAGGATTAGATACCCTGGTAGTCCACGCCCTAAACGATGAACACTAGACGTTGGATCCGCTTAAGGATTTAGTGTCGAAGCTAACGCGTTAAGTGTTCCGCCTGGGGAGTACGGCCGCAAG	3	8	0	0	0	0	39	29	20	5	0	0	54	13	14	6	0	7	0	0	0	0	0	29	0	0
b8c3fca9f2813dd0bd713f658636c0c4	OTU488	d__Bacteria; p__AncK6; c__AncK6; o__AncK6; f__AncK6; g__AncK6; s__hydrothermal_vent	0.980106	TAATACGGGGGGAGCGAGCGTTGTTCGGATTTATTGGGCGTAAAGGGCGTACAGGCGGTAGTGTAAGTCAGATGTGAAATGCCTCGGCTCAACCGGGGATCTGCATTTGATACTGCATTACTTGAGTACAGGAGAGGAGAGCGGAATTCTAGGTGTAGCGGTGGAATGTGTAGATATCTGGAAGAACACCAGTGGCGAAGGCGGCTCTCTGGCCTGATACTGACGCTGACGCGCGAAAGCTAGGGGAGCAAACAGGATTAGATACCCTGGTAGTCCTAGCTGTAAACGTTGGGCACTAGGTGTTGGGGGTATCGACCCCCTCAGTGCCGAAGCTAACGCATTAAGTGCCCCGCCTGGGGAGTACGGCCGCAAG	0	0	0	0	45	0	0	0	0	0	0	0	14	0	10	0	0	0	137	21	0	0	0	0	0	0
245abbe8dcc9147b7a1d80679485929a	OTU489	d__Bacteria; p__Verrucomicrobiota; c__Kiritimatiellae; o__Kiritimatiellales; f__Kiritimatiellaceae; g__R76-B128	1	TAATACAGAGGTGGCGAACGTTGTTCGGATTTACTGGGCGTAAAGGGTCCGTAGGCGGTCTAGTGTGTCGGATGTGAAAGCTCACAGCTCAACTGTGGAATTGCATTCGAAACTGCTAGACTAGAGTACTGGAGGGGTGAAGGGAACACTTGGTGTAGCGGTGAAATGCGTAGATATCAAGTGGAACACCGGAGGCGAAGGCGCTTCACTGGACAGATACTGACGCTCATGGACGAAAGTTAGGGTAGCGAAAGGGATTAGATACCCCTGTAGTCCTAACCGTAAACGGTGTGCACTAGGCGTGGGAGGCTTTACCCCCTTCCGTGTCTGAGCTAACGCATTAAGTGCACCGCCTGGGGAGTACGGTCGCAAG	105	65	0	0	0	0	0	0	0	0	15	29	0	0	0	0	0	0	6	0	0	3	3	0	0	0
2dc4e192a779ffe7bbb2476e144ef8db	OTU490	d__Bacteria; p__Planctomycetota; c__Planctomycetes; o__Planctomycetales	0.984879	TAATACGAACTGCGCAAACGTTATTCGGAATCACTGGGCTTAAAGGGTGCGTAGGCGGCTTGTCAAGTAGGGTGTGAAATCTCTCGGCTCAACCGAGAAACTGCGCTCTAAACTGACTCGCTTGAGTACGATAGGGGTGTGCGGAACTTCTGGTGGAGCGGTGAAATGTGTTGAGATCAGAAGGAACGCCGGTGGCGAAAGCGGCACACTGGGTCGTAACTGACGCTGAGGCACGAAAGCTAGGGTAGCGAACGGGATTAGATACCCCGGTAGTCCTAGCTGTAAACGATGAGCACTAGACGGGAGAGGGTTCGCCCTTTTCGGTCGCAGCGAAAGCGTTAAGTGCTCCGCCTGGGGAGTATGGTCGCAAGGC	0	0	0	0	5	15	0	0	0	2	0	0	0	0	0	0	0	0	0	0	200	0	0	4	0	0
48c546a0c4e1f42739b3154da1a95a4f	OTU491	d__Bacteria; p__Bacteroidota; c__Bacteroidia; o__Flavobacteriales; f__Flavobacteriaceae; g__Muricauda	0.998311	TAATACGGAGGGTCCGAGCGTTATCCGGAATCATTGGGTTTAAAGGGTCCGTAGGCGGGCCCATAAGTCAGGGGTGAAAGGCCACGGCTCAACCGTGGGACTGCCTTTGATACTGTGGGTCTTGAGTCGTTGTGGGGTTGCCGGAACATGTGGTGTAGCGGTGAAATGCATAGATATCACATAGAACACCGATCGCGAAGGCAGGTGACCAACAACGTACTGACGCTGATGGACGAAAGCGTGGGTAGCGAACGGGATTAGATACCCCGGTAGTCCACGCCGTAAACGATGGACACTAGCTGTGGGGACTTCGGTCTCCGTGGCCAAGCGAAAGTGATAAGTGTCCCACCTGGGGAGTACGTTCGCAAGAATG	0	0	6	0	0	0	0	5	0	0	0	0	0	0	0	9	0	0	0	0	0	0	16	0	0	190
c412744347b5411a5491753f11c14f46	OTU492	d__Bacteria; p__Proteobacteria; c__Gammaproteobacteria; o__Xanthomonadales; f__Rhodanobacteraceae; g__Luteibacter	0.791441	TAATACGGAGGGTGCAAGCGTTAATCGGAATTACTGGGCGTAAAGCGTGTGTAGGCGGTTTGTTAAGTCTGTTGTGAAAGCCCCGGGCTCAACCTGGGAATGGCAATGGATACTGGCAAGCTAGAGTGTGATAGAGGATGGTGGAATTCCCGGTGTAGCGGTGAAATGCGTAGAGATCGGGAGGAACATCAGTGGCGAAGGCGGCCATCTGGATCAACACTGACGCTGAGACACGAAAGCGTGGGGAGCAAACAGGATTAGATACCCTGGTAGTCCACGCCCTAAACGATGCGAACTGGATGTTGGTCTCAACTCGGAGATCAGTGTCGAAGCTAACGCGTTAAGTTCGCCGCCTGGGGAGTACGGTCGCAAG	0	0	0	0	0	0	0	0	0	0	0	0	0	3	0	0	0	223	0	0	0	0	0	0	0	0
033a1621e568824241ad35778dcb10cb	OTU493	d__Bacteria; p__Proteobacteria; c__Alphaproteobacteria; o__Rhizobiales; f__Rhizobiaceae; g__Allorhizobium-Neorhizobium-Pararhizobium-Rhizobium	0.995627	TAATACGAAGGGGGCTAGCGTTGTTCGGAATTACTGGGCGTAAAGCGCACGTAGGCGGATATTTAAGTCAGGGGTGAAATCCCAGAGCTCAACTCTGGAACTGCCTTTGATACTGGGTATCTTGAGTATGGAAGAGGTAAGTGGAATTCCGAGTGTAGAGGTGAAATTCGTAGATATTCGGAGGAACACCAGTGGCGAAGGCGGCTTACTGGTCCATTACTGACGCTGAGGTGCGAAAGCGTGGGGAGCAAACAGGATTAGATACCCTGGTAGTCCACGCCGTAAACGATGAATGTTAGCCGTCGGGCAGTATACTGTTCGGTGGCGCAGCTAACGCATTAAACATTCCGCCTGGGGAGTACGGTCGCAAGAT	0	0	0	0	0	0	0	0	0	0	0	0	0	0	0	0	0	141	0	0	0	0	40	0	0	43
108562a32d2fec0e8f9e7866eee53bce	OTU494	d__Bacteria; p__Chloroflexi; c__Anaerolineae	0.996379	TAAAACGTAGGATCCAAGCGTTATCCGGAATTACTGGGCGTAAAGGGTGTGTAGGCGGCTTGGCAAGTCGGGCATGAAAGCTCCTGGCTCAACTAGGAGAGGTTGTTCGATACTGCCAGGCTAGAGGGCAAGAGAGGGAGGTGGAATTCCCGGTGTAGTGGTGAAATGCGTAGATATCGGGAGGAACACCAGTGGCGAAGGCGGCCTCCTGGCTTGCGCCTGACGCTGAGACACGAAAGCGTGGGGAGCGAACGGGATTAGAAACCCCGGTAGTCCACGCTGTAAACGATGTCAACTAGGTGTCGGCGGTCTAGAACCCGTCGGTATCGAAGCTAACGCGTTAAGTTGACCGCCTGGGGACTACGATCGCAAG	0	0	0	0	8	0	0	0	0	0	0	0	0	0	0	0	0	0	21	193	0	0	0	0	0	0
6973025f8257fd2214506d423edbfcb5	OTU495	d__Bacteria; p__Bacteroidota; c__Bacteroidia; o__Sphingobacteriales; f__Lentimicrobiaceae; g__Lentimicrobiaceae; s__uncultured_deep-sea	0.999956	TAATACGGAGGGTCCAAGCGTTATCCGGATTTATTGGGTTTAAAGGGTGTGTAGGCGGAAATATAAGTCAGTGGTGAAATCCTGCAGCTTAACTGCAGAACTGCCGCTGATACTGTGTTTCTTGAGTATAGTTGAAGTGGGCGGAATGTGTCATGTAGCGGTGAAATGCATAGATATGACACAGAACACCGATTGCGAAGGCAGCTCACTAAACTATTACTGACGCTGAGGCACGAAAGCGTGGGTAGCGAACAGGATTAGATACCCTGGTAGTCCACGCCGTAAACGATGATTACTCGATGTTGGCGATACACTGTCAGCGTCCAAGCGAAAGTGTTAAGTAATCCACCTGGGGAGTACGGTCGCAAGATTG	0	0	0	0	21	120	6	0	0	0	0	0	21	0	0	0	0	0	14	0	31	0	0	9	0	0
f0de20a829f1caf293c11617eb23030c	OTU496	d__Bacteria; p__Marinimicrobia_(SAR406_clade); c__Marinimicrobia_(SAR406_clade); o__Marinimicrobia_(SAR406_clade); f__Marinimicrobia_(SAR406_clade); g__Marinimicrobia_(SAR406_clade); s__uncultured_bacterium	0.789966	TAATACGAGGGGGGCAAGCGTTGTCCGGATTTATTGGGCGTAAAGGGCTCGTAGGTGGATTGATCAGTCGAAATTGAAATCCCACGACTTAATCGTGGAACTGGTTTCGATACTGTTAATCTTGAGTGGGATAGAGGTAAGCGGAATTCCTGGTGTAGCGGTGAAATGCGTAGATATCAGGAGGAACACCGACGGCGAAGGCAGCTTACTAGGTCCATACTGACACTGAGGAGCGAAAGCGTGGGTAGCAAACAGGATTAGAGACCCTGGTAGTCCACGCCGTAAACGATGAGTACTTGGTGGTGGGGGATTCGACCCCTTCACTGTCGTAGCTAACGCGTTAAGTACTCCGCCTGGGGACTACGACCGCAAG	0	0	0	0	43	38	0	0	0	0	0	0	0	0	0	0	0	0	55	86	0	0	0	0	0	0
fad4f5d96f238d8a2f2a287a918e414c	OTU497	d__Bacteria; p__Bacteroidota; c__Bacteroidia; o__Chitinophagales; f__Saprospiraceae; g__uncultured	0.864106	TAATACGGAGGGTGCAAGCGTTATCCGGAATCACTGGGTTTAAAGGGTGCGTAGGTGGCATGATAAGTCAGAGGTGAAAGGCTGCAGCTTAACTGTAGAATTGCCTTTGATACTGCCATGCTTGAATTAGGTTGAGGTTAGCAGAATGTGGCGTGTAGCGGTGAAATGCATAGATATGCCATAGAATACCAATTGCGAAGGCAGCTAGCTAGACCTTAATTGACACTGAGGCACGAAAGCGTGGGGAGCGAACAGGATTAGATACCCTGGTAGTCCACGCCCTAAACGATGTTTACTCGACGTGTGAGTCGTAGACTTGCGCGTCCAAGCGAAAGCGTTAAGTAAACCACCTGGGGAGTACGTCGGCAACGAT	0	0	0	0	0	0	0	3	0	4	0	0	0	0	0	12	0	0	0	0	0	0	7	0	0	195
34aeb06d7bd9d9f39c97b165630bfb69	OTU498	d__Bacteria; p__Chloroflexi; c__Dehalococcoidia; o__SAR202_clade; f__SAR202_clade; g__SAR202_clade; s__uncultured_Thermomicrobium	0.919281	TAATACGTAGGAGGCTAGCGTTGTCCGGATTTACTGGGCGTAAAGGGAGCGCAGGTGGCCGAGTTCGTCCGTGGTGCAAGCTCCAGGCCTAACCTGGAGAGGTCTACGGATACTGCTCGGCTTGAGGGCGGTAGAGGAGCACGGAATTCCTGGTGTAGTGGTGAAATGCGTAGATATCAGGAGGAACACCAGTGGCGAAAGCGGTGCTCTGGGCCGTCCCTGACACTCAGGCTCGAAAGCGTGGGGAGCGAACCGGATTAGATACCCGGGTAGTCCACGCCCTAAACGATGAATACTAGATATAGGGGGTATCGACCCCCCCTGTGTCGAAGCTTACGCGTTAAGTATTCCGCCTGGGAACTACGGCCGCAAG	0	0	0	0	7	28	0	0	0	0	0	0	4	0	31	0	0	0	62	88	0	0	0	0	0	0
4651f45287f9efd5b3e31fbabdf549be	OTU499	d__Bacteria; p__Proteobacteria; c__Gammaproteobacteria; o__Burkholderiales; f__Comamonadaceae; g__Schlegelella; s__uncultured_bacterium	0.728621	TAATACGTAGGGTGCGAGCGTTAATCGGAATTACTGGGCGTAAAGCGTGCGCAGGCGGTTGTGCAAGACAGATGTGAAATCCCCGGGCTTAACCTGGGAACTGCATTTGTGACTGCACGGCTGGAGTGCGGCAGAGGGGAGTGGAATTCCGCGTGTAGCAGTGAAATGCGTAGATATGCGGAGGAACACCGATGGCGAAGGCAGCTCCCTGGGCCTGCACTGACGCTCATGCACGAAAGCGTGGGGAGCAAACAGGATTAGATACCCTGGTAGTCCACGCCCTAAACGATGTCAACTGGTTGTTGGTCCTTCACTGGATCAGTAACGTAGCTAACGCGTGAAGTTGACCGCCTGGGGAGTACGGCCGCAAGGT	0	0	0	0	0	0	0	0	0	0	0	0	0	0	0	0	0	215	5	0	0	0	0	0	0	0
4cbbe8fb322a193a86f6c2ac8d1d2b1f	OTU500	d__Bacteria; p__Desulfobacterota; c__Desulfuromonadia; o__PB19; f__PB19; g__PB19; s__uncultured_marine	0.856478	TAATACGGAGAGTGCAAGCGTTGTTCGGAATTATTGGGCGTAAAGCGCATGTAGGCGGCTTAGCAAGTCCACAAGTGAAAGCCCTCGGCTCAACCGAGGAAGTGCTTTGGAAACTGCTAGGCTTGAGTCCTGGAGGGGCAGGTGGAATTCCCGGTGTAGAGGTGAAATTCGTAGATATTGGGAGGAACACCAGTGGCGAAGGCGGCCTGCTGGACAGTGACTGACGCTGAGATGCGAAAGCGCGGGGAGCAAACAGGATTAGATACCCTGGTAGTCCGCGCCGTAAACGATGGGTACTAGTTATCGCGGGTATCGACCCCTGCGGTGACGTCGCTAACGCATTAAGTACCCCGCCTGGGGAGTACGGCCGCAA	4	9	89	0	0	0	0	0	0	0	0	3	0	0	0	0	0	0	0	0	45	0	8	0	0	62
e84a3bb4bd06747410a94eebd5193f09	OTU501	d__Bacteria; p__Cyanobacteria; c__Cyanobacteriia; o__Chloroplast; f__Chloroplast; g__Chloroplast; s__Bigelowiella_natans	0.999449	TAATACGGGGGATGCAAGCGTTATCCGGAATTATTGGGTGTAAAGCGTCTGTAGGTTGCTTACTTAAGTCAGTTGTTAAATTTCAGAACTCAATTTTGATACCAGCAACTGAAACTAATAAGCTAGAGTCAAGTAGAGGTAGAAGGAACTCCGAGTGTAGCGGTGAAATGCGTAGATATTCGGAAGAACACCGATGGCGAAAGCATTCTGCTGGACTTGTACTGACACTGAGAGACGAAAGCGAGGGGAGAGAATGGGATTAGATACCCCAGTATTCCTCGCCGTAAACGATGGATATTAGGTATTAGGTAAAATTATTTAGTACTGAAGCTAACGCGTTAAATATCCCACCTGGGGAGTATGCTCGCAAGAG	20	0	5	195	0	0	0	0	0	0	0	0	0	0	0	0	0	0	0	0	0	0	0	0	0	0
6ad5468148d123f4f3d0d82a5b2c0daf	OTU502	d__Bacteria; p__Planctomycetota; c__Phycisphaerae; o__Phycisphaerales; f__Phycisphaeraceae; g__Phycisphaera; s__uncultured_bacterium	0.85143	TAATACAGAGGGTCCAAGCGTTGATCGGAATCACTGGGCTTAAAGGGTGCGCAGGCGGAAAGACAAGTGCGTTGTGAAATCCCACGGCTCAACCGTGGAACTGCTTCGCAGACTGTCTTTCTTGAGCATGACAGAGGTCGTCGGAACTCTAGGTGGAGCGGTGGAATGCGTAGATATCTAGAGGAACGCCAAATGGGAAGCCAGACGACTGGGTCATTGCTGACGCTCAGGCACGAAAGCGTGGGTAGCGAACGGGATTAGATACCCCGGTAGTCCACGCCCTAAACGATGTACACTAGGTGGCGGAAGCTTTGACGCTATCGCCGCCGAAGCCAAAGTGTTAAGTGTACCGCCTGGGGAGTACGGTCGCAAG	0	0	0	219	0	0	0	0	0	0	0	0	0	0	0	0	0	0	0	0	0	0	0	0	0	0
6f7e0b40f2156afa768844a04cb11b9b	OTU503	d__Archaea; p__Thermoplasmatota; c__Thermoplasmata; o__Thermoplasmata; f__Thermoplasmata; g__Marine_Group_III; s__uncultured_marine	0.996799	TAACACCGGCATCTCGAGTGGTATCCACTTTTATTGGGTCTAAAGCGTCCGTAGCTGGTTTAGTAAATTCCTGGGTAAATCGTACCGCTTAACGGTGCGGATTCTGGGGACACTACTAGACTTGGGACCGGGGGAGGTCGGAAGTACTTGTGGGGTAGCGGTGAAATGTTGTAATCCTACAGGGACTACCAGTGGCGAAGGCGTCCGACCAAAACGGCTCCGACAGTGAGGGACGAAACCCTGGGGCGCAAACGGGATTAGATACCCCGGTAGTCCAGGGCGTAAACGCTGCAGACTTGGTGTTGGAGACTCTATGTGAGTGTTCAGTGCCGTAGCGAAGGTGTTAAGTCTGCCACCTGGGGAGTACGATCGC	0	0	0	0	62	0	10	0	7	0	0	0	0	0	6	0	0	0	63	5	66	0	0	0	0	0
7da5eac0de6eaeab85d8f88978a82ea0	OTU504	d__Bacteria; p__Planctomycetota; c__OM190; o__OM190; f__OM190; g__OM190; s__uncultured_planctomycete	0.741434	TAAGACGGAGGGTGCAAGCGTTACTCGGAATTACTGGGCGTAAAGGGTCCGTAGGCGGCATGGAAAGTTGGATGTGAAATCCCTCGGCTTAACCGAGGAACTGCGTCCAAAACTTCCAAGCTTGAGGATGGTAGGGGACAGTGGAACTTCAGGTGGAGCGGTGAAATGCGTAGATATCTGAAGGAACTCCGGTGGCGAAAGCGACTGTCTGGGCCATTCCTGACGCTGAGGGACGAAAGCCAGGGGAGCGAACGGGATTAGATACCCCGGTAGTCCTGGCCGTAAACGATGGGCACTAGGTTAGGGAGTCTTTGGACCTCCTTTCCGTAGCTAACGCGTTAAGTGCCCCGCCTGGGGAGTATGCGCGCAAGCG	0	0	0	0	0	0	2	0	5	0	0	0	0	0	0	0	0	0	0	0	210	0	0	2	0	0
bb85286546337b33a943800171f49f17	OTU505	d__Bacteria; p__Bdellovibrionota; c__Bdellovibrionia; o__Bacteriovoracales; f__Bacteriovoracaceae; g__uncultured; s__marine_metagenome	0.976705	TAATACGAAGGGTGCAAGCGTTGTTCGGATTTATTGGGCGTAAAGCGTACGCAGGCGGATAGGTAAGTCAGATGTGAAATCCCAGAGCTCAACTTTGGAACTGCGTCTGAAACTGCTTGTCTAGAGTCTTAGAGGGGGAAGGGGAATTTCGCATGTAGGGGTAAAATCCGTAGAGATGCGAAGGAACACCTGGAGTGAAGACGCCTTCCTGGAAAAGTACTGACGCTGAGGTACGAAAGCGTGGGGAGCAAACAGGATTAGATACCCTGGTAGTCCACGCCGTAAACGATGAGAACTAGACGTTGTGGGAGTTGACCCTTGCAGCGTCGTAGCTAACGCGTTAAGTTCTCCGCCTGGGAAGTACGGTCGCAAG	4	4	9	157	0	0	4	0	0	0	0	0	22	10	0	0	2	0	0	0	0	0	0	7	0	0
e8509ed3c173a2391e965ad21ea4f70d	OTU506	d__Bacteria; p__Proteobacteria; c__Alphaproteobacteria; o__Rhizobiales; f__Devosiaceae; g__Pelagibacterium	0.999673	TAATACGAAGGGGGCTAGCGTTGTTCGGAATTACTGGGCGTAAAGCGCACGTAGGCGGATATTTAAGTCAGGGGTGAAATCCCGGAGCTCAACTCCGGAACTGCCTTTGATACTGGATATCTAGAGACCGAGAGAGGTAAGTGGAACTCCTAGTGTAGAGGTGGAATTCGTAGATATTAGGAAGAACACCAGTGGCGAAGGCGGCTTACTGGCTCGGAACTGACGCTGAGGTGCGAAAGCGTGGGGAGCAAACAGGATTAGATACCCTGGTAGTCCACGCCGTAAACTATGAGAGCTAGCCGTTGGGGTGTTTACACTTCAGTGGCGCAGCTAACGCATTAAGCTCTCCGCCTGGGGAGTACGGTCGCAAGAT	0	0	0	0	0	0	0	0	0	0	0	0	0	0	0	0	0	0	0	13	0	0	45	2	0	159
58075ac1c9d3b9e05d2226a06a7f8796	OTU507	d__Bacteria; p__Planctomycetota; c__OM190; o__OM190; f__OM190; g__OM190; s__marine_metagenome	0.924206	TAATACAGAGAGTGCGAACGTTGTTCGGAATTACTGGGCTTAAAGAGTACGTAGGCGGCATGACAAGTGTTAGGTGAAATCCCACGGCTTACCCGTGGAACTGCCTAGCAAACTGTCAAGCTAGAGTGTGGTAGGGGAGAACAGAACTCATGGTGGAGCGGTGAAATGCGTAGATATCATGAGGAATACCGGTGGCGAAGGCGGTTCTCTGGTCCACAACTGACGCTGAGGTACGAAAGCTAGGGTAGCGAACGGGATTAGATACCCCGGTAGTCCTAGCCGTAAACGATGGGCACTAGCTTGGGGCCTCCCTGTGTGGTTCCAGGTGAAGCAAAAGTAATAAGTGCCCCGCCTGGGGAGTATGGTCGCAAGG	0	0	0	0	18	6	3	7	2	0	0	0	0	0	0	0	0	0	28	0	151	0	3	0	0	0
7453f06c3d1ce9866dc9cfd11e829e78	OTU508	d__Bacteria; p__Bacteroidota; c__Bacteroidia; o__Cytophagales; f__Hymenobacteraceae; g__Hymenobacter	1	TAATACGGAGGGTGCAAGCGTTGTCCGGATTTATTGGGTTTAAAGGGTGCGTAGGCGGCCCGTTAAGTCCGGGGTGAAAGCCTCTTGCTCAACAAGAGAACTGCCCTGGATACTGGCGGGCTTGAGTCCAGACGAGGTTGGCGGAATGGATGGTGTAGCGGTGAAATGCATAGATACCATCCAGAACCCCGATTGCGAAGGCAGCTGACTAGGCTGGTACTGACGCTGAGGCACGAAAGCGTGGGGAGCGAACAGGATTAGATACCCTGGTAGTCCACGCCGTAAACGATGGATACTCGCTGGTGGCGATAGACAGTCACTGGCTTAGGGAAACCGGTAAGTATCCCACCTGGGGAGTACGCTCGCAAGAGTG	0	0	0	0	0	0	0	0	0	0	0	0	0	0	0	0	0	218	0	0	0	0	0	0	0	0
4f201363511c05873b5dd6087186055b	OTU509	d__Bacteria; p__Proteobacteria; c__Alphaproteobacteria; o__Rhodobacterales; f__Rhodobacteraceae	1	TAATACGGAGGGGGTTAGCGTTGTTCGGAATTACTGGGCGTAAAGCGCACGTAGGCGGACTAGTCAGTCAGAGGTGAAATCCCAGGGCTCAACCCTGGAACTGCCTTTGATACTGCTAGTCTTGAGTTCGAGAGAGGTAAGTGGAATTCCGAGTGTAGAGGTGAAATTCGTAGATATTCGGAGGAACACCAGTGGCGAAGGCGGCTTACTGGCTCGATACTGACGCTGAGGTGCGAAAGTGTGGGGAGCAAACAGGATTAGATACCCTGGTAGTCCACACCGTAAACGATGAATGCCAGACGTCGGGTAGCATGCTATTCGGTGTCACACCTAACGGATTAAGCATTCCGCCTGGGGAGTACGGTCGCAAGAT	0	24	15	0	0	0	5	6	10	0	0	41	25	0	19	0	16	0	0	0	0	0	0	14	0	42
a571e6926b11f9daec1dbc608a3a16e2	OTU510	d__Bacteria; p__Planctomycetota; c__Phycisphaerae; o__Phycisphaerales; f__Phycisphaeraceae; g__CL500-3	0.999972	TAATACAGAGGGCCCGAGCGTTAATCGGAATCACTGGGCTTAAAGCGTGCGTAGGCGGATATAAAGGCATCTTGTGAAATCCCTCGGCTCAACCGGGGAATTGCTTGGTGAACCATATATCTTGAGGCAAGTAGGGGCGGTCGGAACGATAGGTGGAGCGGTGAAATGCGTAGATATCTATCGGAACGCCCAAGGTGAAGACAGGCCGCTGGGCTTGTCCTGACGCTGAGGCACGAAAGCGTGGGTAGCGAACGGGATTAGATACCCCGGTAGTCCACGCCGTAAACGATGCGCACTAGGTCGAGGAGGCTTGACGCCCTCTTGGCCGAAGCAAAAGTGTTTAGTGCGCCGCCTGGGGAGTACGGTCGCAAGG	0	0	0	0	2	0	2	3	0	3	0	0	0	0	9	0	0	0	0	7	191	0	0	0	0	0
f4b39b2752bcac4f434cf208b7397c63	OTU511	d__Bacteria; p__Proteobacteria; c__Alphaproteobacteria; o__Defluviicoccales; f__uncultured; g__uncultured; s__uncultured_organism	0.968324	TAATACGGAGGGGGCTAACGTTGTTCGGATTTACTGGGCGTAAAGCGCGCGTAGGCGGTTTGTTAAGTTGGGCGTGAAATCCCGGGGCTCAACCCCGGAACTGCGTTCGAAACTGGCGAGCTAGAGTTCGGGAGAGGGTGGTGGAATTTCCAGTGTAGAGGTGAAATTCGTAGATATTGGAAAGAACACCAGTGGCGAAGGCGACCACCTGGACCGATACTGACGCTGAGGTGCGAAAGCGTGGGGAGCAAACAGGATTAGATACCCTGGTAGTCCACGCCGTAAACGATGAGAGCTAGATGTCGGGCAGCATGCTGTTCGGTGTCGGAGTTAACGCATTAAGCTCTCCGCCTGGGGAGTACGGCCGCAAGGT	0	0	0	0	77	57	13	0	7	0	0	0	9	0	0	0	0	0	54	0	0	0	0	0	0	0
0be8e724de744a208db3bd330967a3f3	OTU512	d__Bacteria; p__Proteobacteria; c__Gammaproteobacteria; o__Legionellales; f__Legionellaceae; g__uncultured; s__uncultured_gamma	0.789887	TAATACGGGGGGTGCAAGCGTTAATCGGAATTACTGGGCGTAAAGCGTGCGTAGGTGGTTATGCAAGTTGGCTGTGAAAGCCCCGGGCTCAACCTGGGATGGTCAGTCAAAACTGCATTACTAGAGTACAATAGAGGGGTGTGGAATTTCCGGTGTAGCGGTGAAATGCGTAGAGATCGGAAGGAACACCAGTGGCGAAGGCGGCACCCTGGATTGATACTGACACTGAGGTACGAAAGCGTGGGGAGCAAACAGGATTAGATACCCTGGTAGTCCACGCCGTAAACGATGTCAACTAGCTGTTGGTTCTTTAGGGAGTCAGTGGCGCAGCTAACGCGATAAGTTGACCGCCTGGGGAGTACGGTCGCAAGAT	0	0	0	0	0	0	71	0	8	0	0	0	81	0	3	0	0	0	0	0	0	0	0	53	0	0
2446ef0d9f6a8b6ff27b232cbe649866	OTU513	d__Bacteria; p__Proteobacteria; c__Alphaproteobacteria; o__Micavibrionales; f__Micavibrionaceae; g__uncultured	0.87261	TAATACGAATGGGGCGAGCGTTGTTCGGAATCACTGGGCGTAAAGCGTATGTAGGCGGAATGGCAAGTCAGAAGTGAAAGCCCGGGGCTCAACCCCGGAATTGCTTTTGAAACTGCCATTCTAGAGTTCTGGAGAGGCAAGGGGAATTCCGAGTGTAGAGGTGAAATTCGCAGATATTCGGAGGAACACCAGTGGCGTAGGCGCCTTGCTGGACAGATACTGACGCTGAGATACGAAAGCGTGGGGAGCAAACAGGATTAGATACCCTGGTAGTCCACGCCGTAAACGATGTGTGCTAGTTGTCAGCCCCTTAGGGGTTGGTGACGCCGCAAACGCATTAAGCACACCGCCTGGGGAGTACGGTCGCAAGATT	17	0	23	0	0	0	28	5	5	0	5	0	13	24	19	30	9	0	0	0	0	0	0	38	0	0
5def01383dc892e693c8ee677f58f179	OTU514	d__Bacteria; p__Proteobacteria; c__Alphaproteobacteria; o__Rhodospirillales; f__Terasakiellaceae; g__Terasakiella	1	TAATACGAAGGGAACTAGCGTTGTTCGGATTTACTGGGCGTAAAGAGCATGTAGGCGGATTGGTCAGTTGGGGGTGAAAGCCCGGAGCTCAACTCCGGAACGGCCTTCAATACTGCCAGTCTAGAGTCTGTAAGGGGGTGGTGGAATTCCGAGTGTAGAGGTGAAATTCGTAGATATTCGGAGGAACACCAGTGGCGAAGGCGACCACCTGGTACAGTACTGACGCTGAGATGCGAAAGCGTGGGGAGCAAACAGGATTAGATACCCTGGTAGTCCACGCCGTAAACGATGAGTGCTAGTTGTCGGGTTGCTTGCAACTCGGTGACGCAGCTAACGCATTAAGCACTCCGCCTGGGGAGTACGGTCGCAAGAT	0	0	0	0	0	15	18	0	7	0	0	0	80	0	30	0	0	0	0	0	0	11	3	0	36	16
d9b5eef4ce99945b698d9a0eb8872aec	OTU515	d__Bacteria; p__Desulfobacterota; c__Desulfuromonadia; o__PB19; f__PB19; g__PB19; s__uncultured_marine	0.938946	CAATACGGAGGGTGCAAGCGTTGTTCGGAATTATTGGGCGTAAAGGGCGCGTAGGCGGGCCATTAAGTCTGATGTGAAATCCCTCGGCTCAACCGAGGACGTGCATTGGAAACTGATGGTCTTGAGTCCTGGAGAGGAAAGCGGAATTCCCAGTGTAGAGGTGAAATTCGTAGATATTGGGAGGAACACCAGTGGCGTAGGCGGCTTTCTGGACAGTGACTGACGCTGAGGTGCGAAAGCGTGGGTAGCAAACAGGATTAGATACCCTGGTAGTCCACGCCGTAAACGATGGGTACTAGTTGGTGCGGGTGTTGACCCCTGCACTGACGCAGCTAACGCATTAAGTACCCCGCCTGGGGAGTACGGCCGCAAG	45	0	106	0	0	0	0	0	0	0	0	0	0	0	0	2	0	0	0	0	49	0	0	0	0	14
ffbab4e8e2bd6aa5fddfe8b563f3625f	OTU516	d__Bacteria; p__Proteobacteria; c__Gammaproteobacteria; o__SAR86_clade; f__SAR86_clade; g__SAR86_clade	0.994793	TAATACGGAGGGTACAAGCGTTAATCGGAATTACTGGGCGTAAAGCGCGCGTAGGCGGCTAAGCAAGTTGGGTGTGAAAGCCCAGGGCTCAACCCTGGAACTGCATTCAAAACTATTTAGCTAGAGTACGAGAGAGGAGAGTAGAATTTCTGGTGTAGCGGTGAAATGCGTAGATATCAGAAGGAATACCAATGGCGAAGGCAGCTCTCTGGATCGTCACTGACGCTAAGGTGCGAAAGCGTGGGTAGCAAACAGGATTAGATACCCTGGTAGTCCACGCCGTAAACGATGAGAACTAGCCGTTGGGAGGGATTAACCTTTCAGTGGCGCAGCTAACGCATTAAGTTCTCCGCCTGGGGACTACGGCCGCAAG	0	0	0	0	58	18	0	0	0	0	0	0	11	0	0	0	0	0	33	87	0	0	0	8	0	0
03ba2a4cf4e7d0c63ef3ebce1e81fe00	OTU517	d__Bacteria; p__Planctomycetota; c__Planctomycetes; o__Pirellulales; f__Pirellulaceae; g__Blastopirellula	0.79644	TAATACGTACCGGACGAACGTTATTCGGAATCACTGGGCTTAAAGAGTGCGTAGGCGGCTTAACAGGTGGGGTGTGAAATCCCACGGCTCAACCGTGGAATTGCGCTCCAAACCGTTAGGCTTGAGGGAGACAGGGGTGAGCGGAACTGATGGTGGAGCGGTGAAATGCGTTGATATCATCAGGAACACCGGTGGCGAAGGCGGCTCACTGGGTCTCTTCTGACGCTGAGGCACGAAAGCTAGGGTAGCGAACGGGATTAGATACCCCGGTAGTCCTAGCTGTAAACGATGAGCACTAGATCGTGGGGACTTCCACATCCTCTCGGTCGTAGCGAAAGTGTTAAGTGCTCCGCCTGGGGAGTATGGTCGCAAG	0	2	0	0	0	0	0	0	0	0	0	2	0	0	0	0	0	0	3	0	207	0	0	0	0	0
d559c386052cf6df99358bf71a431cbf	OTU518	d__Bacteria; p__Acidobacteriota; c__Blastocatellia; o__Blastocatellales; f__Blastocatellaceae; g__Blastocatella	0.990733	TAATACGTAGGGACCAAGCGTTGTTCGGATTTACTGGGCGTAAAGGGCGCGTAGGCGGCGTGTCAAGTCAATTGTGAAATCTCCGGGCTTAACTCGGAACGGTCAATTGATACTGATGTGCTAGAGTACAGAAGGGGCAATCGGAATTCTTGGTGTAGCGGTGAAATGCGTAGATATCAAGAGGAACACCTGAGGTGAAGACGGGTTGCTGGGCTGATACTGACGCTGAGGCGCGAAAGCTAGGGTAGCAAACGGGATTAGATACCCCGGTAGTCCTAGCCCTAAACGATGAATACTTGGTGTCTGGAGTTTTAATTCTCCGGGTGCCGTCGCTAACGTTTTTAGTATTCCGCCTGGGGAGTACGCACGCAAG	0	0	0	0	0	0	0	0	0	0	0	0	0	0	0	0	0	177	37	0	0	0	0	0	0	0
018b4ec5978ef67d2cdf40a8bb8ad3d4	OTU519	d__Bacteria; p__Proteobacteria; c__Alphaproteobacteria; o__SAR11_clade	1	TAATACGAAGGGACCTAGCGTAGTTCGGAATTACTGGGCTTAAAGAGCTCGTAGGTGGCTAGAAAAGTTAGTGGTGAAATCCCAAGGCTTAACCTTGGAACTGCCACTAAAACTTTTTAACTAGAGTGTGGCAGAGGTAAGCGGAATTTCTAGTGTAGAGGTGAAATTCGTAGATATTAGAAAGAACACCAATTGCGAAGGCAGCTTTCTGGACCATTACTGACACTGAGGAGCGAAAGCATGGGTAGCGAAGAGGATTAGATACCCTCGTAGTCCATGCCGTAAACGATGTGTGCTAGACGTTGGAAATTTATTTTTCAGTGTCGCAGCGAAAGCGTTAAGCACACCGCCTGGGGAGTACGACCGCAAGGTT	0	0	0	0	0	0	0	0	0	0	0	0	9	0	43	0	0	0	52	109	0	0	0	0	0	0
1fe7efaeab05efcdc5e9bfb7ad7bc5e2	OTU520	d__Bacteria; p__Proteobacteria; c__Gammaproteobacteria; o__Oceanospirillales; f__Nitrincolaceae; g__Neptunomonas; s__Neptunomonas_sp.	0.945712	TAATACGGAGGGTCCGAGCGTTAATCGGAATTACTGGGCGTAAAGCGCGCGTAGGCGGCTAGGTCAGTCAGATGTGAAAGCCCCGGGCTTAACCTGGGAATTGCATCTGATACTGCTTGGCTAGAGTACAGAAGAGGGTGGTGGAATTTCCTGTGTAGCGGTGAAATGCGTAGATATAGGAAGGAACATCAGTGGCGAAGGCGGCCACCTGGACTGATACTGACGCTGAGGTGCGAAAGCGTGGGGAGCAAACAGGATTAGATACCCTGGTAGTCCACGCCGTAAACGATGTCAACTAGCCGTTGGGGTACTTGATACTTTAGTGGCGCAGCTAACGCGATAAGTTGACCGCCTGGGGAGTACGGTCGCAAGA	0	0	0	0	0	0	0	0	0	0	0	52	0	0	0	0	2	159	0	0	0	0	0	0	0	0
7faaf194ae4de94d80d3ed6ebb22194d	OTU521	d__Bacteria; p__Planctomycetota; c__Phycisphaerae; o__Phycisphaerales; f__Phycisphaeraceae; g__SM1A02; s__uncultured_planctomycete	0.913403	TAATACGGAAGGCCCGAGCGTTAATCGGAATCACTGGGCTTAAAGCGTGCGCAGGCGGACCAGTAGGCATCATGTGAAATCCCACAGCTCAACTGTGGAACTGCATGGTGAACCACTGGTCTCGAGGTAAGTAGGGGTCAGTGGAACTATGGGTGGAGCGGTGAAATGCGTAGATATCCATGGGAACGCCAATGGCGAAGGCAACTGACTGGGCTTATCCTGACGCTCAGGCACGAAAGCGTGGGTAGCGAACGGGATTAGATACCCCGGTAGTCCACGCCGTAAACGATGCACACTAGGTCGGGGAACCTCTCACGGTCTCCCGGCCGAAGTTAAAATGTTAAGTGTGCCGCCTGGGGAGTACGGTCGCAAG	0	0	0	0	0	0	0	15	0	0	0	10	10	20	29	128	0	0	0	0	0	0	0	0	0	0
08ff4f60200d384388a7e47d98c5b2c3	OTU522	d__Bacteria; p__Proteobacteria; c__Alphaproteobacteria; o__Defluviicoccales; f__uncultured; g__uncultured; s__uncultured_Parvibaculum	0.912644	TAATACGGAGGGGGCTAGCGTTGTTCGGAATTACTGGGCGTAAAGCGTGCGTAGGCGGTTTGCTAAGTTGGGCGTGAAAGCCCGGGGCTCAACCCCGGAACTGCGTTCAAAACTGGCAGACTAGAGGCCGGGAGAGGAGAGCGGAATTCCCAGTGTAGAGGTGAAATTCGTAGATATTGGGAAGAACACCAGTGGCGAAGGCGGCTCTCTGGCCCGGTTCTGACGCTGAGGCACGAAAGCGTGGGGAGCGAACAGGATTAGATACCCTGGTAGTCCACGCCGTAAACGATGAGTGCTAGACGTCGGGGGGCTTGCCCTTCGGTGTCGCAGCTAACGCATTAAGCACTCCGCCTGGGGAGTACGGCCGCAAGGT	0	0	0	0	67	34	6	0	0	0	0	0	0	0	6	0	0	0	42	56	0	0	0	0	0	0
468004f74337c951d72b28d1c3080514	OTU523	d__Bacteria; p__Proteobacteria; c__Gammaproteobacteria; o__Ectothiorhodospirales; f__Ectothiorhodospiraceae; g__uncultured; s__uncultured_marine	0.999478	TAATACGGAGGGTGCAAGCGTTAATCGGAATTACTGGGCGTAAAGAGTACGTAGGCGGCTTTGCAAGTCGGGTGTGAAAGCCCTGAGCTTAACTCAGGAACTGCATTCGATACTGCATCGCTAGAGTTTATTAGAGGATAGCGGAATTCCAGGTGTAGCGGTGAAATGCGTAGATATCTGGAGGAACACCAATGGCGAAGGCAGCTATCTGGGATATAACTGACGCTGAGGTACGAAAGCGTGGGGAGCAAACAGGATTAGATACCCTGGTAGTCCACGCCGTAAACGATGAGAACTAGACGTTGGGTATTTATACCTGGTGTCGCAGCTAACGCATTAAGTTCTCCGCCTGGGGAGTACGGCCGCAAGGTTG	56	5	99	0	3	0	0	0	0	0	0	0	0	0	0	0	0	0	0	43	0	5	0	0	0	0
92a7c2884a04fca0be390de9a97782c1	OTU524	d__Bacteria; p__Bacteroidota; c__Bacteroidia; o__Flavobacteriales; f__NS9_marine_group; g__NS9_marine_group; s__uncultured_marine	0.781066	TAATACGGAGGGTGCAAGCGTTATCCGGATTTATTGGGTTTAAAGGGTCCGCAGGCGGGATTCTAAGTCAGTGGTGAAAGCCTACAGCTTAACTGTAGAACTGCCATTGAAACTGGAATTCTTGAGTGTGGTTGAAGTAGACGGAATATGTCATGTAGCGGTGAAATGCATAGATATGACATAGAACACCAATTGCGTAGGCAGTTTACTAAACCATTACTGACGCTCATGGACGAAAGTGTGGGGAGCGAACAGGATTAGATACCCTGGTAGTCCACACCGTAAACTATGATCACTAGATGTTGGCGATATACAGTCAGTGTCTTAGAGAAATCGTTAAGTGATCCACCTGGGGAGTACGTTCGCAAGAATG	0	0	0	0	0	10	0	0	21	0	0	0	13	0	36	0	0	0	42	35	41	0	0	12	0	0
4774b6ce96337bfbf08a97056eaaa2cb	OTU525	d__Bacteria; p__Proteobacteria; c__Alphaproteobacteria; o__Caulobacterales; f__Hyphomonadaceae; g__Oceanicaulis	0.984937	TAATACGGAGGGGGCTAGCGTTGTTCGGAATTACTGGGCGTAAAGCGCGCGTAGGCGGATCAGCCAGTCAGAGGTGAAAGCCCAGGGCTCAACCCTGGAACTGCCTTTGATACTGTTGATCTGGAGTTCGGTAGAGGTGTGTGGAATTCCGAGTGTAGAGGTGAAATTCGTAGATATTCGGAGGAACACCAGAGGCGAAGGCGACACACTGGACCGATACTGACGCTGAGGTGCGAAAGCGTGGGGAGCAAACAGGATTAGATACCCTGGTAGTCCACGCCGTAAACGATGGATGCTAGTTGTCGGGCAGCATGCTGTTCGGTGACGCAGCTAACGCATTAAGCATCCCGCCTGGGGAGTACGGCCGCAAGGT	0	0	45	122	0	0	3	0	0	0	0	0	0	2	0	13	23	0	0	0	0	0	0	0	0	0
45acd61392b1c1860596a25b123247b1	OTU526	d__Bacteria; p__Planctomycetota; c__Planctomycetes; o__Planctomycetales; f__Gimesiaceae; g__Gimesia	1	TAACACGTACTGTGCGAACGTTATTCGGAATCACTGGGCTTAAAGGGTGCGTAGGCGGTTTAGTAAGTAGGGTGTGAAATGCCAGAGCTCAACTTTGGCACGGCGCTCTAAACTGCTAAACTTGAGTGAGATAGGGGTGTACGGAACTTCCGGTGGAGCGGTGAAATGCGTTGATATCGGAAGGAACACCGGTGGCGAAAGCGGTACACTGGGTCTTAACTGACGCTGAGGCACGAAAGCCAGGGTAGCGAACGGGATTAGATACCCCGGTAGTCCTGGCCGTAAACGATGAGTACTAGTTGGGAGGAGCTTCGGCATCTCCGGACGTAGCGAAAGCATTAAGTACTCCGCCTGGGGAGTATGGTCGCAAGGC	0	8	0	0	0	23	5	31	0	0	0	104	0	0	3	5	0	0	0	0	0	0	17	10	0	0
5577d4f188033bf30387281e272500fb	OTU527	d__Bacteria; p__Bdellovibrionota; c__Bdellovibrionia; o__Bdellovibrionales; f__Bdellovibrionaceae; g__OM27_clade	0.999928	TAATACGGAGGGTGCAAGCGTTGCTCGGAATCACTGGGCGTAAAGGGTACGCAGGCGGTGCGTTAAGTCGGATGTGAAAGCCCGGGGCTCAACCCCGGAATTGCATCCGAAACTGGCGCGCTTGAGTACGGGAGAGGGAAGCGGAATTCCTGGTGTAGAGGTGAAATTCGTAGATATCAGGAGGAACACCCGTGGCGAAAGCGGCTTCCTGGCCCGATACTGACGCTCATGTACGAAAGCGTGGGGAGCAAACAGGATTAGATACCCTGGTAGTCCACGCCGTAAACGTTGAATGCTAGCTGCTGGAATAATTACCGTTTCAGTGGCGCCGCTAACGCATTAAGCATTCCGCCTGGGGAGTACGGTCGCAAGA	0	0	0	0	0	0	32	0	0	0	0	0	147	0	8	0	0	0	0	0	0	0	0	19	0	0
29c63a2f8c73a6526f45020a97c254a1	OTU528	d__Bacteria; p__Chloroflexi; c__Dehalococcoidia; o__SAR202_clade; f__SAR202_clade; g__SAR202_clade; s__metagenome	0.999596	TAATACGTAGGTGGCAAATGTTGTCCGGAATCATTGGGCGTAAAGGGTCCGTAGGTGGCATGAAAAGTCTTATGTGAAATCTCTTGGCTCAACCAAGAAACGCCATAAGAAACTTTTATGCTAGAGATCATCAGAGGGAGGTAGAATTCCAGGTGTAGTGGTGAAATGCGTAGATATCTGGAGGAATACCAATGGCGAAAGCAGCCTCCTGGGGTGAATCTGACATTGAGGGACGAAAGCGTGGGTAGCAAACCGGATTAGATACCCGGGTAGTCCATGCCGTAAACGATGAATACTGGGTCTTCGGGGAATCGACCCCCTGTGGACCGAAGCTAACGCGTTAAGTATTCCGCCTGGGGAGTACGGTCGCAAG	140	0	33	0	3	0	0	0	0	0	8	0	0	0	0	0	0	0	8	4	0	9	0	0	0	0
20693f396f8d8845a397b0f671228cbf	OTU529	d__Bacteria; p__Proteobacteria; c__Alphaproteobacteria; o__Thalassobaculales	0.724338	TAATACGGAGGGGGCGAGCGTTGTTCGGAATTACTGGGCGTAAAGGGCGTGTAGGCGGTTTGTTAAGTTAGGCGTGAAAGCCCCGGGCTCAACCTGGGAACTGCGCTTAATACTGGCAGACTTGAGACCGGGAGAGGGTAGTGGAATTTCCAGTGTAGAGGTGAAATTCGTAGATATTGGAAAGAACACCAGTGGCGAAGGCGGCTACCTGGCCCGGATCTGACGCTGAGGCGCGAAAGCGTGGGGAGCAAACAGGATTAGATACCCTGGTAGTCCACGCCGTAAACGATGAATGCTAGACGTCGGGAGACTTGTCTTTCGGTGTCGCCGCTAACGCATTAAGCATTCCGCCTGGGGAGTACGGCCGCAAGGT	37	0	86	0	0	0	0	0	0	0	0	0	0	0	0	0	26	0	0	0	0	11	0	0	41	0
adffcf1c2e072e359efbad73ac8c2660	OTU530	d__Bacteria; p__Verrucomicrobiota; c__Kiritimatiellae; o__WCHB1-41; f__WCHB1-41; g__WCHB1-41; s__uncultured_organism	0.794449	TAATACGAAGGTGGCGAGCGTTGTTCGGATTTACTGGGCGTAAAGGGTGCGTAGGCGGTTTTGTATGTCGGATGTGAAAGCCCACGGCTCACCCGTGGAATTGCATTCGAAACTGCAGGACTTGAGTATCGGAGAGGTAAGTGGAATTCTTGGTGTAGCGGTGAAATGCGTAGATATCAAGAGGAACACCGGTGGCGAAGGCGACTTACTGGACGAATACTGACGCTGAGGCACGAAAGCTAGGTTAGCGAAGAGGATTAGATACCCTCGTAGTCCTAGCCGTAAACGGTGTGCACTTGGTGTAGGAGGATTTATCCCCTTCTGTGCCGGAGCTAACGCGTTAAGTGCACCGCCTGGGGAGTACGGTCGCAAG	0	0	0	0	5	0	0	0	2	0	0	0	0	0	5	0	0	0	16	0	173	0	0	0	0	0
4fbd3df626916756d4f353ca29791ecf	OTU531	d__Bacteria; p__Proteobacteria; c__Alphaproteobacteria; o__SAR11_clade; f__Clade_III; g__Clade_III; s__marine_metagenome	0.938245	TAATACGAAGGGACCTAGCGTAGTTCGGAATTACTGGGCGTAAAGCGCGCGTAGGCGGTTATGTAAGTTAATTGTGAAAGCCCAAAGCTCAACTTTGGAACTGCAATTAAAACTATTTAGCTAGAGTTTGATAGAGGAAAGCGGAATACATAGTGTAGAGGTGAAATTCGTAGATATTATGTAGAACACCAGTTGCGAAGGCGGCTTTCTGGATCATTACTGACGCTGAGGTGCGAAAGTATGGGTAGCGAAGAGGATTAGATACCCTCGTAGTCCATACTGTAAACAATGATTGTTAGATGTAAGAAATTTATTTTTTGTATCACAGCTAACGCGTTAAACAATCCGCCTGGGGAGTACGACCGCAAGGTTA	55	8	98	0	0	0	0	0	0	0	8	0	0	0	0	0	8	0	0	0	0	18	0	0	5	0
599aa17abc6b4083a797a7701535b471	OTU532	d__Bacteria; p__Cyanobacteria; c__Cyanobacteriia; o__Chloroplast; f__Chloroplast; g__Chloroplast	0.997967	TAAGACGGAGGATGCGAGTGTTATCCGGAATTATTGGGCGTAAAGAGTCTGTAGGTTGTTAGTCAAGTCTTTTGTTAAATCTTAAAGCTCAACTTTAAATAGGCAATCGAAACTAGCTAACTAGAGTATAGTAGAGGTAAAGGGAATTTCTAGTGTAGCGGTGAAATGCGTAGATATTAGAAAGAACATCAGTTGCGAAGGCGCTTTACTGGGCTATTACTGACACTAAGAGACGAAAGCTAGGGGAGCGAAAGGGATTAGATACCCCTGTAGTCCTAGCCGTAAACGATGGATACTAGATGTTGCGTATACGTTTTGTATAGGCTGTGTCATAGCTAACGCGTTAAGTATCCCGCCTGGGGAGTACGCTCGC	0	43	0	156	0	0	0	0	0	0	0	0	0	0	0	0	0	0	0	0	0	0	0	0	0	0
833b1639779196c43f5e9e8546f858cd	OTU533	d__Bacteria; p__Bacteroidota; c__Bacteroidia; o__Cytophagales; f__Cyclobacteriaceae; g__uncultured	0.837962	TAATACGGAGGGTGCGAGCGTTGTCCGGAATTATTGGGTTTAAAGGGTGCGTAGGCGGCTAGATAAGTCAGAGGTGAAATCCCAAGGCTCAACCTTGGAACTGCCTTTGATACTGTTTAGCTTGAGTATACTAGAGGTAGGCGGAATTGATGGTGTAGCGGTGAAATGCATAGATATCATCAAGAACTCCGATAGCGAAGGCAGCTTACTGGAGTATAACTGACGCTGAGGCACGAAAGTGTGGGTATCGAACAGGATTAGATACCCTGGTAGTCCACACTGTAAACGATGATCACTCGCTGTATGCGATAAACGGTATGCGGCCAAGCGAAAGCGTTAAGTGATCCACCTGGGGAGTACGCCGGCAACGGTG	0	3	0	0	0	0	4	4	0	0	0	0	12	16	45	37	11	0	0	0	0	2	0	11	0	54
465c8a16e469c401883173dd2018cdd0	OTU534	d__Bacteria; p__Desulfobacterota; c__Desulfuromonadia; o__PB19; f__PB19; g__PB19; s__uncultured_marine	0.973367	TAATACGGAGAGTGCAAGCGTTGTTCGGAATCATTGGGCGTAAAGCGCGTGTAGGCGGTCTAGTAAGTCCGAAGTGAAAGCCCTGGGCCCAACCCAGGAAGTGCTTTGGAAACTACTAGACTTGAGTTCTGGAGGGGCGAGTGGAATTCCCAGTGTAGAGGTGAAATTCGTAGATATTGGGAGGAACACCAGTGGCGAAGGCGACTCGCTGGACAGATACTGACGCTGAGATGCGAAAGCGTGGGGAGCAAACAGGATTAGATACCCTGGTAGTCCACGCCGTAAACGATGGGTACTAGATGTCGCGGGTATCGACCCCTGCGGTGTCGCAGCTAACGCATTAAGTACCCCGCCTGGGGAGTACGGCCGCAAG	0	0	0	0	18	16	4	0	0	0	0	0	0	0	0	0	0	0	22	0	131	0	0	7	0	0
320a7800d2bc672584d05bb787a104a1	OTU535	d__Bacteria; p__Cyanobacteria; c__Cyanobacteriia; o__Chloroplast; f__Chloroplast; g__Chloroplast	0.976373	TAATACGGGGGATGCAAGCGTTATCCGGAATGATTGGGCGTAAAGCGTCTGTAGGTGGTTAGTCTAGTCTACTGTAAAACCTTCAAGCCTAACTTGAATTTAGCAGTAGAAACTCACTAACTTGAGTAGGATAGAGGTAGAGGGAATTCCCGGTGTAGCGGTGAAATGCGTAGATATCGGGAGGAACACCAAGTGTGAAGACACTCTACTGGGTCTTAACTGACACTCAGAGACGAAAGCTAAGGGAGCAAATAGGATTAGATACCCTAGTAGTCTTAGCAGTCAACGATGGAAACTAGATATTAGTTATACCCAATTAATATCTCAGCTAACGCGTTAAGTTTCCCGCCTGGGAAGTACGCTCGCAAGAGTG	0	139	0	0	0	0	0	0	0	0	0	7	0	0	0	0	0	0	0	0	21	0	30	0	0	0
2cc92728a27eb9569eb06f9cd54c6089	OTU536	d__Bacteria; p__Marinimicrobia_(SAR406_clade); c__Marinimicrobia_(SAR406_clade); o__Marinimicrobia_(SAR406_clade); f__Marinimicrobia_(SAR406_clade); g__Marinimicrobia_(SAR406_clade); s__metagenome	0.856635	TAATACTAGGGGGGCAAGCGTTGTCCGGATTTATTGGGCGTAAAGGGTTCGTAGGCTGATTAATAAGTCGAAATTGAAATCCAATGGCTTAACCATTGTCATGGTTTCGATACTGTAAATCTTGAATTATACAGAGGTAAGTGGAATTCCTGGTGTAGCGGTGAAATGCGTAGATATCAGGAGGAACACCAAAGGCGAAGGCAACTTACTGGGTATTAATTGACGCTGAGGAACGAAAGCGTGGGTAGCAAACAGGATTAGAGACCCTGGTAGTCCACGCCGTAAACGATGAGCACTTGGTGGTGGAAGATTCGACCCTTTCACTGTCGGAGTTAACGCGTTAAGTGCTCCGCCTGGGGACTACGGCCGCAAG	3	0	0	0	26	0	0	0	7	0	0	0	0	0	0	0	0	0	16	137	0	0	0	7	0	0
b8f83934037f6654031685f098bafc0a	OTU537	d__Bacteria; p__Proteobacteria; c__Alphaproteobacteria; o__Puniceispirillales; f__SAR116_clade; g__SAR116_clade; s__uncultured_Oceanibaculum	0.79332	TAATACGAAGGGGGCGAGCGTTGTTCGGAATTACTGGGCGTAAAGGGAGCGCAGGCGGTTCATTCAGTTAGGCGTGAAAGCCCCGGGCTCAACCTGGGAACTGCGCTTAATACTGATGAGCTAGAAAACAGGAGAGGGTAGTGGAATTTCCAGTGTAGAGGTGAAATTCGTAGATATTGGAAAGAACACCGGTGGCGAAAGCGGCTACCTGGCCTGGTTTTGACGCTGAGGCTCGAAAGCGTGGGGAGCAAACAGGATTAGATACCCTGGTAGTCCACGCCGTAAACGATGACAGCTAGATGTCGGGGGGTTGCCTCTCGGTGTCGCCGCTAACGCATTAAGCTGTCCGCCTGGGAAGTACGGTCGCAAGATT	83	9	27	0	4	0	0	0	0	0	30	0	0	0	0	0	0	0	0	0	0	34	0	0	9	0
9425edb85c736c551b06f7484d6aca27	OTU538	d__Bacteria; p__Proteobacteria; c__Gammaproteobacteria; o__Burkholderiales; f__Burkholderiaceae; g__Limnobacter; s__uncultured_bacterium	0.851197	TAATACGTAGGGTGCGAGCGTTAATCGGAATTACTGGGCGTAAAGCGTGCGCAGGCGGTTTCGTAAGACAGATGTGAAATCCCCGGGCTTAACCTGGGAACTGCATTTGTGACTGCGAGGCTAGAGTGTGTCAGAGGGAGGTGGAATTCCGCGTGTAGCAGTGAAATGCGTAGAGATGCGGAGGAACACCGATGGCGAAGGCAGCCTCCTGGGATAACACTGACGCTCAGGCACGAAAGCGTGGGGAGCAAACAGGATTAGATACCCTGGTAGTCCACGCCCTAAACGATGTCGACTAGTTGTCGGGCCTTCAGTGGCTTGGTAACGCAGCTAACGCGTGAAGTCGACCGCCTGGGGAGTACGGTCGCAAGAT	0	0	0	0	0	0	0	0	0	0	0	0	0	0	0	0	0	195	0	0	0	0	0	0	0	0
cba2bbe4c980136fbf29b074be4cb0f2	OTU539	d__Bacteria; p__Chloroflexi; c__Anaerolineae; o__SBR1031; f__A4b; g__A4b; s__uncultured_Chloroflexi	0.731986	TAAAACGTAGGAGGCAAGCGTTATCCGGAGTTACTGGGCGTAAAGCGCGTGCAGGCGGATAGTTAAGTTACTCATGAAAGCTCCTGGCTAAACTGGGAGAGGTTGAGTAAAACTGGCTGTCTAGAGTGGATGAGAGGTAAGCAGAATTCCTTGTGTAGTGGTGAAATGCGTAGATATAAGGAAGAATACCAGTGGCGAAGGCGGCTTACTGGCATCCAACTGACGCTCAGACGCGAAAGCATGGGTAGCGAACGGGATTAGAAACCCCGGTAGTCCATGCCGTAAACGATGCACACTAAACGTTTGTAATCCTACGGGGTTATGAGTGTTGAAGCAAACGCGATAAGTGTGCCGCCTGGGGAGTACGGTCGCA	0	13	0	86	0	0	0	7	0	0	0	3	7	66	0	11	0	0	0	0	0	0	0	2	0	0
f975e75b99b2ee8c4dad9d5abc1fe490	OTU540	d__Bacteria; p__Proteobacteria; c__Alphaproteobacteria; o__Micavibrionales; f__Micavibrionaceae; g__uncultured	0.998078	TAATACGAATGGAGCAAGCGTTGTTCGGAATCACTGGGCTTAAAGCGTGCGCAGGCGGATATCCAAGTCAGAAGTGAAATCCCAGGGCTCAACCCTGGAACTGCTTTTGAAACTGGGTATCTAGAATCCGGGAGAGGTCAGTAGAATTCCCAGTGTAGAGGTGAAATTCGCAGATATTGGGAGGAATACCAGTGGCGTAGGCGACTGACTGGACCGGCATTGACGCTCAGGCACGAAAGCATGGGGAGCAAACAGGATTAGATACCCTGGTAGTCCATGCCGTAAACGATGTGTGCTAGTTGTCGGAGTCCTTAGGGCTTCGGTGACGCAGAGAAATCATTAAGCACACCGCCTGGGGAGTACGGCCGCAAGG	0	3	18	0	0	0	22	4	4	0	0	0	44	0	13	0	0	0	50	0	0	0	0	5	8	24
c132a902e0daa81dbab11aa92a8adbc0	OTU541	d__Bacteria; p__NB1-j; c__NB1-j; o__NB1-j; f__NB1-j; g__NB1-j	0.999305	TAATACGGAGGGTGCAAGCGTTGTTCGGAATCATTGGGCGTAAAGCGGGCGTAGGCGGCTTGGTAAGTCAGATGTGAAATCCCAGGGCCCAACCCTGGAACTGCATTTGAAACTGCCTCGCTAGAGTCGCGGTGAGGATGGCGGAATTCCCGGTGTAGGGGTGAAATCCGTAGATATCGGGAGGAACACCAGTGGCGAAGGCGGCCATCTGGACGCTGACTGACGCTGAGGTCCGAAAGCGTGGGGAGCAAACAGGATTAGATACCCTGGTAGTCCACGCCGTAAACGTTGAGTGCTCGTCGTCGCGGGTATTGACCCCTGCGGTGACCAAGCTAACGCAAGAAGCACTCCGCCTGGGGAGTACGGTCGCAAG	0	0	0	0	0	0	0	0	0	0	0	0	0	0	0	0	0	0	0	0	193	0	0	0	0	0
e2665d8b3ec1fd0ed85940f47c51666a	OTU542	d__Bacteria; p__Bacteroidota; c__Bacteroidia; o__Flavobacteriales; f__Flavobacteriaceae; g__Mesonia; s__Salegentibacter_mishustinae	0.990405	TAATACGGAGGATCCGAGCGTTATCCGGAATCATTGGGTTTAAAGGGTCTGTAGGCGGGCTGATAAGTCAGCGGTGAAAGTCTGTCGCTTAACGATAGAATTGCCGTTGATACTGTTGGTCTTGAGTCATTATGAAGTGGTTAGAATGAGTAGTGTAGCGGTGAAATGCATAGATATTACTCAGAATACCGATTGCGAAGGCAGATCACTAATAATGTACTGACGCTGAGGGACGAAAGCGTGGGGAGCGAACAGGATTAGATACCCTGGTAGTCCACGCAGTAAACGATGGTCACTAGCTGTTCGAACCAATTGCGGTTTGAGTGGCTAAGCGAAAGTGATAAGTGACCCACCTGGGGAGTACGTTCGCAAG	0	10	0	176	0	0	0	0	0	0	0	0	7	0	0	0	0	0	0	0	0	0	0	0	0	0
e4c6d1eba3844860a14082f8e4ef1046	OTU543	d__Bacteria; p__Bdellovibrionota; c__Bdellovibrionia; o__Bdellovibrionales; f__Bdellovibrionaceae; g__OM27_clade; s__uncultured_bacterium	0.74564	TAATACGGAGGGTGCAAGCGTTGCTCGGAATCACTGGGCGTAAAGCGTACGCAGGCGGCTTGTCAGGTCGGGTGTGAAATCCCGGGGCTCAACCCCGGAACTGCATCCGAAACCGGCAGGCTTGAGTACGGGAGAGGGGAGTGGAATTCCTGGTGTAGAGGTGAAATTCGTAGATATCAGGAGGAACACCAGTGGCGAAAGCGGCTCCCTGGTCCGATACTGACGCTCATGTACGAAAGCGTGGGGAGCAAACAGGATTAGATACCCTGGTAGTCCACGCCGTAAACGATGAATGCTAGTTGGTGGAGATATTACCTTTTCGCTGACAAAGTTAACGCATTAAGCATTCCGCCTGGGGAGTACGGTCGCAAGA	0	0	0	0	0	0	6	0	0	2	0	0	20	9	96	37	2	0	0	0	0	0	0	0	0	20
f94b53b3fc30c87d4dcc1c3426256cd1	OTU544	d__Bacteria; p__Proteobacteria; c__Alphaproteobacteria; o__Rhodospirillales; f__AEGEAN-169_marine_group; g__AEGEAN-169_marine_group; s__uncultured_bacterium	0.777519	TAATACGGAGGGGGCTAGCGTTGTTCGGAATTACTGGGCGTAAAGCGCGCGTAGGCGGATCAAAAAGTTAGATGTGAAATCCCTAGGCTTAACTTAGGAACTGCATTTAAAACTATTGATCTAGAATTTGGCAGAGGATAATAGAATTTCCAGTGTAGAGGTGAAATTCGTAGATATTGGAAAGAATACCAGTGGCGAAGGCGAATATCTGGACCAAAATTGACGCTGAGGTGCGAAAGCGTGGGTAGCAAACAGGATTAGATACCCTGGTAGTCCACGCAGTAAACGATGAGTGCTAGTCGCCGGGTCTTTAGATTCGGTGTCGTAGCTAACGCATTAAGCACTCCGCCTGGGAAGTACGGTCGCAAGATTA	0	0	0	0	29	73	0	0	6	0	0	0	0	0	0	0	0	0	14	70	0	0	0	0	0	0
e005439bd14e081e178046a34dbcaeef	OTU545	d__Bacteria; p__Bdellovibrionota; c__Bdellovibrionia; o__Bdellovibrionales; f__Bdellovibrionaceae; g__OM27_clade	0.998584	TAATACGGAGGGTGCAAGCGTTGCTCGGAATCACTGGGCGTAAAGCGTACGCAGGCGGTTCAGAAAGTCGGATGTGAAATCCCCGGGCTCAACCCGGGAACTGCATTCGAAACTGCTGAACTTGAGTTCGGAAGAGGGAAGTGGAATTCCAGGTGTAGAGGTGAAATTCGTTGATATCTGGAGGAACACCGGCGGCGAAGGCGGCTTCCTGGTCCGATACTGACGCTCATGTACGAAAGCGTGGGGAGCAAACAGGATTAGATACCCTGGTAGTCCACGCCGTAAACGATGTTTGCTAGGTGTTGGTGGAATTACCCCATCAGTGCCGAAGTTAACGCATTAAGCAAACCGCCTGGGGAGTACGGTCGCAAGA	0	0	0	0	13	38	0	0	0	0	0	0	0	0	25	0	0	0	0	0	115	0	0	0	0	0
b88d72eaa05309ae7befbcd155f7ff48	OTU546	d__Bacteria; p__Proteobacteria; c__Gammaproteobacteria; o__Alteromonadales; f__Moritellaceae; g__Moritella	0.925163	TAATACGGAGGGTGCAAGCGTTAATCGGAATTACTGGGCGTAAAGCGCATGCAGGCGGTTTGTTAAGCGAGATGTGAAAGCCCCGGGCTCAACCTGGGAACTGCATTTCGAACTGGCAAACTAGAGTTCTTGAGAGGGTGGTAGAATTTCAGGTGTAGCGGTGAAATGCGTAGAGATCTGAAGGAATACCAGTGGCGAAGGCGGCCACCTGGCAAGTAACTGACGCTCAGATGCGAAAGCGTGGGTAGCAAACGGGATTAGATACCCCGGTAGTCCACGCCGTAAACGATGTCTACTCGGAGTTTGGTTCCTTGAGAACTGGGCTCTTAAGCTAACGCATTAAGTAGACCGCCTGGGGAGTACGGCCGCAAGG	0	0	0	0	11	43	0	0	2	2	0	0	0	0	0	0	0	0	0	0	132	0	0	0	0	0
3294c7384c8d77f6f7661ee9f8e49c69	OTU547	d__Bacteria; p__Chloroflexi; c__Dehalococcoidia; o__SAR202_clade; f__SAR202_clade; g__SAR202_clade; s__marine_metagenome	0.75709	TAATACGTAGGTGGCAAACGTTATTCGGAATTATTGGGCGTAAAGGGTCCGTAGGCGGCTCAATTAGTCTCATGTGAAATCTCTTGGCTTAACCAAGAAAGGTCATGAGAAACTGTTGGGCTAGAGATCATTAGAGGGAGATGGAATTCCAGGTGTAGTGGTGAAATGCGTAGATATCTGGAGGAACACCAATGGCGAAAGCAGTCTCCTAGGATGTTTCTGACGCTCAGGGACGAAAGCGTGGGTAGCAAACCGGATTAGATACCCGGGTAGTCCACGCCCTAAACGATGAATGCTAGGTTTATAGGGAGTTCGACCCCCTGTGAGTCGAAGCTAACGCGTTAAGCATTCCGCCTGGGGACTACGGCCGCAA	0	0	0	0	14	36	0	0	0	0	0	0	0	0	0	0	0	0	81	53	0	0	0	4	0	0
bfc4830e8d7df164779efb320533c18d	OTU548	d__Bacteria; p__Cyanobacteria; c__Cyanobacteriia; o__Chloroplast; f__Chloroplast; g__Chloroplast	1	TAAGACGGAGGATGCAAGTGTTATCCGGAATCACTGGGCGTAAAGCGTCTGTAGGTGGTTTAATAAGTCAACTGTTAAATCTTGATGGCTCAACTTCAAAATCGCAGTCGAAACTATTAGACTAGAGTATAGGAGAGGTAAAGGGAATTTCCAGTGGAGCGGTGAAATGCGTAGAGATTGGAAAGAACACCGATGGCGAAAGCACTTTACTAGGCTATTACTAACACTCAGAGACGAAAGCTAGGGTAGCAAATGGGATTAGATACCCCAGTAGTCCTAGCTGTAAACGATGGATACTAGATGTTGGACAGATCGACCTGTGCAGTATTAAAGCTAACGCGTTAAGTATCCCGCCTGGGAAGTATGCTCGCAA	0	0	0	0	0	43	0	0	0	0	0	0	0	0	0	0	0	145	0	0	0	0	0	0	0	0
6ac301025048a218ec1a9c176030f967	OTU549	d__Bacteria; p__Actinobacteriota; c__Actinobacteria; o__Micrococcales; f__Micrococcaceae; g__Kocuria	0.938909	TAATACGTAGGGCGCAAGCGTTGTCCGGAATTATTGGGCGTAAAGAGCTCGTAGGCGGTTTGTCGCGTCTGCTGTGAAAGCCCGGGGCTTAACCCCGGGTGTGCAGTGGGTACGGGCAGACTAGAGTGCAGTAGGGGAGACTGGAATTCCTGGTGTAGCGGTGGAATGCGCAGATATCAGGAGGAACACCGATGGCGAAGGCAGGTCTCTGGGCTGTTACTGACGCTGAGGAGCGAAAGCATGGGGAGCGAACAGGATTAGATACCCTGGTAGTCCATGCCGTAAACGTTGGGCACTAGGTGTGGGGGACATTCCACGTTTTCCGCGCCGTAGCTAACGCATTAAGTGCCCCGCCTGGGGAGTACGGCCGCAA	0	0	0	0	0	0	0	0	0	0	0	0	0	0	0	3	0	178	0	6	0	0	0	0	0	0
75259257846f9b7749992a92b098518a	OTU550	d__Bacteria; p__Proteobacteria; c__Gammaproteobacteria; o__Gammaproteobacteria_Incertae_Sedis; f__Unknown_Family; g__uncultured; s__Chromatiales_bacterium	0.832964	TAATACGGAGGGTGCAAGCGTTAATCGGAATTACTGGGCGTAAAGCGTGCGCAGGCGGCCTGCTAAGTCGGATGTGAAAGCCCCGGGCTTAACCTGGGAATTGCATTCGATACTGGCAGGCTAGAGTCTGGTAGAGGTAAGCGGAATTCCGGGTGTAGCGGTGAAATGCGTAGATATCCGGAGGAACATCAGTGGCGAAGGCGGCTTACTGGACCAAGACTGACGCTCAGGCACGAAAGCGTGGGTAGCAAACAGGATTAGATACCCTGGTAGTCCACGCCCTAAACGATGTCAACTAGCCGTTGGGTCCCCTTAATAGGACTTAGTGGCGAAGCTAACGCGTTAAGTTGACCGCCTGGGGAGTACGGCCGCA	14	108	20	0	0	0	11	0	3	0	0	4	3	0	5	0	0	0	0	0	0	0	0	0	0	19
7b61e01057aa9f25ddebc3aa4594ee8b	OTU551	d__Bacteria; p__Proteobacteria; c__Alphaproteobacteria; o__Rhodospirillales; f__Magnetospiraceae; g__uncultured; s__uncultured_Alphaproteobacteria	0.945516	TAATACGGAGGGGGCTAGCGTTGTTCGGAATTACTGGGCGTAAAGCGCACGTAGGCGGTTTATCTAGTTAGGCGTGAAAGCCCCAGGCTCAACCTGGGAACTGCGTTTAATACTGGTAGACTAGAGACCGAGAGAGGATGGCGGAATTCCCAGTGTAGAGGTGAAATTCGTAGATATTGGGAAGAACACCGGTTGCGAAGGCGGCCATCTGGATCGGAACTGACGCTGAGGTGCGAAAGCGTGGGGAGCGAACAGGATTAGATACCCTGGTAGTCCACGCCGTAAACGATGGGTGCTAGTTGTTGGGGCCTCAGGTCTCAGTGACGAAGCTAACGCGTTAAGCACCCCGCCTGGGGAGTACGGTCGCAAGATT	0	0	0	0	39	33	0	0	0	0	0	0	0	0	0	0	0	0	97	0	18	0	0	0	0	0
fbac594b06b103081ac9dda4c6b4eefc	OTU552	d__Bacteria; p__Bacteroidota; c__Bacteroidia; o__Flavobacteriales; f__NS7_marine_group; g__NS7_marine_group	0.999984	TAATACGGAGGGTGCGAGCGTTATCCGGAATTATTGGGTTTAAAGGGTGCGTAGGTGGAAATTTAAGTCAGTGGTGAAATCCTACAGCTTAACTGTAGAATTGCCATTGAAACTGAATTTCTTGAATCTGATTGAAGTAGGCGGAACATGACATGTAGCGGTGAAATGCTTAGATATGTCATAGAACACCGATAGCGAAGGCAGCTTACTAAGTCAGTATTGACGCTAATGCACGAAAGCGTGGGGAGCGAACAGGATTAGATACCCTGGTAGTCCACGCTGTAAACGATGATTACTCGCTATTGGCGATATACTGTCAGTGGCTAAGCGAAAGTGATAAGTAATCCACCTGGGGAGTACGATCGCAAGGTTG	0	0	51	0	3	65	0	0	0	0	0	0	23	0	20	0	0	0	0	0	23	0	0	2	0	0
9a969c211b459164436c63603c8d556c	OTU553	d__Bacteria; p__Proteobacteria; c__Gammaproteobacteria; o__Cellvibrionales; f__Cellvibrionaceae; g__Cellvibrionaceae; s__uncultured_bacterium	0.993935	TAATACGGAGGGTGCAAGCGTTAATCGGAATTACTGGGCGTAAAGCGCGCGTAGGCGGCTATTCAAGCCAGATGTGAAATCCCCGGGCTTAACCTGGGAACTGCATTTGGAACTGGGTAGCTAGAATACAGCAGAGGAGTGTGGAATTTCAGGTGTAGCGGTGAAATGCGTAGAGATCTGAAGGAACATCAGTGGCGAAGGCGACACTCTGGGCTGATATTGACGCTGAGGTGCGAAAGCGTGGGTAGCAAACAGGATTAGATACCCTGGTAGTCCACGCCGTAAACGATGTCTACTAGTTGTTGGTTCCCTTGAGGAATTAGTGACGCAGCTAACGCATTAAGTAGACCGCCTGGGGAGTACGGTCGCAAGA	0	32	0	0	0	0	0	7	6	0	0	0	38	56	17	25	0	0	0	0	0	3	0	0	2	0
3b0a5cdf6051c3c0bb654f98c0784d15	OTU554	d__Bacteria; p__Proteobacteria; c__Gammaproteobacteria; o__Burkholderiales; f__Alcaligenaceae; g__Achromobacter	0.722816	TAATACGTAGGGTGCAAGCGTTAATCGGAATTACTGGGCGTAAAGCGTGCGCAGGCGGTTCGGAAAGAAAGATGTGAAATCCCAGAGCTTAACTTTGGAACTGCATTTTTAACTACCGGGCTAGAGTGTGTCAGAGGGAGGTGGAATTCCGCGTGTAGCAGTGAAATGCGTAGATATGCGGAGGAACACCGATGGCGAAGGCAGCCTCCTGGGATAACACTGACGCTCATGCACGAAAGCGTGGGGAGCAAACAGGATTAGATACCCTGGTAGTCCACGCCCTAAACGATGTCAACTAGCTGTTGGGGCCTTCGGGCCTTGGTAGCGCAGCTAACGCGTGAAGTTGACCGCCTGGGGAGTACGGTCGCAAGAT	0	0	0	0	3	6	0	0	0	0	0	0	0	12	0	0	0	156	0	0	0	0	0	0	0	8
5a4ae6773b4f1c1a1077319678fddadd	OTU555	d__Bacteria; p__Cyanobacteria; c__Cyanobacteriia; o__Chloroplast; f__Chloroplast; g__Chloroplast	1	TAATACGGGGGATGCAAGCGTTATCCGGAATCATTGGGCGTAAAGCGCCTGTAGGTTGTTTAATAAGTCTGTTGTTAAAGACTAAGGCTCAACCTTAGAAAAGCAATGGAAACTACTAGACTAGAGTATGGCAGGGGTAGAGGGAATTTCTAGTGTAGCGGTGAAATGCGTAGATATTAGAAAGAACACCGGTGGCGAAAGCGCTCTACTGGACCATTACTGACACTCAGAGGCGAAAGCTAGGGTAGCAAAAGGGATTAGATACCCCTGTAGTCCTAGCCGTAAACGATGGATACTAGATGTTGTATATTTATTTACAGTGTCCTAGCTAACGCGTTAAGTATCCCGCCTGGGGAGTACGCTCGCAAGGGTG	0	0	0	0	0	0	0	0	0	0	0	0	0	0	0	0	0	0	0	0	185	0	0	0	0	0
f89717d8032bc06d25063dfd51c3da2c	OTU556	d__Bacteria; p__Proteobacteria; c__Gammaproteobacteria; o__Burkholderiales; f__Oxalobacteraceae	0.999254	TAATACGTAGGGTGCAAGCGTTAATCGGAATTACTGGGCGTAAAGCGTGCGCAGGCGGTTGTGCAAGACAGATGTGAAATCCCCGGGCTTAACCTGGGAATTGCATTTGTGACTGCACGGCTAGAGTGTGTCAGAGGGGGGTAGAATTCCACGTGTAGCAGTGAAATGCGTAGAGATGTGGAGGAACACCGATGGCGAAGGCAGCCCCCTGGGTCAAGATTGACGCTCATGCACGAAAGCGTGGGGAGCAAACAGGATTAGATACCCTGGTAGTCCACGCCCTAAACGATGTCTACTAGTTGTCGGGTCTTAATTGACTTGGTAACGCAGCTAACGCGTGAAGTAGACCGCCTGGGGAGTACGGTCGCAAGAT	0	0	0	0	0	0	0	0	0	0	0	0	7	0	0	0	0	164	13	0	0	0	0	0	0	0
1df67451843d34e9910b42855c2a3ce2	OTU557	d__Bacteria; p__Desulfobacterota	0.736697	TAATACGGAGAGTGCAAGCGTTGTTCGGAATTATTGGGCGTAAAGGGCGCGTAGGCGGTTTGCCAAGTCCGATGTGAAAGCCCTCGGCTTAACCGAGGAAGTGCATTGGAAACTGGCAGACTTGAGTACCAGAGAGGGTAGCGGAATTCCCGGTGTAGAGGTGAAATTCGTAGATATCGGGAGGAACACCAGTGGCGAAGGCGGCTACCTGGCTGGATACTGACGCTGAGGCGCGAAAGCGTGGGGAGCAAACAGGATTAGATACCCTGGTAGTCCACGCTGTAAACGATGGGCACTAGATGTAGTGGGTATTGACCCCCACTGTGTCGTAGCTAACGCGATAAGTGCCCCGCCTGGGGACTACGGCCGCAAG	0	0	0	0	3	0	0	0	3	0	0	0	0	0	24	0	0	0	0	0	153	0	0	0	0	0
5ddff96a5e0eeef5b3d1ab604d4c6585	OTU558	d__Bacteria; p__Bacteroidota; c__Bacteroidia; o__Flavobacteriales; f__Flavobacteriaceae; g__Ulvibacter; s__Aureitalea_sp.	0.991611	TAATACGGAGGATGCAAGCGTTATCCGGAATCATTGGGTTTAAAGGGTCCGTAGGCGGGCAGTTAAGTCAGGGGTGAAAGTTTGCGGCTCAACCGTAAAATTGCCTCTGATACTGATTGTCTTGAATTAGTGTGAAGTGGTTAGAATGAGTAGTGTAGCGGTGAAATGCATAGATATTACTCAGAATACCGATTGCGAAGGCAGATCACTAACACTATATTGACGCTGATGGACGAAAGCGTGGGGAGCGAACAGGATTAGATACCCTGGTAGTCCACGCCGTAAACGATGGATACTAGCTGTTCGGACTTCGGTCTGAGTGGCCAAGCGAAAGTGATAAGTATCCCACCTGGGGAGTACGTTCGCAAGAATG	0	77	4	0	0	0	5	15	0	3	0	14	11	33	7	9	0	0	0	0	0	0	0	5	0	0
efb381bf3e3ddf7b60aa95ba83ea3bd0	OTU559	d__Bacteria; p__Hydrogenedentes; c__Hydrogenedentia; o__Hydrogenedentiales; f__Hydrogenedensaceae; g__Hydrogenedensaceae; s__uncultured_bacterium	0.932952	TAATACGGAGGTTGCAAGCGTTGTTCGGAATTACTGGGCGTAAAGGGAGCGCAGGCGGATTGGTCAGTTTGAAGTGAAAGTTCGGGGCTTAACCCCGGATCTGCTTTGAATACTGCCAATCTTGAGTATGTGAGAGGTAAGCGGAATTCCAGGTGTAGCGGTGAAATGCGTAGATATCTGGAGGAACATCGGTGGCGAAAGCGGCTTACTGGCACATTACTGACGCTGAGGCTCGAAAGCGTGGGGAGCGAACGGGATTAGATACCCCGGTAGTCCACGCCGTAAACGTTGTGCACTAGGTGTGGGGGGTATCGACCCCTCCCGTGCCGAAGTTAACGCATTAAGTGCACCGCCTGGGGAGTACGATCGCAAG	0	0	0	0	12	0	0	0	0	0	0	0	0	0	2	0	0	0	34	0	131	0	0	4	0	0
00f9cf952e817b46383f9eefe52d8aa8	OTU560	d__Bacteria; p__Proteobacteria; c__Gammaproteobacteria; o__Salinisphaerales; f__Solimonadaceae; g__Solimonadaceae; s__uncultured_bacterium	0.760353	TAATACAGAGGGTGCAAGCGTTAATCGGATTTACTGGGCGTAAAGCGTGTGTAGGTGGTGATTTAAGTCGGATGTGAAAGCCCCGGGCTTAACCTGGGAACTGCATTCGATACTGGATTGCTAGAGTACGGTAGAGGACGGCGGAACTCCGGGTGTAGCGGTGAAATGCGTAGATATCCGGAAGAACACCGATGGCGAAGGCAACCGTCTGGGCCTGTACTGACACTGAGACACGAAAGCGTGGGGAGCAAACAGGATTAGATACCCTGGTAGTCCACGCCGTAAACGATGAGAACTTGACGTCGGTCTGCCTGGCAGGTCGGTGTCGTAGCTAACGCGATAAGTTCTCCGCCTGGGGAGTACGGCCGCAAGG	7	12	46	0	0	0	0	0	0	0	0	13	3	0	7	34	0	0	29	28	0	0	0	0	2	0
701f4a453a3ef141d7a8af3b53f771fd	OTU561	d__Bacteria; p__Proteobacteria; c__Gammaproteobacteria; o__P0X4b2H11; f__P0X4b2H11; g__P0X4b2H11; s__uncultured_bacterium	0.999472	TAATACAGAGGGTGCAAGCGTTAATCGGAATTACTGGGCGTAAAGCGCGCGTAGGTGGTTTGTTAAGTTGGATGTGAAAGCCCTGGGCTCAACCTGGGAATTGCATCCAAAACTGATAGACTAGAGTATAGTAGAGGAAAGTGGAATTTCCGGTGTAGCGGTGAAATGCGTAGATATCGGAAGGAACACCAGTGGCGAAGGCGGCTTTCTGGACTAATACTGACACTGAGGTGCGAAAGCGTGGGGAGCAAACAGGATTAGATACCCTGGTAGTCCACGCCGTAAACGATGAGAACTAGCTGTTAGGAGAGATTAATCTTTTAGTAGCGAAGCTAACGCGATAAGTTCTCCGCCTGGGGAGTACGGCCGCAAG	0	0	0	0	18	0	0	0	0	0	0	0	0	0	0	0	0	0	16	82	65	0	0	0	0	0
90c1b3511bab0862a5442167ae5b9be6	OTU562	d__Bacteria; p__Planctomycetota; c__Planctomycetes; o__Planctomycetales; f__Rubinisphaeraceae; g__uncultured; s__uncultured_planctomycete	0.717747	TAACACGTACTGTGCGAACGTTATTCGGATTTACTGGGCTTAAAGGGTGCGTAGGCGGTTTATTAAGTCAGATGTGAAATGCCTGAGCTCAACTGAGGCACTGCGTTTGAAACTGATAGACTTGAGTGTTCCAGGGGTATGCGGAACTGCCAGTGGAGCGGTGAAATGCGTTGATATTGGCAGGAACACCAGTGGCGAAGGCGGCATACTGGGGGACAACTGACGCTGAGGCACGAAAGCCAGGGTAGCGAACGGGATTAGATACCCCGGTAGTCCTGGCTGTAAACGATGAGCACTGGGCGGGAGGAAGTTCGCTTTTTCCTGCCGTAGCGAAAGCATTAAGTGCTCCGCCTGGGGAGTATGGTCGCAAGGC	0	4	0	0	0	0	0	0	0	0	0	0	0	0	0	10	0	0	34	18	110	0	2	3	0	0
4eea7e0b7162b9e9301aec319db67d88	OTU563	d__Bacteria; p__Actinobacteriota; c__Acidimicrobiia; o__Microtrichales; f__Microtrichaceae; g__Sva0996_marine_group	0.976199	TAATACGTAGGGCGCAAGCGTTGTCCGGATTTATTGGGCGTAAAGGGCTCGTAGGCGGTTCGGTAAGTCGGGTGTGAAAACTCAGGGCTCAACTCTGAGACGCCACTCGATACTGCCATGACTAGAGTCCGGTAGAGGAGTGCGGAATTCCTGGTGTAGCGGTGAAATGCGCAGATATCAGGAGGAACACCGACAGCGAAGGCAGCACTCTGGGCCGGTACTGACGCTGAGGAGCGAAAGCGTGGGGAGCAAACAGGATTAGATACCCTGGTAGTCCACGCCGTAAACGTTGTGCACTAGGTGTGGGTCCCATCCAACGGGATCCGTGCCGCAGCTAACGCATTAAGTGCACCGCCTGGGGAGTACGGCCGCA	0	0	0	0	42	0	10	0	41	0	0	0	0	0	43	0	0	0	19	16	0	0	0	8	0	0
818eddb136766b01f90690b4cf6b0f62	OTU564	d__Bacteria; p__Bdellovibrionota; c__Bdellovibrionia; o__Bdellovibrionales; f__Bdellovibrionaceae; g__OM27_clade	0.999861	TAATACGGAGGGTGCAAGCGTTGCTCGGAATCACTGGGCGTAAAGCGTACGCAGGCGGCTTGTTAAGTCGGGTGTGAAATCCCTGGGCTCAACCCAGGAACTGCATCCGAAACTGGCAAGCTTGAGTATGGGAGAGGGAAGTGGAATTCCTGGTGTAGAGGTGAAATTCGTTGAGATCAGGAGGAACACCGGCGGCGAAGGCGGCTTCCTGGCCCATTACTGACGCTCATGTACGAAAGCGTGGGGAGCAAACAGGATTAGATACCCTGGTAGTCCACGCCGTAAACGATGTTTGCTAGGTGTTGGTGGTATTTACCCCATCAGTGCCGCAGTTAACGCATTAAGCAAACCGCCTGGGGAGTACGGTCGCAAG	0	0	0	0	6	7	0	0	0	0	0	0	0	0	22	4	0	0	3	0	134	0	0	3	0	0
b81cbd2de8f65dbb7341e694c79857d5	OTU565	d__Bacteria; p__Planctomycetota; c__OM190; o__OM190; f__OM190; g__OM190; s__hydrothermal_vent	0.999998	TAAGACGGAGGGCGCAAGCGTTGTTCGGAATCACTGGGCATAAAGGGCGCGTAGGCGGCCAGTTCAGTCGGATGTGAAATCCCCCGGCCCAACCGGGGAACTGCATTCGATACTGACTGGCTAGAGGATGGTAGGAGCCAATGGAACTCCAGGTGGAACGGTGAAATGTGTAGATATCTGGAGGAACACCGGTGGCGAAAGCGATTGGCTGGGCCATTTCTGACGCTGAGGCGCGAAAGCTAGGGGAGCGAACGGGATTAGATACCCCGGTAGTCCTAGCCGTAAACGATGGGTACTGGGCAATGGACTTACCTATGTGGTTCATTGCTGTAGCTAATGTGTTAAGTACCCCGCCTGGGGAGTACGCTCGCAA	0	0	0	0	0	0	0	0	0	0	0	0	0	0	0	0	0	0	0	0	179	0	0	0	0	0
02e9195e81e67be883bc6aa0ae266308	OTU566	d__Bacteria; p__Hydrogenedentes; c__Hydrogenedentia; o__Hydrogenedentiales; f__Hydrogenedensaceae; g__Hydrogenedensaceae; s__uncultured_bacterium	0.980166	TAATACGGAGGTTGCAAGCGTTGTTCGGAATTACTGGGCGTAAAGGGAGCGCAGGCGGCCTGGCCAGTTTGAAGTGAAAGTTCGGGGCTCAACCCCGGATCTGCTTTGAATACTGCCAGGCTTGAGTACGTGAGAGGTAGGTGGAATTCAGGGTGTAGCGGTGGAATGCGTAGATATCCTGAGGAACATCGATGGCGAAAGCAGCCTACTGGCACGAAACTGACGCTGAGGCTCGAAAGCGTGGGGAGCGAACGGGATTAGATACCCCGGTAGTCCACGCCGTAAACGTTGTGCACTAGGTGTGAGAGGTATCGACCCCTCTCGTGCCGGAGTTAACGCATTAAGTGCACCGCCTGGGGAGTACGATCGCAAG	0	0	0	175	0	0	0	0	0	0	0	0	0	0	0	0	0	0	0	0	0	0	0	3	0	0
08d262ca61a992d60739ba29df87b83b	OTU567	d__Bacteria; p__Bdellovibrionota; c__Bdellovibrionia; o__Bdellovibrionales; f__Bdellovibrionaceae; g__OM27_clade; s__uncultured_delta	0.743958	TAATACGGAGGGTGCAAGCGTTGCTCGGAATCACTGGGCGTAAAGAGAGCGTAGGCGGACAATTAAGTCAGGTGTGAAAGCCCGGAGCTCAACTCCGGAATTGCATCTGAAACTGGTTGTCTAGAGTACAGGAGAGGAGAGTGGAATTCCTGGTGTAGAGGTGAAATTCGCTGATATCAGGAGGAACACCCGTGGCGAAGGCGGCTCTCTGGTCTGATACTGACGCTGAGGCTCGAAAGTGTGGGTAGCAAACAGGATTAGATACCCTGGTAGTCCACAACTGTAAACGATGAATGCTCGACGTGTGTCCCGTTTTGCCGGACGCGTGTCCAAGCTAACGCAATAAGCATTCCGCCTGGGGAGTACGGTCGCA	24	0	126	0	0	0	0	0	0	0	2	0	0	0	0	0	5	0	0	0	0	6	0	0	15	0
5f0eb7da6dff8883b2649f30bb3cd86b	OTU568	d__Bacteria; p__Proteobacteria; c__Gammaproteobacteria; o__SAR86_clade; f__SAR86_clade; g__SAR86_clade; s__metagenome	0.999813	TAATACGGAGGGTCCAAGCGTTAATCGGAATTACTGGGCGTAAAGCGCGCGTAGGCGGTTTGACAAGTTGGGTGTGAAATCCCCGGGCTTAACCTGGGAACTGCATTCAAAACTTTTAAACTGGAGTACGGGAGAGGAGAGTAGAATTCATGGTGTAGCGGTGAAATGCGTAGATATCATGAGGAATACCAATGGCGAAGGCAACTCTCTGGACCGTAACTGACGCTGAGGTGCGAAAGCGTGGGTAGCAAACAGGATTAGATACCCTGGTAGTCCACGCCGTAAACGATGACAACTAGCCGTTGGACTTTCGGGTTCAGTGGCACAGCTAACGCATTAAGTTGTCCGCCTGGGGAGTACGGCCGCAAGGCTA	63	0	13	0	0	0	0	0	0	0	0	0	0	0	0	0	0	0	4	95	0	2	0	0	0	0
bee15ecacbdccde5db440edeadae5050	OTU569	d__Bacteria; p__NB1-j; c__NB1-j; o__NB1-j; f__NB1-j; g__NB1-j; s__uncultured_Gemmatimonadetes	0.909438	TAATACGGAGGGTGCAAGCGTTGTTCGGAATTACTGGGCGTAAAGCGCGTGTAGGCGGTTGGGCAAGTCGAATGTGAAATCCCCGGGCTCAACCCGGGAATTGCATCCGAAACTGCTCGGCTAGAGTCCCGGAGAGGAAGGCAGAATTCCCAGTGTAGGGGTGAAATCCGTAGATATTGGGAGGAATACCAGTGGCGAAGGCGGCCTTCTGGACGGTGACTGACGCTGAGGCGCGAAAGCGTGGGGAGCAAACAGGATTAGATACCCTGGTAGTCCACGCCGTAAACGTTGTGCACTAGGCGTCGGGGGTATTCACCCCTCCGGTGCCGCAGCTAACGCACTAAGTGCACCGCCTGGGGAGTACGGCCGCAAG	0	0	0	0	18	44	0	0	0	0	0	0	0	0	0	0	0	0	0	0	115	0	0	0	0	0
f145f89ccefc9668cc01731f3e775172	OTU570	Unassigned	0.37798	TAATACGAGGGGGTCAAGTGCTATTCGGAATGACTGGGTGTAAAGGGTCTGTAGGCTGTTTGTAGTAATTTATGTGCAAGCCCAAAGCGTTCCTTTGGGAAAATGTAGAGGATCTGCAGACTTGAGTTAGGTAGGAGTTGGTGGAATATTGTCAGGAGGGATGAAATCCTATGATAGACAATGGAAGGCCGAAAGCGAAGGCAACCTTCTATGCCTTAAACTGACGCTAAGAGACGAAAGCGTGGGGAGCAAATGGGATTAGAGACCCCGGTAGTCCACTGCTGTAAACGATGTGCATTAACGATTGTGGTTGAATTTTTATCTTTCTGTGACGTTAAGCTAACGCGCTAAATGCACCACCTGGGGAGTACGA	12	111	0	0	0	0	0	0	0	0	0	13	0	0	0	0	0	0	4	0	0	0	37	0	0	0
fbcbb38cdf52598985d307f587ad9dea	OTU571	d__Bacteria; p__Proteobacteria; c__Alphaproteobacteria; o__Rickettsiales; f__Mitochondria; g__Mitochondria; s__Nitzschia_sp.	0.960205	TAATACGGGAAGGGCAAGCGTTATCCGGCATGACTGGGCGTAAAGAGTCCGTAGACTGTAAAGTAAGTTTTTTGTTAAATTTTAAGGCCTAACCTTAAACCTGCAATTAATACTGCTTTGCTTTGAGTTTAATACAGAAAAGTAGAATTTTATACGACAGGGGTGAAATCCGTAGATATATAAAGGAATGCCAACAGCGAAGGCAACTTTTTGGTATAAACTGACGTTGAGGGACGAAAGCGTGGGTAGCAAACAGGATTAGAGACCCTGGTAGTCCACGCTGTAAATTCTGAGTGCTGTAATTTAATTGTAGTATTTTTATACTACTTAGATTTTCAAGCTAACGCAATAAGCACTCCGCCTGAGGAGTACG	0	0	0	93	0	0	0	0	0	0	0	0	0	0	0	0	0	0	0	0	83	0	0	0	0	0
4d2fa68f69c574bdae8344b16a95ba40	OTU572	d__Bacteria; p__Myxococcota; c__Polyangia; o__Haliangiales; f__Haliangiaceae; g__Haliangium	0.980309	TAATACGGAGGGTGCAAACGTTGCTCGGAATTATTGGGCGTAAAGCGCACGTAGGCGGTTCGATAAGTCGGATGTGAAAGCCCTGGGCTCAACCTAGGAAGTGCATTCGAAACTGTCGAACTTGAGTATGGGAGAGGGTTGCGGAATTCCCGGTGTAGAGGTGAAATTCGTAGATATCGGGAGGAACACCAGAGGCGAAGGCGGCAACCTGGACCAATACTGACGCTGAGGTGCGAAAGCGTGGGGAGCAAACAGGATTAGATACCCTGGTAGTCCACGCCGTAAACGATGAGTGCTAGATGTCGCGGGTATTGACCCCTGCGGTGTCGTAGTTAACGCGTTAAGCACTCCGCCTGGGGAGTACGGCCGCAAG	0	0	0	0	0	0	0	0	0	0	0	0	0	0	0	0	0	0	10	0	148	0	0	0	0	17
08c069b2a3d30051fc035223b59fc7eb	OTU573	d__Bacteria; p__Myxococcota; c__bacteriap25; o__bacteriap25; f__bacteriap25; g__bacteriap25	0.998681	TAAGACGGAGGGTGCAAGCGTTGCTCGGAATTACTGGGCGTAAAGGGTGCGTAGGCGGTCCCTCAAGTCTGGCGTGAAAGCCCAGGGCTCACCCCTGGAAGTGCGTTAGAAACTGAGAGACTTGAGTATCGGAGGGGAGAGTGGAATTCCCGGTGTAGCGGTGAAATGCGTAGATATCGGGAGGAATACCGGTGGCGAAGGCGACTCTCTGGACGATTACTGACGCTGAGGCACGAAAGCGTGGGGAGCAAACAGGATTAGATACCCTGGTAGTCCACGCCGTAAACGATGGGCACTAGGTGTCGGGGGTATCCACTCCCTCGGTGCCGCCGCTAACGCATTAAGTGCCCCGCCTGGGAAGTACGGTCGCAAG	0	0	0	0	34	60	4	0	0	0	0	0	8	0	23	0	0	0	32	6	0	0	0	7	0	0
31b739d48d8ae73be4d1b2718881eae4	OTU574	d__Bacteria; p__Proteobacteria; c__Alphaproteobacteria; o__SAR11_clade; f__Clade_II; g__Clade_II	0.920972	TAATACGAAGGGATCTAGCGTAGTTCGGAATTACTGGGCTTAAAGAGCTCGTAGGTGGTTGAAAAAGTTGGTGGTGAAATCCCAAGGCTCAACCTTGGAACTGCCATCAAAACTTTTTAGCTTGAGTGTGATAGAGGAAAGTGGAATTTCTAGTGTAGAGGTGAAATTCGTAGATATTAGAAAGAACACCAAAAGCGAAGGCAACTTTCTGGATCACTACTGACACTGAGGAGCGAAAGCATGGGTAGCGAAGAGGATTAGATACCCTCGTAGTCCATGCTGTAAACGATGTGTGCTAGACGTTGGAAATTTATTTTTCAGTGTCGCAGCAAAAGCGTTAAGCACACCGCCTGGGGAGTACGACCGCAAGGTT	0	0	59	0	10	0	0	0	0	0	0	0	0	0	0	0	17	0	0	88	0	0	0	0	0	0
585dcef36e9d7dce3bdeb470bb59e9d9	OTU575	d__Bacteria; p__NB1-j; c__NB1-j; o__NB1-j; f__NB1-j; g__NB1-j	0.999718	TAATACGGAGGGCGCAAGCGTTGTTCGGAATCATTGGGCGTAAAGCGCGCGTAGGCGGCTTGGAAAGTCGGGTGTGAAATCCCGGGGCTCAACCCCGGAACTGCACTCGAAACTTCCTAGCTAGAGTCTCGGAGAGGTAGGCGGAATTCCCGGTGTAGAGGTGAAATTCGTAGATATCGGGAGGAACACCAGTGGCGAAGGCGGCCTACTGGACGATGACTGACGCTGAGGTGCGAAAGCGTGGGGAGCAAACAGGATTAGATACCCTGGTAGTCCACGCCGTAAACGTTGGGTGCTAGGTGTCGCGGGTATTGACCCCTGCGGTGCCGACGTTAACGCATTTAGCACCCCGCCTGGGGAGTACGGTCGCAAG	0	0	0	0	0	10	0	0	0	0	0	0	0	0	0	0	0	0	12	0	147	0	0	5	0	0
b29f69307e4ac6397e6212900263b3d5	OTU576	d__Bacteria; p__Bdellovibrionota; c__Bdellovibrionia; o__Bdellovibrionales; f__Bdellovibrionaceae; g__OM27_clade	0.999942	TAATACGGAGGGTGCAAGCGTTGCTCGGAATCACTGGGCGTAAAGCGTCCGCAGGCGGACCGTTAAGTTGGAGGTGAAAGCCCAGGGCTCAACCCTGGAACTGCCTTCAAAACTGGCGGTCTTGAGTACGGGAGAGGGAAGCGGAATTCCTGGTGTAGAGGTGAAATTCGTAGATATCAGGAGGAACACCCGTGGCGAAAGCGGCTTCCTGGCCCGATACTGACGCTCATGGACGAAAGCGTGGGGAGCAAACAGGATTAGATACCCTGGTAGTCCACGCCGTAAACGATGAATGCTAGCTGATGGGACTTCTACCGTTTCATTGGCGTCGCTAACGCTTTAAGCATTCCGCCTGGGAAGTACGGCCGCAAGG	0	0	2	172	0	0	0	0	0	0	0	0	0	0	0	0	0	0	0	0	0	0	0	0	0	0
c94186e4d49e101e6209a4c0e4dbdbec	OTU577	d__Bacteria; p__Cyanobacteria; c__Cyanobacteriia; o__Chloroplast; f__Chloroplast; g__Chloroplast	0.999976	TAAGACGGAGGATGCAAGTGTTATCCGGAATCACTGGGCGTAAAGCGTCTGTAGGTGGTTTAGTAAGTCTATTGTTAAAGCTTGAGGCTCAACTTCAAATCAGCGATGGAAACTGCTAGACTAGAGTGTGGTAGAGGTAAGAGGAATTTCCAGTGGAGCGGTGAAATGCGTAGATATTGGAAAGAACACCGATGGCGAAGGCATCTTACTGGGCCATAACTGACACTCAGAGACGAAAGCTAGGGTAGCAAATGGGATTAGATACCCCAGTAGTCCTAGCAGTAAACGATGGATACTAGATGTTGCCCGTATCAACCCGTGCAGTGTCAAAGCTAACGCGTTAAGTATCCCGCCTGGGAAGTATGCACGCAAG	34	20	34	0	0	0	0	0	0	0	8	0	0	0	0	0	0	0	0	32	41	5	0	0	0	0
25c8eb485d6236994d578ef2116962b8	OTU578	d__Bacteria; p__Actinobacteriota; c__Actinobacteria; o__Propionibacteriales; f__Nocardioidaceae; g__Nocardioides	0.940802	TAATACGTAGGGTGCGAGCGTTGTCCGGAATTATTGGGCGTAAAGGGCTCGTAGGCGGTTTGTCGCGTCGGGAGTGAAAACTCAGGGCTTAACTCTGAGCTTGCTTCCGATACGGGCAGACTAGAGGTATGCAGGGGAGAACGGAATTCCTGGTGTAGCGGTGAAATGCGCAGATATCAGGAGGAACACCGGTGGCGAAGGCGGTTCTCTGGGCATTACCTGACGCTGAGGAGCGAAAGTGTGGGGAGCGAACAGGATTAGATACCCTGGTAGTCCACACCGTAAACGTTGGGCGCTAGGTGTGGGGTCCATTCCACGGATTCCGTGCCGCAGCTAACGCATTAAGCGCCCCGCCTGGGGAGTACGGCCGCAA	0	9	0	0	0	0	0	0	0	0	0	0	0	0	0	0	0	114	0	0	0	0	23	0	0	27
92565622f54eef807cc1904906c4fa87	OTU579	d__Bacteria; p__Nitrospinota; c__Nitrospinia; o__Nitrospinales; f__Nitrospinaceae; g__LS-NOB; s__uncultured_marine	0.870268	TAATACGGAGGGGGCAAGCGTTGTTCGGAATTATTGGGCGTAAAGAGTATGTAGGCGGCTATTTAAGTCAGACGTGCAAGCCCACGGCTCAACCGTGGAATTGCGTTTGAAACTATTTAGCTTGAGTTCAGGAGAGGAAGGCGGAATTCCCAGTGTAGCGGTGAAATGCATTGATATTGGGAAGAACACCTGTGGCGAAGGCGGCCTTCTGGTCTGATACTGACGCTGAGATACGAAAGCCAGGGGAGCGAACGGGATTAGATACCCCGGTAGTCCTGGCCGTAAACGATGGGCACTAGGTGGGGGAGGTATCGATCCCTTCCCTGTCGCAGCTAACGCGTTAAGTGCCCCGCCTGGGGAGTACGGTCGCAAG	0	0	0	0	0	0	0	0	58	0	0	0	0	0	55	0	0	0	8	52	0	0	0	0	0	0
0ca6af7c2e97f0552ad280885dda377c	OTU580	d__Bacteria; p__Chloroflexi; c__Dehalococcoidia; o__SAR202_clade; f__SAR202_clade; g__SAR202_clade	0.993378	TAACACGTAGGGGGCAAGCGTTACCCGGATTTACTGGGCGTAAAGAGCGCGTAGGCGGTTGGACAAGTCTTCTGTGAAATCTCCTGGCTTAACTAGGAGAGGCCAGAGGATACTGTTCGGCTTGAGGACAGCAGAGGAAGACGGAATTCCCGGTGTAGCGGTGAAATGCGTAGATATCGGGAGGAACACCAGTGGCGAAGGCGGTCTTCTGGGCTGTGCCTGACGCTGAGGCGCGAAAGCGTGGGTAGCAAACCGGATTAGATACCCGGGTAGTCCACGCCCTAAACTATGGATGCTGGGTATGGGGGGTATCGACCCCCCCCGTGCCGAAGCTAACGCGTTAAGCATCCCGCCTGGGGAGTACGGCCGCAAG	0	0	0	0	13	41	0	0	0	0	0	0	0	0	16	0	0	0	24	78	0	0	0	0	0	0
16628563539b8e2aacc7dd9c7d1d857c	OTU581	d__Bacteria; p__Actinobacteriota; c__Actinobacteria; o__Frankiales; f__uncultured; g__uncultured	0.999906	TAATACGTAGGGTGCAAGCGTTGTCCGGAATTATTGGGCGTAAAGAGCTCGTAGGCGGTCTGTCGCGTCGGCTGTGAAAACTCGGGGCTCAACCCCGAGCCTGCAGTCGATACGGGCAGACTAGAGTGCTGTAGGGGAGACTGGAATTCCTGGTGTAGCGGTGAAATGCGCAGATATCAGGAGGAACACCGGTGGCGAAGGCGGGTCTCTGGGCAGTAACTGACGCTGAGGAGCGAAAGCGTGGGGAGCGAACAGGATTAGATACCCTGGTAGTCCACGCCGTAAACGGTGGGTGCTAGGTGTGAGCGGTATTCCACGCCGTTCGTGCCGCAGCTAACGCATTAAGCACCCCGCCTGGGGAGTACGGCCGCAA	0	0	0	0	0	0	0	0	0	0	0	0	0	9	0	0	0	150	12	0	0	0	0	0	0	0
3c0ba8e7f48b0d8fec8d1380e244ca5d	OTU582	d__Bacteria	0.999957	TAATACGGAGGGAGCAAGCGTTGTTCGGAATTACTGGGCGTAAAGGGTGCGCAGGTGGCACATCAAGTCGGGCGTGAAAGCCCACGGCTCAACCGTGGAATTGCGTCCGAAACTGATGAGCTTGAGTGCGGGAGAGGGAAGCGGAATTCCAGGTGTAGAGGTGAAATTCGTAGATATCTGGAAGAACACCGGTGGCGAAAGCGGCTTCCTGGCCTAGCACTGACACTGAGGCACGAAAGCTAGGGGAGCGAACAGGATTAGATACCCTGGTAGTCCTAGCCGTAAACGATGGGTACTAGACGTTGGAGGTTCGACGCCTTCAGTGTCGCAGCTAACGCATTAAGTACCCCGCCTGGGGAGTACGATCGCAAGG	0	0	0	0	0	0	0	0	0	0	0	0	0	0	6	9	0	0	10	0	146	0	0	0	0	0
62142523c73aea4057b026eaee20da93	OTU583	d__Bacteria; p__Planctomycetota; c__Phycisphaerae; o__Phycisphaerales; f__Phycisphaeraceae; g__FS140-16B-02_marine_group	0.999985	TAATACGAAGGGCCCGAGCGTTAATCGGAATCACTGGGCTTAAAGCGTGTGTAGGCGGACATGAAGGCGTTTTGTGAAATCCCTCGTCTCAAACGAGGAACTGCAGGGCGAACCATGTGTCTTGAGACAGGTAGGGGTGGTCGGAACGGTAGGTGGAGTGGTGAAATGCGTTGATATCTACCGGAACGCCAAAGGAGAAGTCAGGCCACTGGGCCTGTTCTGACGCTGAGACACGAAAGCGTGGGGAGCGAACGGGATTAGATACCCCGGTAGTCCACGCCGTAAACGATGTGCACTAGGTCGGGGAAGTTCTGACACTCATCCCGGCCGAAGCAAAAGTGTTTAGTGCACCGCCTGGGGAGTACGGTCGCAA	0	0	0	0	7	0	0	0	5	0	0	0	0	0	0	0	0	0	16	0	143	0	0	0	0	0
73dadb0b02ea8695920ac0fc9ad99e2d	OTU584	d__Bacteria; p__Cyanobacteria; c__Cyanobacteriia; o__Cyanobacteriales; f__uncultured; g__uncultured	0.999208	TAATACGGAGGATGCAAGCGTTATCCGGAATTATTGGGCGTAAAGCGTCTGTAGGTGGATATTCAAGTCTGCTGTCAAAGACCGGGGCTTAACCCTGGAAAGGCGGTGGAAACTGAAGATCTAGAGTGCGGTAGGGGCAGAGGGAATTCCCAGTGTAGCGGTGAAATGCGTAGAGATTGGGAAGAACACCGGTGGCGAAAGCGCTCTGCTGGGCCTGCACTGACACTAAGGGACGAAAGCTAGGGGAGCGAATGGGATTAGATACCCCAGTAGTCCTAGCCGTAAACGATGGATACTAGGCGTAGCTGGTATCGACCCCAGCTGTGCCGTAGCTAACGCGTTAAGTATCCCGCCTGGGGAGTACGCTCGCAAG	0	0	0	0	0	0	0	0	0	0	0	0	0	0	0	0	0	171	0	0	0	0	0	0	0	0
7b08cf45f6751d3721b0fbcc70a3663e	OTU585	d__Bacteria; p__Proteobacteria; c__Gammaproteobacteria; o__Enterobacterales; f__Erwiniaceae; g__Pantoea	0.732545	TAATACGGAGGGTGCAAGCGTTAATCGGAATTACTGGGCGTAAAGCGCACGCAGGCGGTCTGTTAAGTCAGATGTGAAATCCCCGGGCTTAACCTGGGAACTGCATTTGAAACTGGCAGGCTTGAGTCTTGTAGAGGGGGGTAGAATTCCAGGTGTAGCGGTGAAATGCGTAGAGATCTGGAGGAATACCGGTGGCGAAGGCGGCCCCCTGGACAAAGACTGACGCTCAGGTGCGAAAGCGTGGGGAGCAAACAGGATTAGATACCCTGGTAGTCCACGCCGTAAACGATGTCGACTTGGAGGTTGTTCCCTTGAGGAGTGGCTTCCGGAGCTAACGCGTTAAGTCGACCGCCTGGGGAGTACGGCCGCAAGG	0	8	4	0	0	0	0	0	0	0	0	0	0	0	0	0	0	0	0	0	0	0	121	0	0	38
e02e65627046e532d3953412de02b6e0	OTU586	d__Bacteria; p__Actinobacteriota; c__Rubrobacteria; o__Rubrobacterales; f__Rubrobacteriaceae; g__Rubrobacter	1	TAATACGTAGGGGGCGAGCGTTGTCCGGAATTATTGGGCGTAAAGAGCGTGTAGGCGGTTCGGTAAGTCTGCCGTGAAAACCCAGGGCTCAACCCTGGGCGTGCGGTGGATACTGCCGGGCTAGAGGGTGGTAGAGGCGAGTGGAATTCCCGGTGTAGCGGTGAAATGCGCAGATATCGGGAGGAACACCAGTAGCGAAGGCGGCTCGCTGGGCCATACCTGACGCTGAGACGCGAAAGCGTGGGGAGCAAACAGGATTAGATACCCTGGTAGTCCACGCCGTAAACGATGAACACTAGGTGTGGGCGGAGTCGAATCTGTCTGTGCCGTAGCCAACGCGATAAGTGTTCCGCCTGGGGAGTACGGCCGCAAG	0	0	0	0	0	0	0	0	0	0	0	0	0	0	0	0	0	171	0	0	0	0	0	0	0	0
152f224f5caaa206d48fd158165c6026	OTU587	d__Bacteria; p__Proteobacteria; c__Alphaproteobacteria; o__Rhodospirillales; f__Magnetospiraceae; g__uncultured; s__uncultured_Rhodospirillaceae	0.837538	TAATACGGAGGGGGCTAGCGTTGTTCGGAATTACTGGGCGTAAAGCGCGCGTAGGCGGTAATCCAAGTCAGGCGTGAAAGCCCCAGGCTCAACCTGGGAACTGCGTTTGATACTGGATAACTAGAGGCCGGGAGAGGGTAGTGGAATTCCCAGTGTAGAGGTGAAATTCGTAGATATTGGGAAGAACACCGGTGGCGAAGGCGGCTACCTGGACCGGACCTGACGCTGAGGTGCGAAAGCGTGGGGAGCGAACAGGATTAGATACCCTGGTAGTCCACGCCGTAAACGATGAGTGCTAGATGTTGGGGGGCTTAGCCCTTCAGTGTCACAGCTAACGCGTTAAGCACTCCGCCTGGGGAGTACGGCCGCAAGG	19	6	125	0	0	0	0	0	0	0	3	0	0	0	0	0	0	0	0	0	0	2	0	0	15	0
dd5e79bc9b402128de8d81586d2bf753	OTU588	d__Bacteria; p__Firmicutes; c__Bacilli; o__Lactobacillales; f__Streptococcaceae; g__Streptococcus	0.999998	TAATACGTAGGTCCCGAGCGTTGTCCGGATTTATTGGGCGTAAAGCGAGCGCAGGCGGTTTGATAAGTCTGAAGTTAAAGGCTGTGGCTCAACCATAGTTCGCTTTGGAAACTGTCAAACTTGAGTGCAGAAGGGGAGAGTGGAATTCCATGTGTAGCGGTGAAATGCGTAGATATATGGAGGAACACCGGTGGCGAAAGCGGCTCTCTGGTCTGTAACTGACGCTGAGGCTCGAAAGCGTGGGGAGCGAACAGGATTAGATACCCTGGTAGTCCACGCCGTAAACGATGAGTGCTAGGTGTTGGATCCTTTCCGGGATTCAGTGCCGCAGCTAACGCATTAAGCACTCCGCCTGGGGAGTACGACCGCAAGG	0	0	0	0	0	0	0	0	0	0	0	0	0	0	0	0	0	150	0	0	0	0	0	0	0	20
e8e97ec40bfd27646a0b0babc7dc78d0	OTU589	d__Bacteria; p__Proteobacteria; c__Alphaproteobacteria; o__Sphingomonadales; f__Sphingomonadaceae	0.999035	TAATACGGAGGGAGCTAGCGTTGTTCGGAATTACTGGGCGTAAAGCGCACGTAGGCGGCTTTGTAAGTTAGAGGTGAAAGCCTGGAGCTCAACTCCAGAACTGCCTTTAAGACTGCATCGCTAGAATCCTGGAGAGGTGAGTGGAATTCCGAGTGTAGAGGTGAAATTCGTAGATATTCGGAAGAACACCAGTGGCGAAGGCGGCTCACTGGACAGGAATTGACGCTGAGGTGCGAAAGCGTGGGGAGCAAACAGGATTAGATACCCTGGTAGTCCACGCCGTAAACGATGATAACTAGCTGCTGGGGTGCATGGCACTTCGGTGGCGCAGCTAACGCATTAAGTTATCCGCCTGGGGAGTACGGTCGCAAGA	0	0	0	0	0	2	0	0	0	0	0	0	0	0	0	0	0	168	0	0	0	0	0	0	0	0
067e83579f2036bb37ca520087cade84	OTU590	d__Bacteria; p__Bacteroidota; c__Bacteroidia; o__Sphingobacteriales; f__KD3-93; g__KD3-93	0.994742	TAATACGGAGGATCCAAGCGTTATCCGGATTCATTGGGTTTAAAGGGTGCGTAGGCGGAATGATAAGTCAGTGGTGAAAGCCTGCAGCTTAACTGCAGAACTGCCATTGATACTGTCAATCTTGAGTATATTTGAAGTGGGCGGAATGTGTCATGTAGCGGTGAAATGCTTAGATATGACACAGAACACCAATTGCGAAGGCAGCTCACTAAACTATAACTGACGCTGAGGCACGAAAGCGTGGGGAGCAAACAGGATTAGATACCCTGGTAGTCCACGCCGTAAACTATGATTACTCGATGTTTGCGATACACTGTAAGCGTCTAAGCGAAAGCGATAAGTAATCCACCTGGGGAGTACGCTCGCAAGAGTG	0	0	0	0	0	5	0	0	0	0	0	0	0	0	0	0	0	0	0	0	164	0	0	0	0	0
5b434d2e261f7b65b7c90fc0dea01811	OTU591	d__Bacteria; p__Planctomycetota; c__OM190; o__OM190; f__OM190; g__OM190; s__uncultured_bacterium	0.745183	TAATACGGAGGGTGCAAACGTTGTTCGGAATTACTGGGCATAAAGAGCTCGTAGGCGGCTGTGCAAGTGTGAGGTGAAATCCCACGGCTCACCCGTGGAACTGCCTTGCAGACTGCACGGCTAGAGGATGGTAGGGGAGAGCGGAACTCCTGGTGGAGCGGTGAAATGCGTAGATATCAGGAGGAACACCGGTGGCGAAGGCGGCTCTCTGGTCCATACCTGACGCTGAGGAGCGAAAGCCAGGGTAGCGAACGGGATTAGATACCCCGGTAGTCCTGGCCGTAAACGATGGGCACTAGCTAGGGGTCTCCCTGTGGGATCCCTGGTGAAGCAAATGTGATAAGTGCCCCGCCTGGGGAGTATGGTCGCAAGG	0	0	0	0	19	11	0	0	0	0	0	0	0	0	4	0	0	0	54	0	81	0	0	0	0	0
613a2a4729e3b352368cbdfcfcdf1473	OTU592	d__Bacteria; p__Proteobacteria; c__Alphaproteobacteria; o__Rhodobacterales; f__Rhodobacteraceae	0.999994	TAATACGGAGGGGGTTAGCGTTGTTCGGAATTACTGGGCGTAAAGCGCACGTAGGCGGACTATTAAGTCAGGGGTGAAATCCCGGGGCTCAACCCCGGAACTGCCTTTGATACTGGTAGTCTAGAGTTCGAGAGAGGTGAGTGGAATTCCGAGTGTAGAGGTGAAATTCGTAGATATTCGGAGGAACACCAGTGGCGAAGGCGGCTCACTGGCTCGATACTGACGCTGAGGTGCGAAAGTGTGGGGAGCAAACAGGATTAGATACCCTGGTAGTCCACACCGTAAACGATGAATGCCAGACGTCGGCGCGCATGCGTGTCGGTGTCACACCTAACGGATTAAGCATTCCGCCTGGGGAGTACGGCCGCAAGGT	0	0	0	0	0	0	0	0	0	0	0	0	0	0	0	14	0	100	0	0	0	0	0	27	0	27
b436f56452fcc542e10ae42124ff60dc	OTU593	d__Bacteria; p__Proteobacteria; c__Alphaproteobacteria; o__SAR11_clade; f__Clade_II; g__Clade_II	0.761502	TAATACGAAGGGACCTAGCGTAGTTCGGAATTACTGGGCTTAAAGAGCACGTAGGTGGTTAAGAAAGTTGGTGGTGAAATCCCAAGGCTTAACCTTGGAACTGCCACTAAAACTTTTTAACTAGAGTAAGATAGAGGTAAGTGGAATTTTTAGTGTAGAGGTGAAATTCGTAGATATTAAAAAGAACACCGATTGCGAAGGCAGCTTTCTGGATCTTTACTGACACTGAGGTGCGAAAGCATGGGTAGCGAAGAGGATTAGATACCCTCGTAGTCCATGCCGTAAACGATGTGTGCTAGATGTTGGGAATTTTATTCTCAGTGTCGCAGCGAAAGCGTTAAGCACACCGCCTGGGGAGTACGACCGCAAGGTT	0	0	0	0	52	56	0	0	9	0	0	0	0	0	0	0	0	0	44	7	0	0	0	0	0	0
ca8a3670dada44d0165534bd6768e764	OTU594	d__Bacteria; p__Proteobacteria; c__Gammaproteobacteria; o__Oceanospirillales; f__Pseudohongiellaceae; g__Pseudohongiella	0.999981	TAATACGGAGGGTGCAAGCGTTAATCGGAATTACTGGGCGTAAAGCGCGCGTAGGCGGTTTGTTAAGTGAGATGTGAAAGCCCAGGGCTCAACCTTGGAACTGCATCTCATACTGGCAGGCTAGAGTACGGTAGAGGGGGGTAGAATTCCACGTGTAGCGGTGAAATGCGTAGAGATGTGGAGGAATACCAGTGGCGAAGGCGGCCCCCTGGATCGATACTGACGCTGAGGTGCGAAAGCGTGGGGAGCAAACAGGATTAGATACCCTGGTAGTCCACGCTGTAAACGATGTCAACTAGCCGTTGGGGATCTTAGTATCTTTAGTGGCGTAGCTAACGCGCTAAGTTGACCGCCTGGGGAGTACGGTCGCAAG	79	22	24	0	0	0	0	0	0	0	0	0	0	0	0	0	0	0	0	18	0	21	0	0	4	0
2da4dbe3a4aae6204ac2b49b99d3cf77	OTU595	d__Bacteria; p__Chloroflexi; c__Dehalococcoidia; o__SAR202_clade; f__SAR202_clade; g__SAR202_clade	0.969967	TAAAACGTAGGGGGCAAGCGTTACCCGGAATTATTGGGCGTAAAGGGCATGTAGGCGGTTTGGTCCGTCGTTGGTGAAAGGCCCCAGCTTAACTGGGGAGCCGCTAACGATACCACCAGACTAGAGGGCAGCAGAGGTGAGTGGAATTCCCGGCGTAGCGTTGATATGCGTAGAGTTCGGGAGGAACACCAGTGGCGAAGGCGACTCACTGGGCTGTCCCTGACGCTAAGGTGCGAAAGCGTGGGGAGCAAACAGGATTAGATACCCTGGTAGTCCACGCCCTAAACGATGGATACTAGGTATGGGGGGTATCGACCCCCTCCGTGCCGGAGCTTACGCGTTAAGTATCCCGCCTGGGGAGTACGGCCGCAAG	0	0	0	0	25	8	0	0	12	0	0	0	3	0	14	0	0	0	94	11	0	0	0	0	0	0
712dd0a1bccac2e9cbce7f20529e33dd	OTU596	d__Bacteria; p__Proteobacteria; c__Alphaproteobacteria; o__Rhizobiales; f__Methyloligellaceae; g__Methyloceanibacter	0.998821	TAATACGGAGGGGGCTAGCGTTGTTCGGAATTACTGGGCGTAAAGCGCGCGTAGGCGGACTTTCAAGTCAGGGGTGAAATCCCGAGGCTCAACCTCGGAACTGCCTCTGATACTGTAAGTCTTGAGTCCGAGAGAGGTGAGTGGAATTCCTAGTGTAGAGGTGAAATTCGTAGATATTAGGAAGAACACCAGTGGCGAAGGCGGCTCACTGGCTCGGTACTGACGCTGAGGCGCGAAAGCGTGGGGAGCAAACAGGATTAGATACCCTGGTAGTCCACGCCGTAAACTATGGATGCTAGCCGTCGGAGAGCATGCTCTTCGGTGGCGCAGCCAACGCATTAAGCATCCCGCCTGGGGAGTACGGTCGCAAGAT	0	15	6	0	0	0	0	0	0	0	0	0	0	0	0	0	0	0	0	24	0	0	11	0	0	111
bd878bbffc15a2945959afbcd03937c9	OTU597	d__Bacteria; p__Planctomycetota; c__Planctomycetes; o__Planctomycetales	0.997322	TAACACGTACTGGGCGAACGTTATTCGGAATCACTGGGCTTAAAGGGTGCGTAGGCGGCTAATCAAGTAGGGTGTGAAATCTCTCGGCTCAACCGAGGAACTGCGCCCTAAACTGCTTAGCTTGAGTGAGATAGGGGTGTGTGGAACTGCTAGTGGAGCGGTGAAATGTGTTGAGATTAGCAGGAACGCCGGTGGCGAAAGCGGCACACTGGGTCTTAACTGACGCTGAGGCACGAAAGCTAGGGTAGCGAACGGGATTAGATACCCCGGTAGTCCTAGCTGTAAACGTTGAGTACTAGTCGGGAGGGGTTTCGACCTTTCCCGACGTAGCGAAAGCATTAAGTACTCCGCCTGGGGAGTATGGTCGCAAGGC	0	0	0	0	9	44	0	0	0	0	0	0	0	0	0	0	0	0	80	0	34	0	0	0	0	0
3fdbdb76e207a8f54f4ec3cc9556157a	OTU598	d__Bacteria; p__Proteobacteria; c__Gammaproteobacteria; o__Ga0077536; f__Ga0077536; g__Ga0077536; s__uncultured_bacterium	0.890845	TAATACGGAGGGTGCAAGCGTTAATCGGAATTACTGGGCGTAAAGCGCGCGTAGGCGACTCAGTCAGTCGGATGTGAAAGCCCTGGGCTCAACCTGGGAATTGCATTCGATACTGCTGAGATAGAGTATGGAAGAGGGAAGTGGAATTCCGGGTGTAGCGGTGAAATGCGTAGATATCCGGAGGAACACCAGTGGCGAAGGCGACTTCCTGGGCCAATACTGACGCTGAGGTGCGAAAGCGTGGGGAGCAAACAGGATTAGATACCCTGGTAGTCCACGCCCTAAACGATGTCAACTAGCCGTTGGGTTCATTTAAGGATTTAGTGGCGCAGCTAACGCGATAAGTTGACCGCCTGGGGAGTACGGCCGCAAG	0	0	0	0	44	79	2	0	0	0	0	0	0	0	0	0	0	0	32	0	0	0	0	8	0	0
3808524146f6cd8f5d61a7fafdc04542	OTU599	d__Bacteria; p__Bacteroidota; c__Rhodothermia; o__Rhodothermales; f__Rhodothermaceae; g__Rubricoccus	0.875374	TAATACGGAGGGTCCAAGCGTTGTCCGGAATCACTGGGTGTAAAGGGTGCGTAGGCGGGCTTGTAAGTCAGGGGTGAAAGCCACCGGCCTAACCGGTGAACTGCCCTTGATACTGCAAGTCTTGAGTCTCGGAGAGGCTACCGGAATTCGTGGTGTAGCGGTGAAATGCGTAAATATCACGAGGAACACCAGATGCGTAGGCGGGTAGCTGGACGAGTACTGACGCTCAGGCACGAAAGCGTGGGGAGCGAACAGGATTAGATACCCTGGTAGTCCACGCTGTAAACGATGGATGCTCGGCGTCACTCCGCTTTAGGAGTGGTGCCCAAGCTAACGCGTTAAGCATCCCACCTGGGGAGTACGACCGCAAGGT	0	0	0	0	0	0	0	7	0	0	0	6	12	18	49	38	0	0	0	0	0	0	0	0	0	34
40c4a755322ee865aeef41158ef7983a	OTU600	d__Archaea; p__Thermoplasmatota; c__Thermoplasmata; o__Marine_Group_II; f__Marine_Group_II; g__Marine_Group_II; s__metagenome	0.989176	TAATACCGGCAGCTCAAGTGGTCGTCGCTTTTATTGGGCCTAAAACGTCCGTAGCCTGTTTGGTAAATCTGTGGGTAAATCAACGAGCTTAACTCGTTGAATTCTGCAGAGACTGCCAGACTAGGGACCGGGAGAGGTATGAGGTACTCTGGGGGTAGGGGTAAAATCCTGTCATCCTCAGAGGACCACCTGTTGCGAAGGCGTCATACTGGAACGGATCCGACGGTCAGGGACGAAGCCTAGGGGCACGAACCGGATTAGATACCCGGGTAGTCCTAGGTGTAAACGCTGTGGATTTGGTGTGTGGGGTCCGCAATGGGCCCCATGTGCCGGAGTGAAGATGTTAAATCCACTGCCTGGGGAGTACGGTCGC	11	0	4	0	0	0	0	0	0	0	96	0	0	0	0	0	0	0	23	0	7	23	0	0	0	0
4e3558ffed3b0a1cab5b8a45af9d49a1	OTU601	d__Bacteria; p__Bacteroidota; c__Bacteroidia; o__Flavobacteriales; f__Cryomorphaceae; g__uncultured	0.938932	TAATACGGAGGGTGCAAGCGTTATCCGGATTTATTGGGTTTAAAGGGTGCGTAGGCGGATTGATAAGTCAGTGGTGAAATCTTCCAGCTCAACTGGGAAACTGCCATTGATACTGTCAATCTTGAATATAGTTGAAGTAGGCGGAATGAGGCATGTAGCGGTGAAATGCATAGATATGCCTCAGAACACCGATTGCGAAGGCAGCTTACTAAGTTAATATTGACGCTGAGGCACGAAAGCGTGGGGAGCGAACAGGATTAGATACCCTGGTAGTCCACGCTGTAAACGATGATTACTAGCTGTTGGCGATACAATGTCAGTGGCCAAGCGAAAGTGATAAGTAATCCACCTGGGGAGTACGTTCGCAAGAATG	0	0	0	0	0	0	4	0	3	0	0	0	102	0	41	0	0	0	0	0	0	0	0	14	0	0
b83470cf64a89685c4f3384cecfa7c85	OTU602	d__Bacteria; p__Proteobacteria; c__Alphaproteobacteria; o__Rhodospirillales; f__Magnetospiraceae; g__uncultured; s__uncultured_bacterium	0.741396	TAATACGGAGGGGGCTAGCGTTGCTCGGAATTACTGGGCGTAAAGCGCACGTAGGCGGCTAATCCAGTTAGGCGTGAAAGGCCTGGGCTTAACCTAGGAACTGCGCTTAATACTGATTGGCTAGAATCCGAGAGAGGGTAGTGGAATTCCCAGTGTAGAGGTGAAATTCGTAGATATTGGGAAGAACACCAGTGGCGAAGGCGGCTACCTGGCTCGGTATTGACGCTGAGGTGCGAAAGCGTGGGGAGCGAACAGGATTAGATACCCTGGTAGTCCACGCCGTAAACGATGAGTGCTAGTTGTCGGGCAGCATGCTGTTCGGTGACACAGCTAACGCGTTAAGCACTCCGCCTGGGGACTACGACCGCAAGGT	0	0	2	0	34	16	5	0	0	0	0	0	3	0	0	0	0	0	96	0	0	0	0	8	0	0
d4b9be3faa16302df8f695aca55913f9	OTU603	d__Bacteria; p__Bacteroidota; c__Bacteroidia; o__Flavobacteriales; f__Flavobacteriaceae; g__Aquibacter; s__uncultured_bacterium	0.910243	TAATACGGAGGATCCAAGCGTTATCCGGAATCATTGGGTTTAAAGGGTCCGTAGGTGGATTAGTAAGTCAGAGGTGAAATCCTGCAGCTCAACTGTAGAACTGCCTTTGATACTGCTAGTCTTGAGTCATTATGAAGTGGTTAGAATGTGTAGTGTAGCGGTGAAATGCATAGATATTACACAGAATACCGATTGCGAAGGCAGATCACTAATAATGTACTGACACTGATGGACGAAAGCGTGGGGAGCGAACAGGATTAGATACCCTGGTAGTCCACGCCGTAAACGATGGTCACTAGCTGTGTGGATTTCGGTCTGCGTGGCTAAGCGAAAGTGATAAGTGACCCACCTGGGGAGTACGTTCGCAAGAATG	0	0	0	0	0	0	0	0	0	0	4	0	40	75	14	25	0	0	0	0	0	0	0	6	0	0
457642550bcca24e3ce9271f2028cdf3	OTU604	d__Bacteria; p__NB1-j; c__NB1-j; o__NB1-j; f__NB1-j; g__NB1-j; s__uncultured_bacterium	0.731479	TAATACGGAGGGCACAAGCGTTGTTCGGAATCACTGGGCGTAAAGCGCGTGTAGGCGGTTTGGAAAGTCGGGTGTGAAAGCCCCGGGCTCAACTCGGGAATTGCATCCGAAACTTCCAAGCTAGAGTCCCGGAGAGGAAGGCGGAATTCCGAGTGTAGGGGTGAAATCCGTAGATACTCGGAGGAACACCAGCGGCGAAGGCGGCCTTCTGGACGGTGACTGACGCTGAGACGCGAAAGCGTGGGGAGCAAACAGGATTAGATACCCTGGTAGTCCACGCCGTAAACGTTGTGCACTAGATGTCGGGGGATTCACCCCTCCGGTATCGCAGCTAACGCACTAAGTGCACCGCCTGGGGAGTACGGCCGCAAGG	0	0	0	0	15	0	8	9	0	3	0	0	0	0	21	0	0	0	9	0	98	0	0	0	0	0
5dd558df9446c698ef200b79e1cfe475	OTU605	d__Bacteria; p__Cyanobacteria; c__Cyanobacteriia; o__Chloroplast; f__Chloroplast; g__Chloroplast; s__Tetraselmis_sp.	0.95942	TAATACGGGGGATGCAAGCGTTATTCGGAATGATTGGGCGTAAAGCGTCTGTAGGTGGCTTCCCCAGTCAACTGTCAAAAATCAGGGCTTAACCTTGAGCCGGCAGTTGAAACTAGGAAGCTTGAGTTAGGTAGGGGCAGAGGGAATTCCTAGTGTAGCGGTGAAATGCGTAGATATTAGGAAGAACACCAATCGCGAAAGCACTCTGCTGGGCCATGACTGACACTCAGAGACGAAAGCTAGGGGAGCGAATGGGATTAGATACCCCAGTAGTCCTAGCCGTAAACGATGGATACTAAGATCTGGTCGATTCAAAACCGTTCAGTTCTGTAGCTAACGCGTCAAGTATCCCGCCTGGGGAGTATGCTCGCAA	0	37	0	0	0	0	0	0	0	0	0	0	0	0	0	0	0	0	0	0	122	0	4	0	0	0
866e96219d3e85bb557d4cd355e46241	OTU606	d__Bacteria; p__Actinobacteriota; c__Actinobacteria; o__Micrococcales; f__Micrococcaceae	0.999964	TAATACGTAGGGCGCAAGCGTTATCCGGAATTATTGGGCGTAAAGAGCTCGTAGGCGGTTTGTCGCGTCTGCCGTGAAAGTCCGGGGCTCAACTCCGGATCTGCGGTGGGTACGGGCAGACTAGAGTGATGTAGGGGAGACTGGAATTCCTGGTGTAGCGGTGAAATGCGCAGATATCAGGAGGAACACCGATGGCGAAGGCAGGTCTCTGGGCATTAACTGACGCTGAGGAGCGAAAGCATGGGGAGCGAACAGGATTAGATACCCTGGTAGTCCATGCCGTAAACGTTGGGCACTAGGTGTGGGGGACATTCCACGTTTTCCGCGCCGTAGCTAACGCATTAAGTGCCCCGCCTGGGGAGTACGGCCGCAA	0	0	0	0	0	0	0	0	0	0	0	0	0	0	0	0	0	140	0	0	23	0	0	0	0	0
96089f5a552905e18c02a79435e4da7e	OTU607	d__Bacteria; p__Cyanobacteria; c__Cyanobacteriia; o__Chloroplast; f__Chloroplast; g__Chloroplast	0.999994	TAATACAGGGGATGCAAGTGTTATCCGGAATTATTGGGCGTAAAGCGTCTGCAGGTTGATCTATAAGTCTTTTGTTAAATCTTTAGGCTTAACCTAAAAACAGCAAAAGAAACTATTTATCTTGAGTATGGTAGAGGTAAGGGGAATTTCGAGTGGAGCGGTGAAATGCGTAGATATTCGAAAGAACACCAATAGCGAAGGCACCTTACTGGGCCATTACTGACACTCAGAGACGAAAGCTAGGGTAGCAAACGGGATTAGATACCCCGGTAGTCCTAGCTGTAAACGATGGATACTAGATGTTGCGTACTTTATAGTATGCAGTGTCGTAGCTAACGCGTTAAGTATCCCGCCTGGGAAGTATGCGCGCAAG	55	5	58	0	0	0	0	0	0	0	13	5	0	0	0	0	0	0	5	13	0	7	2	0	0	0
f209bc69b2405a66c338b94b90065a5c	OTU608	d__Bacteria; p__Chloroflexi; c__Dehalococcoidia; o__SAR202_clade; f__SAR202_clade; g__SAR202_clade; s__uncultured_gamma	0.998971	TAATACGTAGGGGGCGAGCGTTGTCCGGAATTACTGGGCGTAAAGGGCGCGTAGGCGGCCCAGGAAGTCTCCGGTGAAATCTCCCGGCTCAACTGGGAGGGGTCCGGGGAAACTCCTGGGCTTGAGGGCAGCAGAGGAGGGTGGAATTCCCGGTGTAGTGGTGAAATGCGTAGATATCGGGAGGAACACCAGTGGCGAAGGCGGCCCTCTGGGCTGTACCTGACGCTGAGGCGCGAAAGCGTGGGGAGCGAACCGGATTAGATACCCGGGTAGTCCACGCCCTAAACTATGGATGCTGGGTATGAGGGGTATCGAACCCCCTCGTGCCGAAGCTAACGCGTTAAGCATCCCGCCTGGGGAGTACGGCCGCAAG	0	0	0	0	35	0	0	0	4	0	0	0	10	0	41	0	0	0	45	14	0	0	0	14	0	0
8ce7abf6150b5fd72e11f5d6bdcc4da1	OTU609	d__Bacteria; p__SAR324_clade(Marine_group_B); c__SAR324_clade(Marine_group_B); o__SAR324_clade(Marine_group_B); f__SAR324_clade(Marine_group_B); g__SAR324_clade(Marine_group_B); s__uncultured_marine	0.908413	TAATACGTAGGGTGCAAGCGTTGTTCGGAATCACTGGGCGTAAAGGGCGTGTAGGCGGAACGATTAGCGAGGGGTGAAATCCCGGGGCTCAACCCCGGAACTGCTCTTCGAACTGTCGATCTAGAGAAGGTCAGGGGCCGGCGGAATTCCTGGTGTAGAGGTGAAATTCGTAGAGATCAGGAGGAACATCGGAGGCGAAGGCGGCCGGCTGGGGCCATTCTGACGCTGAGGCGCGAAAGCGTGGGGAGCAAACAGGATTAGATACCCTGGTAGTCCACGCCGTAAACGATGGGTACTAGGTGTCCGGGATGTTCGACCATTCTGGGTACCGCAGCTAACGCAGTAAGTACCCCGCCTGGGAAGTACGGTCGCA	45	3	41	0	6	12	0	0	0	0	0	0	0	0	0	0	3	0	5	0	0	31	0	0	16	0
cb33442adf680abae496834452c06891	OTU610	d__Bacteria; p__Desulfobacterota; c__Desulfuromonadia; o__PB19; f__PB19; g__PB19	0.997961	TAATACGGAGGGTGCAAGCGTTGTTCGGAATTATTGGGCGTAAAGCGCGCGCAGGCGGGCCATTAAGTCTGATGTGAAATCCCTCGGCTCAACCGAGGTCGTGCATTGGATACTGGTAGCCTTGAATCCTGGAGAGGGAAGCGGAATTCCCAGTGTAGAGGTGAAATTCGTAGATATTGGGAGGAACACCGGCGGCGAAGGCGGCTTCCTGGACAGTGATTGACGCTGAGGCGCGAAAGCGTGGGTAGCAAACAGGATTAGATACCCTGGTAGTCCACGCCGTAAACGATGGGTACTAGTTGGTGCGGGTATTGACCCCTGCGCTGACGCAGCTAACGCATTAAGTACCCCGCCTGGGGAGTACGGCCGCAAG	0	0	0	0	5	0	0	0	0	0	0	0	6	0	0	0	0	0	0	0	151	0	0	0	0	0
d5ebcfafaa625c77d7ac5edfa7413b0a	OTU611	d__Bacteria; p__Proteobacteria; c__Gammaproteobacteria; o__Cellvibrionales; f__Halieaceae	0.999866	TAATACGGAGGGTGCGAGCGTTAATCGGAATTACTGGGCGTAAAGCGCGCGTAGGCGGTTTGTTAAGTCGGATGTGAAAGCCCCGGGCTCAACCTGGGAATTGCACCCGATACTGGCCGACTAGAGTACGAGAGAGGGAGGTAGAATTCCACGTGTAGCGGTGAAATGCGTAGATATGTGGAGGAATACCGGTGGCGAAGGCGGCCTCCTGGCTCGATACTGACGCTGAGGTGCGAAAGCGTGGGGAGCAAACAGGATTAGATACCCTGGTAGTCCACGCCGTAAACGATGTCTACTAGCCGTTGGGGAACTTGAGTCCTTGGTGGCGCAGCTAACGCACTAAGTAGACCGCCTGGGGAGTACGGCCGCAAGG	0	5	0	0	0	0	6	71	0	0	0	0	9	30	2	12	0	0	0	0	0	4	17	0	6	0
96a662d5f5e5477b389842a16081b1ec	OTU612	d__Bacteria	0.999993	TAATACGGGGAGTGCAAGCGTTGTTCGGAATCATTGGGCGTAAAGAGCACGTAGGCGGCTCAGTAAGTCTGAAGTGAAAGCCCTGGGCCCAACCCAGGAAGTGCTTTGGATACTGCTGAGCTTGAGTTTCGGAGGGGCAAGTGGAATTCCCAGTGTAGAGGTGAAATTCGTAGATATTGGGAGGAACATCAGTGGCGAAGGCGGCTTGCTGGACGATGACTGACGCTGAGGTGCGAAAGCGTGGGGAGCAAACAGGATTAGATACCCTGGTAGTCCACGCCGTAAACGATGGGTACTAGTTGTAGCGGGTATCGACCCCTGCTGTGACGAAGTTAACGCGATAAGTACCCCGCCTGGGGAGTACGGCCGCAAG	0	0	0	0	0	11	0	0	0	0	0	0	0	0	0	0	0	0	0	0	150	0	0	0	0	0
975ba74d03af9898812e7d65079e9f2e	OTU613	d__Bacteria; p__Planctomycetota; c__OM190; o__OM190; f__OM190; g__OM190	0.998679	TAAGACGGAGGGTGCAAACGTTGCTCGGAATCACTGGGCATAAAGCGCACGTAGGCGGCTATCTCAGTTGGGTGTGAAAGCCCTCGGCTCAACCGAGGAACTGCATCCAATACTGGATAGCTCGAGGACGGTAGGGGTGAGTGGAACTCCAGGTGGAGCGGTGAAATGCGTAGATATCTGGAGGAACACCAGTGGCGAAAGCGGCTCACTGGACCGTCTCTGACGCTGAGGTGCGAAAGCCAGGGTAGCGAACGGGATTAGATACCCCGGTAGTCCTGGCCGTAAACGATGGGCACTAGGTAGGGGGCAGGCCTATGCTGTTCCCTGCCGTAGCAAATGTATTAAGTGCCCCGCCTGGGGAGTACGCTCGCAA	0	0	0	0	0	0	0	0	0	0	0	0	0	0	16	6	0	0	0	0	139	0	0	0	0	0
9c60f4a241621e18dda990d4696c96ad	OTU614	d__Bacteria; p__Planctomycetota; c__Pla4_lineage; o__Pla4_lineage; f__Pla4_lineage; g__Pla4_lineage; s__uncultured_planctomycete	0.95915	TAATACGAAGGTGGCAAGCGTTGTTCGGAATCACTGGGCATAAAGAGCACGTAGGCGGTCTTGTAAGTCGGGTGTGAAAGCCCTCAGCTCAACTGAGGAACTGCGCCCGAAACTACAGGACTTGAGGCTTGGAGGGGGGAACGGAATTCTCGGTGGAGCGGTGAAATGCGTAGAGATCGAGAGGAAGGCCGGTGGCGAAAGCGGTTCCCTGGACAAGTTCTGACGCTGAGGTGCGAAAGCTAGGGGAGCAAACGGGATTAGATACCCCGGTAGTCCTAGCTGTAAACGATGGGCGCTAGGTAGTGGAGGTTCCTATTCCCCCACTGCTGGAGCAAATGTTTTAAGCGCCCCGCCTGGGGAGTACGGCCGCAAG	0	0	0	0	0	36	0	0	0	0	0	0	0	0	0	0	0	0	0	0	123	0	0	0	0	0
d58b43330a4f402545408d47b7aa63d3	OTU615	d__Bacteria; p__Proteobacteria; c__Alphaproteobacteria; o__Micavibrionales; f__Micavibrionaceae; g__uncultured; s__uncultured_bacterium	0.906562	TAATACGAATGGGGCAAGCGTTGTTCGGAATCACTGGGCTTAAAGCGTGCGCAGGCGGATATGGAAGTCAGAAGTGAAATCCCGGGGCTCAACCTCGGAACTGCTTTTGAAACTCCATATCTAGAATCCGACAGAGGTTAGGAGAATTCCTAGTGTAGAGGTGAAATTCGCAGATATTAGGAGGAATACCAGTGGCGTAGGCGCCTAACTGGGTCGGTATTGACGCTGAGGTACGAAAGCGTGGGGAGCAAACAGGATTAGATACCCTGGTAGTCCACGCCGTAAACGATGTGTGCTAGTTGTTGGAGTCTTGAGGCTTCAGTGACGCAGCGAAAGCATTAAGCACACCGCCTGGGGAGTACGGCCGCAAGGT	6	0	17	0	0	0	28	0	0	0	0	0	60	0	0	9	19	0	0	0	0	2	0	11	7	0
8480928aec69d4819dbcd9f6fe8df208	OTU616	d__Bacteria; p__Cyanobacteria; c__Cyanobacteriia; o__Chloroplast; f__Chloroplast; g__Chloroplast	0.813181	TAAAACAGAGGATGCAAGCGTTATCCGAATTAATTGGGTGTAAAGGGTTTATAGGTGGTTATCTAAGTCTTTTGTTAAAGGTTAGAGCTTAACTTTAATTGGGCATTGGAAACTTGATAACTTGAGTAGAATCGAGGCAACGGGAATTTTCGATGTAGCGGTGAAATGCGTAGATCTCGAGAAGAACACCAGAGACGAAAGTGCGTTGCTAGGTACTTACTGACATTAAAGAACGAAAGCTAGGGTAGCAAATGGGATTAGATACCCCAGTAGTCCTAGCCTTAAACGATGGAGACTAGATTTTTCTTCGGTTTTTTATTAAACGAAAGAGAAGAGTCGAAGCTAACGCGTTAAGTCTCCCGCCTGGGAAGTA	0	0	0	158	0	0	0	0	0	0	0	0	0	0	0	0	0	0	0	0	0	0	0	0	0	0
918ba46205e22fbdf5b92460176b9aac	OTU617	d__Bacteria; p__Proteobacteria; c__Gammaproteobacteria; o__UBA10353_marine_group; f__UBA10353_marine_group; g__UBA10353_marine_group; s__uncultured_organism	0.984131	TAATACGGAGGGTGCAAGCGTTAATCGGAATCACTGGGCGTAAAGCGCGCGTAGGCGGTTTGATAAGTCAGATGTGAAAGCCCCGGGCTCAACCTGGGAACTGCATTTGAAACTGTCAGACTAGAGTGTGGTAGAGGGAAGTGGAATTCCGAGTGTAGCGGTGAAATGCGTAGATATTCGGAGGAACATCAGTGGCGAAGGCGACTTCCTGGACCAACACTGACGCTGAGGTGCGAAAGCGTGGGGAGCAAACAGGATTAGATACCCTGGTAGTCCACGCCGTAAACGATGTCTACTAGTCGTCGGGGGGCTTGTCCCTTTGGTGGCGCAGCTAACGCGTTAAGTAGACCGCCTGGGGAGTACGGCCGCAAGG	0	0	0	0	41	21	0	0	7	0	0	0	0	0	0	0	0	0	85	0	0	0	0	4	0	0
048716ed82a16cc5885b529533caa4df	OTU618	d__Archaea; p__Crenarchaeota; c__Nitrososphaeria; o__Group_1.1c; f__Group_1.1c; g__Group_1.1c; s__uncultured_marine	0.991404	TAATACCAGCTCCTCGAGTGGTCGGGGTGATTATTGGGCCTAAAGCATCCGTAGCCGGCTCTGTAGGTCCTCTGTTAAATTCAGCGGCTCAACCGTTGAGCTGCAGGGGATACCGCAAGGCTAGGAGGCGGGAGAGGCGGACGGTATTCCGCGGGTAGGGGTAAAATCCTTTGATCCGCGGAGGACCACCAGTGGCGAAGGCGGTCCGCCAGAACGCGCTCGACGGTGAGGGATGAAAGCTGGGGGAGCAAACCGGATTAGATACCCGGGTAGTCCCAGCCGTAAACGATGCGAGCTAGGTGACGGAATGGCCGTGTGCTATTCCGGTGCCGCAGGGAAGCCGTTAAGCTCGCCGCCTGGGGAGTACGGTCGC	0	0	0	0	23	7	4	0	0	0	0	0	0	0	0	0	0	0	39	78	0	0	0	6	0	0
0c4c38b96b1dbb950e47701b4ce64a42	OTU619	d__Bacteria; p__Marinimicrobia_(SAR406_clade); c__Marinimicrobia_(SAR406_clade); o__Marinimicrobia_(SAR406_clade); f__Marinimicrobia_(SAR406_clade); g__Marinimicrobia_(SAR406_clade)	0.999954	TAATACGAGGGGGGCAAGCGTTGTCCGGAATCATTGGGCGTAAAGGGTTCGTAGGCGGACTGATCAGTTGGAATTGAAAGACCACGGCTTAACCGGGGGAACGATTTCAATACTGTCAGTCTTGAGTGAGGTAGAGGTAAGCGGAATTCCTGGTGTAGCGGTGAAATGCGTAGATATCAGGAGGAACATCAAAGGCGAAGGCAGCTTACTGGGCCTATACTGACGCTGAGGAACGAAAGCGTGGGGAGCAAACAGGATTAGAGACCCTGGTAGTCCACGCCGTAAACGATGAGTACTTGGTGATGGGGGATTCGACCCTTTCATTGCCGGAGCTAACGCATTAAGTACTCCGCCTGGGAACTACGACCGCAAG	0	0	0	0	30	21	0	0	6	0	0	0	0	0	4	0	0	0	0	87	0	0	0	9	0	0
cc40a9bbf77dfa2348d6e0dd37e2be58	OTU620	d__Bacteria; p__Proteobacteria; c__Alphaproteobacteria; o__Rhizobiales	0.847364	TAATACGGAGGGGGCTAGCGTTGTTCGGAATTACTGGGCGTAAAGCGCACGTAGGCGGATAGTTAAGTCGGGGGTGAAATCCCGGGGCTCAACCCCGGAACTGCCCTCGATACTGGCTGTCTAGAGTCCGGGAGAGGTGAGTGGAATTCCTAGTGTAGAGGTGAAATTCGTAGATATTAGGAGGAACACCAGTGGCGAAGGCGGCTCACTGGCCCGGTACTGACGCTGAGGTGCGAAAGCGTGGGGAGCAAACAGGATTAGATACCCTGGTAGTCCACGCCGTAAACGATGGATGCTAGCCGTCGGACAGCATGCTGTTCGGTGGCGCAGCTAACGCAGTAAGCATCCCGCCTGGGGAGTACGGTCGCAAGAT	0	0	0	0	0	0	0	0	0	0	0	0	0	0	0	3	0	0	0	0	0	0	0	0	3	151
6bf7c75f9e7c6c6fa008d3b7b2403391	OTU621	d__Bacteria; p__Bacteroidota; c__Bacteroidia; o__Flavobacteriales; f__Flavobacteriaceae; g__Flavobacterium	0.999986	TAATACGGAGGATCCAAGCGTTATCCGGAATCATTGGGTTTAAAGGGTCCGTAGGCGGTTTTATAAGTCAGTGGTGAAATCCGGCAGCTCAACTGTCGAACTGCCATTGATACTGTAGAACTTGAATTATTGTGAAGTAACTAGAATATGTAGTGTAGCGGTGAAATGCTTAGAGATTACATGGAATACCAATTGCGAAGGCAGGTTACTAACAATATATTGACGCTGATGGACGAAAGCGTGGGTAGCGAACAGGATTAGATACCCTGGTAGTCCACGCCGTAAACGATGGATACTAGCTGTTTGGTCGTAAGACTGAGTGGCTAAGCGAAAGTGATAAGTATCCCACCTGGGGAGTACGAACGCAAGTTTG	2	0	3	0	0	12	9	0	0	0	0	0	68	0	27	3	0	0	0	0	0	0	0	32	0	0
c579778d33283e5d3a86f865248e7c4d	OTU622	d__Bacteria; p__Proteobacteria; c__Alphaproteobacteria; o__Sphingomonadales; f__Sphingomonadaceae; g__uncultured; s__Pacificimonas_aurantium	0.986737	TAATACGGAGGGGGCTAGCGTTGTTCGGAATTACTGGGCGTAAAGCGCGCGTAGGCGGCTTTCCAAGTCAGAGGTGAAATCCCGGGGCTTAACCCCGGAACTGCCTTTGAAACTGGATCGCTAGAATATCGGAGAGGTGAGTGGAATTCCGAGTGTAGAGGTGAAATTCGTAGATATTCGGAAGAACACCAGTGGCGAAGGCGACTCACTGGACGATTATTGACGCTGAGGTGCGAAAGCGTGGGGAGCAAACAGGATTAGATACCCTGGTAGTCCACGCCGTAAACGATGACAACTAGCTGTCAGGGCCACTTACGGCTTTGGTGGCGCAGCTAACGCATTAAGTTGTCCGCCTGGGGAGTACGGTCGCAAG	0	0	0	127	0	0	0	0	0	0	0	0	0	0	0	0	0	0	0	0	0	0	0	5	0	24
eb7ad6bb46b6ea96dc41daacbc72e2b4	OTU623	d__Bacteria; p__RCP2-54; c__RCP2-54; o__RCP2-54; f__RCP2-54; g__RCP2-54; s__hydrothermal_vent	0.967391	TAATACGGAGGGTGCAAGCGTTGTTCGGAATTACTGGGCGTAAAGAGCGTGTAGGCGGCCAATTAAGTCTGGTGTGAAAGCCCGGGGCTTACCCCCGGAAGTGCGCTGGAAACTGACTGGCTAGAGTATGGGAGAGGGAAGTGGAATTCCTGGTGTAGCGGTGAAATGCGTAGATATCAGGAGGAACACCGGCGGCGAAGGCGGCTTCCTGGACCAATACTGACGCTGAGACGCGAAAGCGTGGGGAGCAAACAGGATTAGATACCCTGGTAGTCCACGCCGTAAACGATGAGTACTAGGTGGTGCGGGTGTTGACCCCTGCGCTGCCGCAGCTAACGCATTAAGTACTCCGCCTGGGGATTACGGTCGCAAG	0	0	0	0	57	11	3	0	0	0	0	0	0	0	0	0	0	0	35	44	0	0	0	6	0	0
7f00b6a79fd5142a4b55aae0ceb7dba0	OTU624	d__Bacteria; p__Actinobacteriota; c__Actinobacteria; o__Propionibacteriales; f__Nocardioidaceae; g__Aeromicrobium	0.929735	TAATACGTAGGGTCCGAGCGTTGTCCGGAATTATTGGGCGTAAAGGGCTCGTAGGCGGTCTGTCGCGTCGGGAGTGAAAACTCAGGGCTTAACCCTGAGCGTGCTTCCGATACGGGCAGACTAGAGGGATGCAGGGGAGAACGGAATTCCTGGTGTAGCGGTGGAATGCGCAGATATCAGGAGGAACACCGGTGGCGAAGGCGGTTCTCTGGGCATTACCTGACGCTGAGGAGCGAAAGCATGGGGAGCGAACAGGATTAGATACCCTGGTAGTCCATGCCGTAAACGTTGGGCGCTAGGTGTGGGGACCTTCCACGGTCTCCGTGCCGCAGCTAACGCATTAAGCGCCCCGCCTGGGGAGTACGGCCGCAAG	0	0	5	0	0	0	0	0	0	0	0	0	3	0	9	0	0	0	0	0	0	0	0	0	0	138
84c0efee1ffde58230dc76ea59cae3be	OTU625	d__Archaea; p__Nanoarchaeota; c__Nanoarchaeia; o__Woesearchaeales; f__Woesearchaeales; g__Woesearchaeales	0.77547	TAATACCGGCGGTCCAAGTCGCATCCACATTTATTGGGTCTAAAACATTCGTAGCTTGCTTTGTAAGTCTCTTGTGAAATCTCATGTCTCAAGCATGAGGCGTGCAAGAGGTACTGCATTGCTAGAGACCGGAAGACGTAAGGAGTACGATTAAGGTAGCGGTAAAATGCATTAATCTTAATCGGACTAACAATGGCGAAGGCACCTTACGAGTACGGTTCTGACAGTGAGGGATGAAGGCTAGGGTCGCGAAAGGGATTAGATACCCCTGTAGTCCTAGCAGTAAACACTGTTCACTAAACATTAGTGCCTCCTCGAGAGGCGCTAGTGCTGTAGGGAAGCCGTAGAGTGAACTACCTGGGAAGTATAGTCG	0	0	0	0	0	0	0	0	0	0	0	0	0	0	0	0	0	0	103	46	6	0	0	0	0	0
21b890a3b6ded5ff96142f2ebbf5760d	OTU626	d__Bacteria; p__Proteobacteria; c__Alphaproteobacteria; o__Acetobacterales; f__Acetobacteraceae; g__Belnapia	0.964543	TAATACGAAGGGGGCTAGCGTTGCTCGGAATTACTGGGCGTAAAGGGCGCGTAGGCGGCGCAGTTAGTCAGGCGTGAAATTCCTGGGCTCAACCTGGGGACTGCGCTTGATACGGCTGTGCTAGAGGATGGAAGAGGCTCGCGGAATTCCCAGTGTAGAGGTGAAATTCGTAGATATTGGGAAGAACACCGGTGGCGAAGGCGGCGAGCTGGTCCATTACTGACGCTGAGGCGCGACAGCGTGGGGAGCAAACAGGATTAGATACCCTGGTAGTCCACGCCGTAAACGATGTGCGCTGGATGTTGGGTGGCCTAGCCACTCAGTGTCGTAGCTAACGCGGTAAGCGCACCGCCTGGGGAGTACGGCCGCAAGG	0	0	0	0	0	0	0	0	0	0	0	0	0	0	0	0	0	122	0	0	0	0	0	0	0	32
63a2e18b18de50d7e31ec3752b7b7eb5	OTU627	d__Bacteria; p__Bacteroidota; c__Bacteroidia; o__Flavobacteriales; f__Crocinitomicaceae; g__Fluviicola	0.996212	TAATACGGAGGGTGCAAGCGTTATCCGGAATCATTGGGTTTAAAGGGTCCGCAGGCGGATTTATAAGTCAGTGGTGAAAGCCTACAGCTTAACTGTAGAACTGCCATTGATACTGTAAGTCTTGAATTCGGTCGAAGTGGGCGGAATATGTCATGTAGCGGTGAAATGCTTAGATATGACATAGAACACCGATAGCGAAGGCAGCTCACTAGGCCTGGATTGACGCTCAGGGACGAAAGCGTGGGGAGCGAACAGGATTAGATACCCTGGTAGTCCACGCCGTAAACTATCAATACTCGTTTTCGGCGATATACAGTCGGAGACTAAGCGAAAGTGATAAGTATTGCACCTGGGGAGTACGATCGCAAGGTTG	0	0	0	0	0	9	0	0	0	0	0	0	78	0	67	0	0	0	0	0	0	0	0	0	0	0
739fda4fd55248e45d2ca8a41a448b24	OTU628	d__Bacteria; p__Cyanobacteria; c__Cyanobacteriia; o__Chloroplast; f__Chloroplast; g__Chloroplast	1	TAAGACGGAGGATGCAAGTGTTATCCGGAATCACTGGGCGTAAAGCGTCTGTAGGTGGTTAAATAAGTCGACTGTTAAATCTTGGAGCTTAACTTCAAAACTGCAGTCGAAACTATTCAACTAGAGTATAGTAGGGGTAAAGGGAATTTCCAGTGGAGCGGTGAAATGCGTAGATATTGGAAAGAACACCGATGGCGAAGGCACTTTACTGGGCTATTACTGACACTCAGAGACGAAAGCTAGGGTAGCAAATGGGATTAGATACCCCAGTAGTCCTAGCTGTAAACAATGGATACTAGATGTTGACCAGATCGACCTGTGCAGTATTAAAGCTAACGCGTTAAGTATCCCGCCTGGGAAGTATGCTCGCAAG	0	9	0	0	0	0	0	0	0	0	0	0	0	0	0	0	0	145	0	0	0	0	0	0	0	0
73e31848d5afeda463e50abaee975a05	OTU629	d__Bacteria; p__Bdellovibrionota; c__Bdellovibrionia; o__Bdellovibrionales; f__Bdellovibrionaceae; g__OM27_clade; s__uncultured_proteobacterium	0.995811	TAATACGAAGGGTGCAAGCGTTGCTCGGAATTACTGGGCGTAAAGGGTCCGTAGGTGGCCCAGCAAGTTGGGTGTGAAAGCCCCGAGCTCAACTCGGGAAATGCACTCAAAACTGCTGAGCTTGAGTCCGGGAGAGGGAAGTGGAATTCCCAGTGTAGAGGTGAAATTCGTAGAGATTGGGAGGAACACCAGTGGCGAAAGCGACTTCCTGGACCGGTACTGACACTGAGGGACGAAAGCGTGGGGAGCAAACAGGATTAGATACCCTGGTAGTCCACGCTGTAAACGATGAGTACTAGATGTCGCGGGTATTGACCCCTGCGGTGTCGCAGCTAACGCGTTAAGTACTCCGCCTGGGGACTACGGTCGCAAG	0	0	3	0	0	4	0	0	0	0	0	0	0	0	0	0	0	0	0	0	147	0	0	0	0	0
b854f2be2f245eb7d2c06feb92e03c84	OTU630	d__Bacteria; p__Bdellovibrionota; c__Bdellovibrionia; o__Bdellovibrionales; f__Bdellovibrionaceae; g__OM27_clade; s__uncultured_delta	0.730353	TAATACGGAGGGTGCAAGCGTTGCTCGGATTTACTGGGCGTAAAGCGGGCGCAGGCGGCTGGACAAGTCGGGTGTGAAAGCCCGGGGCTCAACCCCGGAACTGCATCCGAAACTGTTCGGCTTGAGTACGATAGAGGTAAGCGGAATTCCTGGTGTAGAGGTGAAATTCGTAGATATCAGGAGGAACATCAGCGGCGAAGGCGGCTTACTGGTTCGATACTGACGCTCATGCCCGAAAGCGTGGGGAGCAAACAGGATTAGATACCCTGGTAGTCCACGCCGTAAACGATGAGTGCTAGTTGTTGGCCTACTATACTGGGTCAGTGACGAAGCTAACGCATTAAGCACTCCGCCTGGGGAGTACGGCCGCAAG	0	0	0	0	11	14	0	0	0	0	0	0	0	0	11	0	0	0	0	31	87	0	0	0	0	0
0125c041c2379c660abc733bce84fe85	OTU631	d__Bacteria; p__Bacteroidota; c__Bacteroidia; o__Chitinophagales; f__Saprospiraceae; g__uncultured	0.849537	TAATACGGAGGGTGCAAGCGTTATCCGGAATCACTGGGTTTAAAGGGTACGTAGGCGGCCAGATAAGTCAGGGGTGAAAGGTGTCGGCTCAACCGACGGACTGCCCTTGATACTGTTTGGCTTGAATGGGGGCGAGGCAGGCGGAATGCGTCATGTAGCGGTGAAATGCATAGATATGACGTGGAACACCGATTGCGAAGGCAGCTTGCCAGACCCTGATTGACGCTGAGGTACGAAAGCGTGGGTAGCGAACAGGATTAGATACCCTGGTAGTCCACGCCCTAAACGATGCTTACTGGATGTTCGGCCCTTGAGGCGGGGCATCTGAGGGAAACCATTAAGTAAGCCACCTGGGGAGTACGCCGGCAACGGT	0	0	0	0	0	0	0	0	0	0	0	0	0	0	0	0	0	152	0	0	0	0	0	0	0	0
1ab81e5075fc23cb81b11fe03078af8d	OTU632	d__Bacteria; p__Planctomycetota; c__Planctomycetes; o__Planctomycetales; f__uncultured; g__uncultured; s__metagenome	0.984924	TAAGACGAACTGTGCAAACGTTATTCGGAATCACTGGGCTTAAAGGGTGCGTAGGCGGTCTTTTAAGTAGGGTGTGAAAGCCTCTGGCTCAACCAGAGAACTGCGCCCTAAACTAGAAGGCTTGAGTGAGGTAGGGGTGTGTGGAACTTCCAGTGGAGCGGTGAAATGTGTTGATATTGGAAGGAACGCCGGTGGCGAAAGCGACACACTGGACCTTGTCTGACGCTGAGGCACGAAAGCCAGGGGAGCAAACGGGATTAGATACCCCGGTAGTCCTGGCCGTAAACGCTGAGTACTAGTGGGGAGGGACCTGCGTCCTTCCTCACGGAGCGAAAGTTTTAAGTACTCCGCCTGGGGAGTATGGTCGCAAGGC	0	0	0	0	0	0	0	0	0	0	0	0	0	0	0	0	0	152	0	0	0	0	0	0	0	0
85d1be59b8497ec8f259e483a7689e3d	OTU633	d__Bacteria; p__Chloroflexi; c__Dehalococcoidia; o__SAR202_clade; f__SAR202_clade; g__SAR202_clade	0.990997	TAATACGTAGGATGCGAGCGTTGTCCGGAATTATTGGGCGTAAAGGGCGTCTAGGTGGAATAATAAGTCCTGTGTGAAATCTCTTGGCTCAACCAAGAAATGTCACAGGAAACTATTAATCTAGAGGTCATCAGAGGTAAGTGGAATTCACGGAGTAGTGGTGAAATGCGTAGATACCGTGAGGAACACCAGAGGCGAAAGCGGCTTACTAGGATGAACCTGACACTAAAGCGCGAAAGCGTGGGTAGCAAACCGGATTAGATACCCGGGTAGTCCACGCCATAAACGATGGATACTAGTTATGGGAGGCATTGACCCATCTGTAACGAAGCTAACGCATTAAGTATCCCGCCTGGGGAGTACGGCCGCAAGG	0	0	0	0	18	6	0	0	0	0	0	0	0	0	0	0	0	0	35	83	0	0	0	10	0	0
a299798a9f0e644be02412175be982f4	OTU634	d__Bacteria; p__Bacteroidota; c__Bacteroidia; o__Flavobacteriales; f__Cryomorphaceae; g__Vicingus	0.990989	TAATACGGAGGGTCCAAGCGTTATCCGGATTCATTGGGTTTAAAGGGTCCGTAGGCGGGAAATTAAGTCAGTGGTGAAAGCCTATCGCTCAACGATAGAACTGCCATTGATACTGATTTTCTTGAGTGTAGATGAAGTGGGCGGAATGTGTCATGTAGCGGTGAAATGCATAGATATGACACAGAACACCGATTGCGAAGGCAGCTCACTAAACTATTACTGACGCTGAGGGACGAAAGCGTGGGGAGCGAACAGGATTAGATACCCTGGTAGTCCACGCTGTAAACGATGATTACTCGGTGCTAGCGATATACTGTTAGTGCCTAAGCGAAAGCGATAAGTAATCCACCTGGGGAGTACGGTCGCAAGATTG	0	0	0	0	0	0	6	0	0	0	0	0	46	4	77	11	7	0	0	0	0	0	0	0	0	0
e051f8a12111f5b40eed667610d93650	OTU635	d__Bacteria; p__Planctomycetota; c__OM190; o__OM190; f__OM190; g__OM190; s__uncultured_planctomycete	0.883047	TAATACGGAGGGCGCAAGCGTTGTTCGGAATCACTGGGCATAAAGAGCACGTAGGCTGTTCAATCAGTCGGATGTGAAAGCCCTCGGCTCAACCGGGGAACTGCATTCGATACTATTGAGCTAGAGGACAGGAGGGGTGAGTGGAACTCCAGGTGGAACGGTGAAATGTGTAGATATCTGGAGGAACACCGGTGGCGAAAGCGGCTCACTGGCCTGTCTCTGACGCTGAGGTGCGAAAGCTAGGGTAGCGAACGGGATTAGATACCCCGGTAGTCCTAGCCGTAAACGATGGGCACTAGGCAATGGGTTTCCCTATGGGACTCATTGCCGTAGCAAATGTGTTAAGTGCCCCGCCTGGGGAGTACGCTCGCAA	0	0	0	0	18	6	4	6	0	5	0	0	0	0	6	0	0	0	19	0	87	0	0	0	0	0
df1ec07cc9c77257bd1f0e93e4db7bad	OTU636	d__Bacteria; p__Planctomycetota; c__Planctomycetes; o__Pirellulales; f__Pirellulaceae; g__Pir4_lineage	0.915603	TAACACGAACCGTCCAAACGTTATTCGGAATCATTGGGCTTAAAGGGTGCGTAGGCGGCCCATTAAGTCGGGTGTGAAATCCCTCGGCTCAACCGAGGAACTGCGCCCGATACTGATGGGCTAGAGGGAGACAGGGGTGAGCGGAACTGATGGTGGAGCGGTGAAATGCGTTGATATCATCAGGAACACCGGTGGCGAAAGCGGCTCACTGGGTCTCTTCTGACGCTGAGGCACGAAAGCCAGGGTAGCGAACGGGATTAGATACCCCGGTAGTCCTGGCTGTAAACGTTGAGCACTGGGTCGAGGGCTCCCCCATAAGCTCTCGGCCGTAGCGAAAGTGTTAAGTGCTCCGCCTGGGGAGTATGGTCGCAAG	0	0	0	0	0	0	2	0	0	0	0	0	0	0	6	0	0	0	0	0	0	0	3	0	0	139
34d2962c37242ed66325971e51787a9b	OTU637	d__Bacteria; p__Proteobacteria; c__Gammaproteobacteria; o__S1-3-65; f__S1-3-65; g__S1-3-65; s__endosymbiont_of	0.999976	TAATACAGAGGGTGCAAGCGTTAATCGGAATGACTGGGCGTAAAGGGCGCGTAGGCGGTTTGACAAGTGCGTTGTTAAAGACTCGGGCTTAACCTGGGGATGTCAATGTATACTGTTAGGCTAGAGTGAGAGAGAGGTTATGGGAATTTCCGGAGGAGCGGTGAAATGCGTAGATTTCGGAAGGAACATCAGTGGCGAAGGCGAGTAACTGGCTCTTGACTGACGCTGAGGCGCGAAGGCGTGGGTAGCGAACAGGATTAGATACCCTGGTAGTCCACGCAGTAAACGATGGGTACTAGACGTTGGAAGACTTTATGTTTTTTAGTGTCGCAGTCAACACATTAAGTACCCCGCCTGGGGACTACGGCCGCAA	0	0	0	0	18	97	0	0	0	0	0	0	0	0	0	0	0	0	0	0	34	0	0	0	0	0
7e2156e38f0c54fbe13771dde82a9cbe	OTU638	d__Bacteria; p__Marinimicrobia_(SAR406_clade); c__Marinimicrobia_(SAR406_clade); o__Marinimicrobia_(SAR406_clade); f__Marinimicrobia_(SAR406_clade); g__Marinimicrobia_(SAR406_clade); s__metagenome	0.849457	TAATACGAGGGGGGCAAGCGTTATCCGGATTCATTGGGCGTAAAGGGTTCGTAGGCGGATCGATCAGTCAAAATTGAAATACCCTGACTTAATCAGGGGGACGGTTTTGATACTGTCGATCTTGAGTGAGGTAGAGGTGAATGGAATTCCTGGTGTAGCGGTGAAATGCATAGATATCAGGAGGAACACCAAAAGCGAAGGCAGTTCACTGGACCTATACTGACGCTGAGGAACGAAAGCGTGGGGAGCAAACAGGATTAGAGACCCTGGTAGTCCACGCCGTAAACGATGAGCACTTGGTGGTGGGGGATTCGACCCCTTCACTGCCGTAGTTAACGCGTTAAGTGCTCCGCCTGGGGACTACGACCGCAAG	0	0	0	0	22	0	7	0	10	0	0	0	10	0	14	0	0	0	40	46	0	0	0	0	0	0
31c8786f393f29a167b35a2436e449e8	OTU639	d__Bacteria; p__Planctomycetota; c__OM190; o__OM190; f__OM190; g__OM190; s__uncultured_planctomycete	0.849745	TAAGACGGAGGGCGCAAGCGTTGTTCGGAATCACTGGGCATAAAGAGCACGTAGGCTGTTCAGTCAGTCGGATGTGAAAGCCCCCGGCCCAACCGGGGAACTGCATTCGATACTGCTGAACTCGAGGACAGGAGGGGTGAGTGGAACTCCAGGTGGAACGGTGAAATGTGTAGATATCTGGAGGAACACCGGTGGCGAAGGCGACTCACTGGCCTGTATCTGACGCTGAGGTGCGAAAGCTAGGGTAGCGAACGGGATTAGATACCCCGGTAGTCCTAGCCGTAAACGATGGGCACTAGGCAACGGGCTTCCCTATGGGGCTCATTGCCGTAGCTAATGTGTTAAGTGCCCCGCCTGGGGAGTACGCTCGCAA	0	0	0	0	0	0	0	0	0	0	0	0	0	0	0	0	0	0	0	0	148	0	0	0	0	0
45090cce2a2e5c4496832efa1689882d	OTU640	d__Bacteria; p__Myxococcota; c__Myxococcia; o__Myxococcales; f__Myxococcaceae; g__P3OB-42; s__uncultured_marine	0.998345	TAATACAGAGGGTGCAAACGTTGCTCGGAATTACTGGGCGTAAAGCGCGTGTAGGCGGTTTAGAAAGTCAGCTGTGAAAGCCCTCGGCTCAACCGAGGAAGTGCAGCTGAAACTGCTAGACTAGAATATCGAAGAGGAAGGCGGAATGCGCAGTGTAGAGGTGAAATTCGTAGATATTGCGTAGAACATCGGTGGCGAAGGCGGCCTTCTGGGAGATTATTGACGCTGAGACGCGAAAGCGTGGGGAGCAAACAGGATTAGATACCCTGGTAGTCCACGCCGTAAACGATGAGTACTAGGTGTTGCGGGTATTGACCCCTGCAGTGCCGACGCTAACGCATTAAGTACTCCGCCTGGGGAGTACGGCCGCAAG	4	0	59	0	6	11	0	0	0	0	2	0	7	0	10	0	4	0	4	36	0	2	0	0	3	0
03ac88ec2bf6878468023cd449db2c81	OTU641	d__Bacteria; p__Desulfobacterota; c__Desulfuromonadia; o__PB19; f__PB19; g__PB19	0.909887	TAATACGGAGAGTGCAAGCGTTGTTCGGAATTATTGGGCGTAAAGGGCGCGTAGGCGGTTTGTTAAGTCTGGTGTGAAATCCCTCGGCTCAACCGAGGACGTGCACTGGAAACTGGCAAACTTGAGTACGGGAGAGGGAAGCGGAATTCCCAGTGTAGAGGTGAAATTCGTAGATATTGGGAGGAACATCAGTGGCGAAGGCGGCTTCCTGGACCGATACTGACGCTAAGGCGCGAAAGCGTGGGGAGCAAACAGGATTAGATACCCTGGTAGTCCACGCCGTAAACGATGGGTACTAGGTGCAGCGGGTATTGACCCCTGCTGTGCTAAAGCTAACGCATTAAGTACCCCGCCTGGGGAGTACGGCCGCAAG	0	0	0	0	7	57	0	0	0	0	0	0	0	0	0	0	0	0	0	0	83	0	0	0	0	0
941194a881fb5da2d042b00431c90b0f	OTU642	d__Bacteria; p__Bdellovibrionota; c__Bdellovibrionia; o__Bdellovibrionales; f__Bdellovibrionaceae; g__OM27_clade; s__uncultured_marine	0.987726	TAATACGGAGGGTGCAAGCGTTACTCGGAATTACTGGGCGTAAAGCGAGCGCAGGCGGCTTATTAAGTCAGGTGTGAAAGCCCGGGGCTCAACCCCGGAACTGCACCTGAAACTGGTAAGCTTGAGGATGAGAGAGGAAAGTAGAATTTCTGGTGTAGAGGTGAAATTCGTTGATATCAGAAGGAATACCCGTGGCGAAGGCGGCTTTCTGGCTCATTTCTGACGCTGAGGCTCGAAAGTGTGGGTAGCAAACAGGATTAGATACCCTGGTAGTCCACACCGTAAACGATGAATGCTAGGCGACCGATTTCACGTAGATTGGGTGCCGAAGTTAACGCATTAAGCATTCCGCCTGGGGAGTACGGTCGCAAGA	16	0	131	0	0	0	0	0	0	0	0	0	0	0	0	0	0	0	0	0	0	0	0	0	0	0
004da282507d13a96ae5e58454530cb4	OTU643	d__Bacteria; p__Bacteroidota; c__Bacteroidia	0.999997	TAATACGGAGGATGCAAGCGTTATCCGGATTTATTGGGTTTAAAGGGTGTGTAGGCGGGAATGTAAGTCAGTGGTGAAAGCCCGCAGCTCAACTGCGGAATTGCCATTGATACTGCATTTCTTGAGTATAATTGAGGTGGGCGGAATGTGTCATGTAGCGGTGAAATGCATAGATATGACACAGAACACCGATTGCGAAGGCAGCTCACTAAATTATTACTGACGCTGAGGCACGAAAGCGTGGGGAGCGAACAGGATTAGATACCCTGGTAGTCCACGCCGTAAACGATGATTACTCGATGTTGGCGATATACTGTCGGCGTCCAAGCGAAAGCATTAAGTAATCCACCTGGGGAGTACGGTCGCAAGATTG	0	0	0	0	7	82	0	0	0	0	0	0	10	0	0	0	0	0	0	0	39	0	0	8	0	0
601cbc70bbb3d1746f653454ad70b609	OTU644	d__Bacteria; p__Cyanobacteria; c__Cyanobacteriia; o__Chloroplast; f__Chloroplast; g__Chloroplast	0.999789	TAATACAGGGGATGCGAGTGTTATCCGGAATTATTGGGCGTAAAGCGTCTGCAGGTGGATAAGTAAGTCTTATGTTAAATTTCTAGGCTCAACCTGGAGTCGGCAAAGGAAACTGCTTATCTCGAGTATGGTAGGGGTAAAGGGAATTTCAAGTGGAGCGGTGAAATGCGTAGATATTTGAAAGAACTCCAATAGCGAAGGCACTTTACTGGGCCATTACTGACACTCAGAGACGAAAGCTAGGGGAGCAAACAGGATTAGATACCCTGGTAGTCCTAGCTGTAAACGATGGATACTAGATGTTGCATATTTTAATATACGCAGTGTCGTAGCTAACGCGTTAAGTATCCCGCCTGGGAAGTACGCTCGCAAG	41	11	38	0	3	18	0	0	0	0	11	13	0	0	0	0	0	0	6	0	0	0	0	0	4	0
6948633c773511d5c3282e2a4c2437c6	OTU645	d__Bacteria; p__Chloroflexi; c__Dehalococcoidia; o__SAR202_clade; f__SAR202_clade; g__SAR202_clade	0.999799	TAATACGTAGGGGGCTAGCGTTACCCGGAATCACTGGGCGTAAAGAGATCGTAGGCGGCTTGGTAAGTCTCTTGTGAAAGCTCCTGGCTTAACTGGGAGAGGTCAAGGGATACTACTAGGCTTGAGGGCAGTAGAGGAAGGCGGAATTCCCGGTGTAGCGGTGAAATGCGTAGATATCGGGAGGAACACCAGTGGCGAAAGCGGCCTTCTGGGCTGTGCCTGACGCTGAGGATCGAGAGCGTGGGGAGCAAACAGGATTAGATACCCTGGTAGTCCACGCCCTAAACGATGGATACTAGGTATTGGGGGTATCGACCCCCCCTGTGCCGTAGCTAACGCGATAAGTATCCCGCCTGGGGACTACGGCCGCAAG	0	0	0	0	42	11	0	0	0	0	0	0	8	0	8	0	0	0	48	28	0	0	0	0	0	0
f9a067278f3b0ae1a0eea7843f3d55b1	OTU646	d__Bacteria; p__NB1-j; c__NB1-j; o__NB1-j; f__NB1-j; g__NB1-j; s__uncultured_Planctomycetaceae	0.963207	TAATACGGAGGGACCAAGCGTTGTTCGGAATCATTGGGCGTAAAGCGGGCGTAGGCGGCTCGGCAAGTCGGGTGTGAAAGCCCAGGGCTCAACCCTGGAACTGCACTCGAAACTGCCGAGCTAGAGTCCCGGAGAGGGTGGCGGAATTCCCGGTGTAGAGGTGAAATTCGTAGATATCGGGAGGAACACCAGTGGCGAAGGCGGCCACCTGGACGGTGACTGACGCTCAGGTCCGAAAGCGTGGGGAGCAAACAGGATTAGATACCCTGGTAGTCCACGCCGTAAACTTTGGGTGCTCGACGTCGCGGGTATTGACCCCTGCGGTGTCCAAGCTAACGCATGAAGCACCCCGCCTGGGGAGTACGGTCGCAAG	0	0	0	0	0	0	0	0	0	0	0	0	0	0	0	0	0	0	22	0	123	0	0	0	0	0
9103abd3a8ff3c2880a5e206ef6bb946	OTU647	d__Bacteria; p__Proteobacteria; c__Alphaproteobacteria; o__Rhizobiales; f__Xanthobacteraceae; g__uncultured	0.944668	TAATACGAAGGGGGCTAGCGTTGCTCGGAATCACTGGGCGTAAAGCGCACGTAGGCGGACTCTTAAGTCGGTGGTGAAATCCTGGAGCTCAACTCCAGAACTGCCTTCGATACTGGGAGTCTCGAGTTCGGGAGAGGTGAGTGGAACTGCGAGTGTAGAGGTGAAATTCGTAGATATTCGCAAGAACACCAGTGGCGAAGGCGGCTCACTGGCCCGATACTGACGCTGAGGTGCGAAAGCGTGGGGAGCAAACAGGATTAGATACCCTGGTAGTCCACGCCGTAAACGATGAATGCTAGCCGTTGGTGGGTTTACCCTTCAGTGGCGCAGCTGACGCTTTAAGCATTCCGCCTGGGGAGTACGGTCGCAAGAT	0	0	0	0	0	0	0	0	0	0	0	0	0	0	0	0	0	142	0	0	0	0	0	0	0	0
9e9a98bf70e2056fd422d40ba7a445ca	OTU648	d__Bacteria; p__Proteobacteria; c__Alphaproteobacteria; o__Caulobacterales; f__Hyphomonadaceae; g__Oceanicaulis; s__Marinicauda_pacifica	0.955498	TAATACGGAGGGGGCTAGCGTTGTTCGGAATTACTGGGCGTAAAGCGCGCGTAGGCGGACTAGCCAGTCAGAGGTGAAAGCCCAGGGCTCAACCCTGGAACTGCCTTTGATACTGTTAGTCTGGAGTCCGGGAGAGGTGTGTGGAATTCCGAGTGTAGAGGTGAAATTCGTAGATATTCGGAGGAACACCAGAGGCGAAGGCGGCACACTGGACCGGTACTGACGCTGAGGCGCGAAAGCGTGGGGAGCAAACAGGATTAGATACCCTGGTAGTCCACGCCGTAAACGATGGATGCTAGTTGTCTGGCAGCATGCTGTCAGGTGACGCAGCTAACGCATTAAGCATCCCGCCTGGGGAGTACGGCCGCAAGGT	18	16	84	0	0	0	0	0	2	0	0	0	7	0	0	15	0	0	0	0	0	0	0	0	0	0
a6c4b8b97d1323666ee3e8160cee3c30	OTU649	d__Archaea; p__Nanoarchaeota; c__Nanoarchaeia; o__Woesearchaeales; f__Woesearchaeales; g__Woesearchaeales	0.999622	TAATACCAGCGCCACAAGTGGGAATCGTGATTATTGGGCCTAAAGCGTCCGTAGCTGGTCTTATAAATCTCTTGTGAAATCGTAGAGCTTAACTTTACGGCGAGCAGGAGACACTATTTGACTTGGAACCGGGAGGAGTTAGAGGAATTCTGGGGGGAGCGGTAAAATGCTATAATCCCCGGAAGACCACCTGTCGCGAAGGCGTCTAACTAGAACGGATTCGACAGTGAGGGACGAAAGCCAGGGGAGCGAACCGGATTAGATACCCGAGTAGTCCTGGCCGTAAACGCTGCGAGCTAGGTGTTGCATATTCTTCGGGAATATGCAGTATCGAAGTGAAGATGTTAAGCTCGCCGCCTGGGAAGTATAGTCG	0	0	0	0	24	19	0	0	0	0	0	0	0	0	0	0	0	0	35	42	22	0	0	0	0	0
[truncated: 8,837 more rows]

## Sheet: Table S5
Table S5 The alpha diversity index of samples.
Sample	shannon_entropy		observed_features
	rDNA	rRNA	rDNA	rRNA
ZB12-SFL	4.5152	5.2842	676	631
ZB14-BFL	5.94826	5.78808	774	542
ZB15-SFL	3.49606	3.55633	396	379
ZB15-MFL	5.0914	6.21833	671	639
ZB15-BFL	5.84186	6.26374	585	623
ZB21-SFL	4.12958	4.33918	497	639
ZB21-MFL	6.25501	N	482	N
ZB21-BFL	6.55159	5.81354	702	778
ZB12-SPA	5.28993	5.95286	679	154
ZB15-SPA	4.01524	5.65549	350	182
ZB15-MPA	2.16217	4.92268	219	320
[truncated: 4 more rows]

## Sheet: Table S6
Table S6 The relative abundance and rRNA/rDNA of major bacterial phyla.
[truncated: 19 more rows]

[truncated: 13 more sheets: Table S7, Table S8, Table S9, Table S10, Table S11, Table S12, TableS13, Table S14, Table S15, Table S16, Table S17, Table S18, Table S19]
